# Supplementary material for: Diversity spectrum analysis identifies mutation-specific effects of cancer driver genes
Source: Commun Biol. 2020 Jan 7;3:6. doi: 10.1038/s42003-019-0736-4 (PMC6946677; doi:10.1038/s42003-019-0736-4)
Supplement: Supplementary file 3 — Supplementary Data 1 [file 42003_2019_736_MOESM3_ESM.xlsx]

## Sheet: Sheet1
Supplementary Data 1. Selected driver mutations
Gene	HGVS	Mutation	Patient	Cancer_Type	Depth	VAF
FANCF	ENST00000327470:c.941T>C	FANCF:p.L314P	5632f8dc-6bed-4bbd-be97-3b2512028431	ACC	94	10
KEAP1	ENST00000171111:c.1393G>A	KEAP1:p.V465M	5632f8dc-6bed-4bbd-be97-3b2512028431	ACC	249	11
CIC	ENST00000575354:c.2771T>A	CIC:p.V924E	5632f8dc-6bed-4bbd-be97-3b2512028431	ACC	127	20
POLE	ENST00000320574:c.1370C>G	POLE:p.T457R	66aec7c2-3fce-47b6-939c-a8593e81b426	ACC	293	19
LRP1B	ENST00000389484:c.12954C>A	LRP1B:p.D4318E	345f8ed2-85e0-4e5d-ab6e-2927776208ea	ACC	98	53
LRP1B	ENST00000389484:c.11153C>A	LRP1B:p.T3718K	345f8ed2-85e0-4e5d-ab6e-2927776208ea	ACC	45	37
PMS1	ENST00000441310:c.1370G>C	PMS1:p.C457S	345f8ed2-85e0-4e5d-ab6e-2927776208ea	ACC	94	29
TGFBR2	ENST00000295754:c.951G>T	TGFBR2:p.L317F	345f8ed2-85e0-4e5d-ab6e-2927776208ea	ACC	107	67
FAT4	ENST00000394329:c.8524A>T	FAT4:p.R2842*	345f8ed2-85e0-4e5d-ab6e-2927776208ea	ACC	125	14
APC	ENST00000257430:c.4304G>C	APC:p.R1435T	345f8ed2-85e0-4e5d-ab6e-2927776208ea	ACC	110	26
ARID1B	ENST00000350026:c.3442G>T	ARID1B:p.E1148*	345f8ed2-85e0-4e5d-ab6e-2927776208ea	ACC	178	41
KMT2C	ENST00000262189:c.1708G>T	KMT2C:p.E570*	345f8ed2-85e0-4e5d-ab6e-2927776208ea	ACC	57	45
BMPR1A	ENST00000372037:c.160G>C	BMPR1A:p.D54H	345f8ed2-85e0-4e5d-ab6e-2927776208ea	ACC	234	20
WT1	ENST00000332351:c.1311G>T	WT1:p.Q437H	345f8ed2-85e0-4e5d-ab6e-2927776208ea	ACC	139	55
ATM	ENST00000278616:c.9080G>T	ATM:p.S3027I	345f8ed2-85e0-4e5d-ab6e-2927776208ea	ACC	46	60
STK11	ENST00000326873:c.536C>G	STK11:p.P179R	345f8ed2-85e0-4e5d-ab6e-2927776208ea	ACC	179	58
SMARCA4	ENST00000344626:c.4171-1782G>A	SMARCA4:c.4171-1782G>A	345f8ed2-85e0-4e5d-ab6e-2927776208ea	ACC	62	62
RBM10	ENST00000377604:c.436C>A	RBM10:p.R146S	345f8ed2-85e0-4e5d-ab6e-2927776208ea	ACC	133	17
WAS	ENST00000376701:c.1439C>T	WAS:p.A480V	345f8ed2-85e0-4e5d-ab6e-2927776208ea	ACC	331	21
BCORL1	ENST00000218147:c.2096C>A	BCORL1:p.P699Q	345f8ed2-85e0-4e5d-ab6e-2927776208ea	ACC	222	34
BCORL1	ENST00000218147:c.3454C>A	BCORL1:p.P1152T	345f8ed2-85e0-4e5d-ab6e-2927776208ea	ACC	169	37
BCORL1	ENST00000218147:c.4518G>T	BCORL1:p.W1506C	345f8ed2-85e0-4e5d-ab6e-2927776208ea	ACC	142	26
BCORL1	ENST00000218147:c.3586C>T	BCORL1:p.R1196*	ac52d603-5586-46ae-8350-faf87562f84f	ACC	282	51
GNAS	ENST00000371085:c.601C>T	GNAS:p.R201C	d8ea55c4-f064-4756-9e70-680a224f3c28	ACC	132	48
RPL22	ENST00000234875:c.44delA	RPL22:p.K15Rfs*5	6471eb9c-c821-4738-b250-d8472bc987ef	ACC	20	90
CSF3R	ENST00000361632:c.1404delC	CSF3R:p.S469Afs*22	6471eb9c-c821-4738-b250-d8472bc987ef	ACC	46	78
KDR	ENST00000263923:c.1405G>A	KDR:p.E469K	6471eb9c-c821-4738-b250-d8472bc987ef	ACC	273	51
DROSHA	ENST00000344624:c.64C>T	DROSHA:p.R22*	6471eb9c-c821-4738-b250-d8472bc987ef	ACC	57	21
MAP3K1	ENST00000399503:c.4525C>T	MAP3K1:p.R1509C	6471eb9c-c821-4738-b250-d8472bc987ef	ACC	229	47
RECQL4	ENST00000617875:c.3532G>A	RECQL4:p.G1178R	6471eb9c-c821-4738-b250-d8472bc987ef	ACC	174	22
SUFU	ENST00000369902:c.1015C>T	SUFU:p.R339W	6471eb9c-c821-4738-b250-d8472bc987ef	ACC	110	29
POLE	ENST00000320574:c.1370C>T	POLE:p.T457M	6471eb9c-c821-4738-b250-d8472bc987ef	ACC	271	23
TP53	ENST00000269305:c.817C>T	TP53:p.R273C	6471eb9c-c821-4738-b250-d8472bc987ef	ACC	78	93
SMARCE1	ENST00000348513:c.1016C>T	SMARCE1:p.P339L	6471eb9c-c821-4738-b250-d8472bc987ef	ACC	71	87
ERCC5	ENST00000355739:c.8T>A	ERCC5:p.V3D	9bfd4b2e-0577-4c94-8d6c-dafa9104b502	ACC	22	63
MSH6	ENST00000234420:c.1483C>T	MSH6:p.R495*	451372e2-860f-4f7e-bf09-d42201a0717f	ACC	161	91
FAT1	ENST00000441802:c.1316C>A	FAT1:p.T439K	451372e2-860f-4f7e-bf09-d42201a0717f	ACC	183	50
KMT2C	ENST00000262189:c.9529C>T	KMT2C:p.R3177C	451372e2-860f-4f7e-bf09-d42201a0717f	ACC	30	96
ATM	ENST00000278616:c.67C>T	ATM:p.R23*	451372e2-860f-4f7e-bf09-d42201a0717f	ACC	118	92
TP53	ENST00000269305:c.1010G>A	TP53:p.R337H	451372e2-860f-4f7e-bf09-d42201a0717f	ACC	97	93
RBM10	ENST00000377604:c.1226C>T	RBM10:p.A409V	451372e2-860f-4f7e-bf09-d42201a0717f	ACC	358	20
LRP1B	ENST00000389484:c.7466G>T	LRP1B:p.C2489F	d97c6076-7e4f-4dbe-85de-12bc0d84d8e8	ACC	74	81
BCOR	ENST00000378444:c.4831G>T	BCOR:p.E1611*	d97c6076-7e4f-4dbe-85de-12bc0d84d8e8	ACC	121	8
ATRX	ENST00000373344:c.1426C>T	ATRX:p.Q476*	062c82a9-f4e0-4eb0-adbc-3cb73423050d	ACC	63	28
NF1	ENST00000358273:c.6463G>T	NF1:p.E2155*	427accf5-7c11-44b2-9f7f-3731decb1c0f	ACC	45	66
ZRSR2	ENST00000307771:c.205C>G	ZRSR2:p.Q69E	7b715e15-2bab-4f72-99f7-d12edf469822	ACC	411	36
ARID1A	ENST00000324856:c.1624C>T	ARID1A:p.Q542*	fa967474-fe85-4bf6-886e-e3200573bb5c	ACC	108	12
NRAS	ENST00000369535:c.181C>A	NRAS:p.Q61K	fa967474-fe85-4bf6-886e-e3200573bb5c	ACC	121	21
FBXO11	ENST00000403359:c.2678G>A	FBXO11:p.G893E	fa967474-fe85-4bf6-886e-e3200573bb5c	ACC	55	20
TP53	ENST00000269305:c.1015G>T	TP53:p.E339*	efc0de29-4b55-469d-90c4-1f45dd50639f	ACC	95	84
FAT4	ENST00000394329:c.9556G>A	FAT4:p.D3186N	788cf29b-3505-4a07-b8f4-9c4caee33ad9	ACC	244	3
BCOR	ENST00000378444:c.2722G>C	BCOR:p.D908H	788cf29b-3505-4a07-b8f4-9c4caee33ad9	ACC	305	4
APC	ENST00000257430:c.374A>G	APC:p.N125S	afd8534e-0954-4b91-87c9-66146aa7b4d9	ACC	113	40
TSC2	ENST00000219476:c.4986C>G	TSC2:p.I1662M	9251b712-6bae-401a-973e-ca78f2c837e8	ACC	223	4
UBR5	ENST00000520539:c.5285C>A	UBR5:p.A1762D	1859d4f0-1cb2-48c4-8c28-f41da397e24d	ACC	135	90
CHEK2	ENST00000328354:c.283C>T	CHEK2:p.R95*	1859d4f0-1cb2-48c4-8c28-f41da397e24d	ACC	49	95
PIK3CA	ENST00000263967:c.3140A>G	PIK3CA:p.H1047R	de28f978-5783-417f-acac-610329360c22	ACC	176	21
CDC73	ENST00000367435:c.587C>A	CDC73:p.T196N	4d76daa9-a336-435c-aeef-47344d97ac5b	ACC	210	38
KMT2D	ENST00000301067:c.2260C>G	KMT2D:p.P754A	4d76daa9-a336-435c-aeef-47344d97ac5b	ACC	36	25
CTNNB1	ENST00000349496:c.133T>C	CTNNB1:p.S45P	d285312e-d9c6-4f00-9667-8509050dda5e	ACC	150	38
MEN1	ENST00000337652:c.951C>G	MEN1:p.Y317*	67dfc56a-abc7-40c7-a901-6512ec38d5f5	ACC	255	87
RB1	ENST00000267163:c.1372G>T	RB1:p.E458*	47acecb9-da85-4bde-8564-77cb7023e9db	ACC	40	60
CTNNB1	ENST00000349496:c.121A>G	CTNNB1:p.T41A	e9652ca0-126e-4332-909a-4e2d2fc489ef	ACC	166	37
DAXX	ENST00000266000:c.928C>T	DAXX:p.Q310*	104c32cd-f89e-4198-9108-033ace38f66b	ACC	80	81
MSH2	ENST00000233146:c.812C>T	MSH2:p.S271F	ae895223-2bbb-4ce7-af4d-f8d66be796b5	ACC	46	47
BRAF	ENST00000288602:c.1781A>G	BRAF:p.D594G	ae895223-2bbb-4ce7-af4d-f8d66be796b5	ACC	78	33
CBL	ENST00000264033:c.1288G>T	CBL:p.V430L	ae895223-2bbb-4ce7-af4d-f8d66be796b5	ACC	204	28
NF1	ENST00000358273:c.3703C>T	NF1:p.Q1235*	ae895223-2bbb-4ce7-af4d-f8d66be796b5	ACC	100	66
STK11	ENST00000326873:c.658C>T	STK11:p.Q220*	ae895223-2bbb-4ce7-af4d-f8d66be796b5	ACC	68	63
ATRX	ENST00000373344:c.1399A>T	ATRX:p.K467*	d7593b2a-0d86-44aa-a404-7fd1b10f65d4	ACC	57	29
XPC	ENST00000285021:c.656A>G	XPC:p.Y219C	ac406c92-67af-4d6c-a981-610bd6c674bd	ACC	101	23
ATRX	ENST00000373344:c.5262C>A	ATRX:p.N1754K	0c0a475a-8dd3-454a-a217-84368080e029	ACC	372	36
CDC73	ENST00000367435:c.877T>G	CDC73:p.Y293D	e1df717d-71b3-48cf-bb10-d94f741cb2a1	ACC	54	44
CTNNB1	ENST00000349496:c.133T>C	CTNNB1:p.S45P	ec61f9a9-1d55-4395-975b-9dae30944df4	ACC	131	34
FAT1	ENST00000441802:c.1789G>T	FAT1:p.D597Y	a42d9ff4-e18c-401a-87f4-8485386a7f5c	ACC	42	61
KMT2C	ENST00000262189:c.5482G>T	KMT2C:p.E1828*	a42d9ff4-e18c-401a-87f4-8485386a7f5c	ACC	153	24
GATA3	ENST00000346208:c.1327G>T	GATA3:p.G443C	a42d9ff4-e18c-401a-87f4-8485386a7f5c	ACC	64	42
PRKAR1A	ENST00000358598:c.976G>T	PRKAR1A:p.E326*	a42d9ff4-e18c-401a-87f4-8485386a7f5c	ACC	110	26
ATRX	ENST00000373344:c.4093G>T	ATRX:p.E1365*	a42d9ff4-e18c-401a-87f4-8485386a7f5c	ACC	126	20
CTNNB1	ENST00000349496:c.133_135delTCT	CTNNB1:p.S45del	a8935e4c-a863-4168-82a5-bcaaaf194e6d	ACC	155	34
RPL22	ENST00000234875:c.44delA	RPL22:p.K15Rfs*5	dbc55717-0bee-4460-a952-1a4078094830	ACC	41	48
LRP1B	ENST00000389484:c.3010C>T	LRP1B:p.H1004Y	dbc55717-0bee-4460-a952-1a4078094830	ACC	193	47
MLH1	ENST00000231790:c.1672G>T	MLH1:p.E558*	dbc55717-0bee-4460-a952-1a4078094830	ACC	43	74
TET2	ENST00000380013:c.4670T>A	TET2:p.V1557D	dbc55717-0bee-4460-a952-1a4078094830	ACC	170	44
SDHA	ENST00000264932:c.1301G>A	SDHA:p.G434D	dbc55717-0bee-4460-a952-1a4078094830	ACC	430	42
APC	ENST00000257430:c.7628G>A	APC:p.R2543K	dbc55717-0bee-4460-a952-1a4078094830	ACC	144	39
PTCH1	ENST00000331920:c.589T>C	PTCH1:p.W197R	dbc55717-0bee-4460-a952-1a4078094830	ACC	49	40
SDHD	ENST00000375549:c.2T>A	SDHD:p.M1?	dbc55717-0bee-4460-a952-1a4078094830	ACC	112	75
KMT2D	ENST00000301067:c.16285A>G	KMT2D:p.T5429A	dbc55717-0bee-4460-a952-1a4078094830	ACC	281	12
ZFHX3	ENST00000268489:c.9589delC	ZFHX3:p.Q3197Sfs*44	dbc55717-0bee-4460-a952-1a4078094830	ACC	77	41
NF1	ENST00000358273:c.1067T>A	NF1:p.L356Q	dbc55717-0bee-4460-a952-1a4078094830	ACC	35	71
NF1	ENST00000358273:c.6004C>T	NF1:p.Q2002*	dbc55717-0bee-4460-a952-1a4078094830	ACC	42	66
SMARCA4	ENST00000344626:c.608C>T	SMARCA4:p.A203V	dbc55717-0bee-4460-a952-1a4078094830	ACC	121	38
PTPRT	ENST00000373187:c.3986A>C	PTPRT:p.Y1329S	dbc55717-0bee-4460-a952-1a4078094830	ACC	160	47
STAG2	ENST00000371144:c.2912C>T	STAG2:p.A971V	dbc55717-0bee-4460-a952-1a4078094830	ACC	65	92
CTNNB1	ENST00000349496:c.133T>C	CTNNB1:p.S45P	20de8d93-d3ca-4127-a242-4b4883523118	ACC	133	42
FLCN	ENST00000285071:c.186C>A	FLCN:p.S62R	20de8d93-d3ca-4127-a242-4b4883523118	ACC	189	34
CTNNB1	ENST00000349496:c.101G>T	CTNNB1:p.G34V	a7ec1b86-9c36-455f-a4f9-f8e82a163b67	ACC	207	33
DROSHA	ENST00000344624:c.818G>T	DROSHA:p.R273I	a7ec1b86-9c36-455f-a4f9-f8e82a163b67	ACC	187	31
MEN1	ENST00000337652:c.809G>A	MEN1:p.W270*	8949a62c-41ca-4e16-94a2-348838d35055	ACC	23	60
CTNNB1	ENST00000349496:c.101G>A	CTNNB1:p.G34E	b6c34287-1788-487a-a5e2-0d5e329894ee	ACC	107	89
TP53	ENST00000269305:c.637C>T	TP53:p.R213*	b6c34287-1788-487a-a5e2-0d5e329894ee	ACC	130	86
CTNNB1	ENST00000349496:c.134C>T	CTNNB1:p.S45F	dcf5e656-aebe-41de-8011-62b30c3ec4f2	ACC	93	80
DAXX	ENST00000266000:c.1085G>C	DAXX:p.R362P	dcf5e656-aebe-41de-8011-62b30c3ec4f2	ACC	21	71
TP53	ENST00000269305:c.824G>C	TP53:p.C275S	dcf5e656-aebe-41de-8011-62b30c3ec4f2	ACC	55	80
CTNNB1	ENST00000349496:c.133T>C	CTNNB1:p.S45P	b3a9b723-f07e-4ebb-a275-da480edcbdfc	ACC	153	52
PRKAR1A	ENST00000358598:c.322G>T	PRKAR1A:p.E108*	b3a9b723-f07e-4ebb-a275-da480edcbdfc	ACC	57	61
PMS2	ENST00000265849:c.1132C>A	PMS2:p.L378M	b2bd7613-8a82-453c-b1d0-f0ad6fbc0766	ACC	93	22
KMT2D	ENST00000301067:c.14600A>G	KMT2D:p.Y4867C	b2bd7613-8a82-453c-b1d0-f0ad6fbc0766	ACC	141	24
ARID2	ENST00000334344:c.451G>T	ARID2:p.D151Y	b99bd79e-aa33-4896-8d10-2517c793f439	ACC	33	12
CHEK2	ENST00000328354:c.551A>T	CHEK2:p.N184I	b99bd79e-aa33-4896-8d10-2517c793f439	ACC	216	6
CTNNB1	ENST00000349496:c.100G>C	CTNNB1:p.G34R	95b96221-95bf-40b5-8c9b-c79910e62b7e	ACC	262	22
RB1	ENST00000267163:c.649C>T	RB1:p.Q217*	95b96221-95bf-40b5-8c9b-c79910e62b7e	ACC	32	75
MEN1	ENST00000337652:c.1258C>T	MEN1:p.R420*	72f9e1d9-c852-423a-94ff-17f763fa2713	ACC	87	73
SF3B1	ENST00000335508:c.2704G>A	SF3B1:p.E902K	6fcca0b3-932e-4e46-b6cc-7df28303c90a	BLCA	66	33
PIK3CA	ENST00000263967:c.1636C>A	PIK3CA:p.Q546K	6fcca0b3-932e-4e46-b6cc-7df28303c90a	BLCA	43	41
NCOR1	ENST00000268712:c.3211C>T	NCOR1:p.Q1071*	6fcca0b3-932e-4e46-b6cc-7df28303c90a	BLCA	44	43
MLH1	ENST00000231790:c.1889T>C	MLH1:p.I630T	6d15cfa4-7514-4e0b-a1d4-5b025d7e15af	BLCA	191	14
PIK3CA	ENST00000263967:c.1634A>C	PIK3CA:p.E545A	6d15cfa4-7514-4e0b-a1d4-5b025d7e15af	BLCA	36	19
KMT2D	ENST00000301067:c.15629A>C	KMT2D:p.Y5210S	6d15cfa4-7514-4e0b-a1d4-5b025d7e15af	BLCA	46	32
TP53	ENST00000269305:c.473G>A	TP53:p.R158H	6d15cfa4-7514-4e0b-a1d4-5b025d7e15af	BLCA	86	26
BCOR	ENST00000378444:c.5194G>A	BCOR:p.E1732K	6d15cfa4-7514-4e0b-a1d4-5b025d7e15af	BLCA	37	10
AMER1	ENST00000330258:c.1141G>A	AMER1:p.E381K	6d15cfa4-7514-4e0b-a1d4-5b025d7e15af	BLCA	98	15
CSF3R	ENST00000361632:c.1657G>A	CSF3R:p.E553K	08aa63b7-bc56-419b-b07b-a3fabf2463f2	BLCA	105	25
PBRM1	ENST00000296302:c.3145G>A	PBRM1:p.E1049K	08aa63b7-bc56-419b-b07b-a3fabf2463f2	BLCA	71	19
PIK3CA	ENST00000263967:c.1633G>A	PIK3CA:p.E545K	08aa63b7-bc56-419b-b07b-a3fabf2463f2	BLCA	51	25
MAP3K13	ENST00000265026:c.322G>C	MAP3K13:p.E108Q	08aa63b7-bc56-419b-b07b-a3fabf2463f2	BLCA	75	38
SBDS	ENST00000246868:c.680A>G	SBDS:p.E227G	08aa63b7-bc56-419b-b07b-a3fabf2463f2	BLCA	61	26
KMT2C	ENST00000262189:c.10960C>T	KMT2C:p.Q3654*	08aa63b7-bc56-419b-b07b-a3fabf2463f2	BLCA	140	25
KMT2C	ENST00000262189:c.3757G>T	KMT2C:p.E1253*	08aa63b7-bc56-419b-b07b-a3fabf2463f2	BLCA	56	17
RUNX1T1	ENST00000265814:c.1627G>C	RUNX1T1:p.D543H	08aa63b7-bc56-419b-b07b-a3fabf2463f2	BLCA	62	32
UBR5	ENST00000520539:c.8227G>A	UBR5:p.E2743K	08aa63b7-bc56-419b-b07b-a3fabf2463f2	BLCA	58	20
TSC1	ENST00000298552:c.2357G>A	TSC1:p.R786Q	08aa63b7-bc56-419b-b07b-a3fabf2463f2	BLCA	186	21
NOTCH1	ENST00000277541:c.5567C>T	NOTCH1:p.S1856F	08aa63b7-bc56-419b-b07b-a3fabf2463f2	BLCA	64	25
ATM	ENST00000278616:c.6490G>C	ATM:p.E2164Q	08aa63b7-bc56-419b-b07b-a3fabf2463f2	BLCA	141	19
ATM	ENST00000278616:c.6814G>T	ATM:p.E2272*	08aa63b7-bc56-419b-b07b-a3fabf2463f2	BLCA	41	24
BCL9L	ENST00000334801:c.3665C>T	BCL9L:p.S1222F	08aa63b7-bc56-419b-b07b-a3fabf2463f2	BLCA	12	25
KMT2D	ENST00000301067:c.11050C>T	KMT2D:p.Q3684*	08aa63b7-bc56-419b-b07b-a3fabf2463f2	BLCA	157	22
BRIP1	ENST00000259008:c.2524C>G	BRIP1:p.L842V	08aa63b7-bc56-419b-b07b-a3fabf2463f2	BLCA	66	28
AXIN2	ENST00000307078:c.850C>T	AXIN2:p.H284Y	08aa63b7-bc56-419b-b07b-a3fabf2463f2	BLCA	25	20
PRKAR1A	ENST00000358598:c.907C>G	PRKAR1A:p.L303V	08aa63b7-bc56-419b-b07b-a3fabf2463f2	BLCA	138	24
CRTC1	ENST00000321949:c.977C>T	CRTC1:p.S326L	08aa63b7-bc56-419b-b07b-a3fabf2463f2	BLCA	152	24
ASXL1	ENST00000375687:c.1730C>G	ASXL1:p.S577*	08aa63b7-bc56-419b-b07b-a3fabf2463f2	BLCA	128	16
EP300	ENST00000263253:c.670C>T	EP300:p.Q224*	08aa63b7-bc56-419b-b07b-a3fabf2463f2	BLCA	51	33
EP300	ENST00000263253:c.2905G>T	EP300:p.E969*	08aa63b7-bc56-419b-b07b-a3fabf2463f2	BLCA	125	20
EP300	ENST00000263253:c.5433G>T	EP300:p.Q1811H	08aa63b7-bc56-419b-b07b-a3fabf2463f2	BLCA	119	21
NFE2L2	ENST00000397062:c.92G>C	NFE2L2:p.G31A	abd2d959-d5ed-4eb3-9759-67eb1aa23325	BLCA	61	36
SF3B1	ENST00000335508:c.1873C>T	SF3B1:p.R625C	abd2d959-d5ed-4eb3-9759-67eb1aa23325	BLCA	90	38
KMT2D	ENST00000301067:c.13410G>C	KMT2D:p.K4470N	abd2d959-d5ed-4eb3-9759-67eb1aa23325	BLCA	247	39
KMT2D	ENST00000301067:c.10684G>T	KMT2D:p.E3562*	abd2d959-d5ed-4eb3-9759-67eb1aa23325	BLCA	195	41
KMT2D	ENST00000301067:c.4895C>G	KMT2D:p.S1632*	abd2d959-d5ed-4eb3-9759-67eb1aa23325	BLCA	225	42
BRCA1	ENST00000357654:c.1337G>C	BRCA1:p.R446T	abd2d959-d5ed-4eb3-9759-67eb1aa23325	BLCA	119	41
KMT2C	ENST00000262189:c.12035G>C	KMT2C:p.G4012A	ebacd09f-c204-4cd2-a087-07bc4f2c5b74	BLCA	230	23
ATM	ENST00000278616:c.9019G>A	ATM:p.E3007K	ebacd09f-c204-4cd2-a087-07bc4f2c5b74	BLCA	126	25
ATM	ENST00000278616:c.9064G>T	ATM:p.E3022*	ebacd09f-c204-4cd2-a087-07bc4f2c5b74	BLCA	100	27
GRIN2A	ENST00000330684:c.3341G>C	GRIN2A:p.R1114T	ebacd09f-c204-4cd2-a087-07bc4f2c5b74	BLCA	241	16
GRIN2A	ENST00000330684:c.2075G>C	GRIN2A:p.R692T	ebacd09f-c204-4cd2-a087-07bc4f2c5b74	BLCA	166	22
TP53	ENST00000269305:c.839G>A	TP53:p.R280K	ebacd09f-c204-4cd2-a087-07bc4f2c5b74	BLCA	25	56
KEAP1	ENST00000171111:c.730G>A	KEAP1:p.E244K	ebacd09f-c204-4cd2-a087-07bc4f2c5b74	BLCA	78	23
ATRX	ENST00000373344:c.6413C>T	ATRX:p.S2138F	ebacd09f-c204-4cd2-a087-07bc4f2c5b74	BLCA	75	66
ARID1A	ENST00000324856:c.1519C>T	ARID1A:p.Q507*	2a512bd0-059f-4dcc-846e-fa6dc043c5d1	BLCA	199	3
NOTCH2	ENST00000256646:c.5527G>C	NOTCH2:p.D1843H	2a512bd0-059f-4dcc-846e-fa6dc043c5d1	BLCA	22	36
SDHA	ENST00000264932:c.202G>T	SDHA:p.G68C	2a512bd0-059f-4dcc-846e-fa6dc043c5d1	BLCA	122	40
SDHA	ENST00000264932:c.203G>T	SDHA:p.G68V	2a512bd0-059f-4dcc-846e-fa6dc043c5d1	BLCA	123	39
KMT2D	ENST00000301067:c.6932C>T	KMT2D:p.S2311F	2a512bd0-059f-4dcc-846e-fa6dc043c5d1	BLCA	38	42
KMT2D	ENST00000301067:c.6019G>T	KMT2D:p.E2007*	2a512bd0-059f-4dcc-846e-fa6dc043c5d1	BLCA	14	21
CREBBP	ENST00000262367:c.4303G>C	CREBBP:p.D1435H	2a512bd0-059f-4dcc-846e-fa6dc043c5d1	BLCA	16	31
NCOR1	ENST00000268712:c.6350C>G	NCOR1:p.S2117*	2a512bd0-059f-4dcc-846e-fa6dc043c5d1	BLCA	106	34
ERBB2	ENST00000269571:c.2264T>C	ERBB2:p.L755S	2a512bd0-059f-4dcc-846e-fa6dc043c5d1	BLCA	42	40
SPOP	ENST00000347630:c.628G>C	SPOP:p.E210Q	2a512bd0-059f-4dcc-846e-fa6dc043c5d1	BLCA	181	48
ARID1A	ENST00000324856:c.6150G>A	ARID1A:p.W2050*	0dfb4032-2018-461a-b267-73b5e726dc42	BLCA	107	51
PTPRB	ENST00000261266:c.3873C>A	PTPRB:p.N1291K	0dfb4032-2018-461a-b267-73b5e726dc42	BLCA	283	25
PIK3CA	ENST00000263967:c.3140A>T	PIK3CA:p.H1047L	474ec735-5f6f-46dd-b589-5d09178f035e	BLCA	67	32
KMT2D	ENST00000301067:c.3067C>T	KMT2D:p.Q1023*	474ec735-5f6f-46dd-b589-5d09178f035e	BLCA	43	30
TP53	ENST00000269305:c.839G>C	TP53:p.R280T	474ec735-5f6f-46dd-b589-5d09178f035e	BLCA	24	66
CIC	ENST00000575354:c.1321A>G	CIC:p.M441V	474ec735-5f6f-46dd-b589-5d09178f035e	BLCA	28	32
ARID1A	ENST00000324856:c.1831C>T	ARID1A:p.Q611*	e399c9d1-d101-470f-8d30-af5ec870e95a	BLCA	92	20
FANCD2	ENST00000383807:c.2054G>C	FANCD2:p.G685A	e399c9d1-d101-470f-8d30-af5ec870e95a	BLCA	128	22
PBRM1	ENST00000296302:c.3784A>G	PBRM1:p.N1262D	e399c9d1-d101-470f-8d30-af5ec870e95a	BLCA	61	55
EBF1	ENST00000313708:c.807G>A	EBF1:p.P269P	e399c9d1-d101-470f-8d30-af5ec870e95a	BLCA	39	82
FANCC	ENST00000289081:c.968T>G	FANCC:p.V323G	e399c9d1-d101-470f-8d30-af5ec870e95a	BLCA	44	11
CREBBP	ENST00000262367:c.3540G>C	CREBBP:p.K1180N	e399c9d1-d101-470f-8d30-af5ec870e95a	BLCA	44	56
GRIN2A	ENST00000330684:c.1898T>C	GRIN2A:p.V633A	e399c9d1-d101-470f-8d30-af5ec870e95a	BLCA	67	70
NF1	ENST00000358273:c.3058G>A	NF1:p.E1020K	e399c9d1-d101-470f-8d30-af5ec870e95a	BLCA	80	45
ERCC2	ENST00000391945:c.713A>G	ERCC2:p.N238S	e399c9d1-d101-470f-8d30-af5ec870e95a	BLCA	32	21
CNOT3	ENST00000221232:c.266A>G	CNOT3:p.E89G	e399c9d1-d101-470f-8d30-af5ec870e95a	BLCA	94	37
KDM6A	ENST00000377967:c.1663C>T	KDM6A:p.Q555*	e399c9d1-d101-470f-8d30-af5ec870e95a	BLCA	45	71
SDHAF2	ENST00000301761:c.439A>G	SDHAF2:p.K147E	017a5892-1703-4938-accc-0ba543b911e4	BLCA	114	17
CREBBP	ENST00000262367:c.5890C>T	CREBBP:p.R1964C	017a5892-1703-4938-accc-0ba543b911e4	BLCA	10	40
ERCC2	ENST00000391945:c.131C>T	ERCC2:p.S44L	017a5892-1703-4938-accc-0ba543b911e4	BLCA	126	28
MSH2	ENST00000233146:c.715C>T	MSH2:p.Q239*	3127a04a-35bb-487d-846a-c8a1a18ca0b1	BLCA	58	12
LRP1B	ENST00000389484:c.4027G>A	LRP1B:p.D1343N	3127a04a-35bb-487d-846a-c8a1a18ca0b1	BLCA	132	10
SETD2	ENST00000409792:c.2164C>T	SETD2:p.Q722*	3127a04a-35bb-487d-846a-c8a1a18ca0b1	BLCA	158	18
SETD2	ENST00000409792:c.1679C>T	SETD2:p.S560L	3127a04a-35bb-487d-846a-c8a1a18ca0b1	BLCA	178	15
FGFR3	ENST00000260795:c.746C>G	FGFR3:p.S249C	3127a04a-35bb-487d-846a-c8a1a18ca0b1	BLCA	42	30
FAT4	ENST00000394329:c.13477C>T	FAT4:p.Q4493*	3127a04a-35bb-487d-846a-c8a1a18ca0b1	BLCA	112	9
ECT2L	ENST00000367682:c.37C>G	ECT2L:p.P13A	3127a04a-35bb-487d-846a-c8a1a18ca0b1	BLCA	119	13
SBDS	ENST00000246868:c.375G>C	SBDS:p.K125N	3127a04a-35bb-487d-846a-c8a1a18ca0b1	BLCA	306	15
KMT2C	ENST00000262189:c.14204C>G	KMT2C:p.S4735*	3127a04a-35bb-487d-846a-c8a1a18ca0b1	BLCA	65	10
CNOT3	ENST00000221232:c.58G>A	CNOT3:p.E20K	3127a04a-35bb-487d-846a-c8a1a18ca0b1	BLCA	218	16
ASXL1	ENST00000375687:c.2338C>T	ASXL1:p.Q780*	3127a04a-35bb-487d-846a-c8a1a18ca0b1	BLCA	77	16
EP300	ENST00000263253:c.3244C>T	EP300:p.Q1082*	3127a04a-35bb-487d-846a-c8a1a18ca0b1	BLCA	294	14
KDM6A	ENST00000377967:c.997C>T	KDM6A:p.Q333*	3127a04a-35bb-487d-846a-c8a1a18ca0b1	BLCA	51	21
WAS	ENST00000376701:c.60G>C	WAS:p.Q20H	3127a04a-35bb-487d-846a-c8a1a18ca0b1	BLCA	41	34
ATRX	ENST00000373344:c.3781G>A	ATRX:p.D1261N	3127a04a-35bb-487d-846a-c8a1a18ca0b1	BLCA	113	21
ATRX	ENST00000373344:c.1142C>T	ATRX:p.S381L	3127a04a-35bb-487d-846a-c8a1a18ca0b1	BLCA	217	32
COL2A1	ENST00000380518:c.2966G>A	COL2A1:p.R989H	8ecdd1c3-ea03-4c62-bac8-e5d184ecc077	BLCA	46	23
TSC2	ENST00000219476:c.2909C>G	TSC2:p.S970C	8ecdd1c3-ea03-4c62-bac8-e5d184ecc077	BLCA	139	59
TP53	ENST00000269305:c.482C>T	TP53:p.A161V	8ecdd1c3-ea03-4c62-bac8-e5d184ecc077	BLCA	51	37
TP53	ENST00000269305:c.481G>T	TP53:p.A161S	8ecdd1c3-ea03-4c62-bac8-e5d184ecc077	BLCA	51	37
CIC	ENST00000575354:c.4535G>A	CIC:p.R1512H	8ecdd1c3-ea03-4c62-bac8-e5d184ecc077	BLCA	69	15
LRP1B	ENST00000389484:c.2430G>C	LRP1B:p.L810F	ebb5cdb6-df4a-436d-b4a6-1655d263e3dd	BLCA	87	11
CASP8	ENST00000432109:c.296C>A	CASP8:p.S99Y	ebb5cdb6-df4a-436d-b4a6-1655d263e3dd	BLCA	37	10
PIK3CA	ENST00000263967:c.1633G>A	PIK3CA:p.E545K	ebb5cdb6-df4a-436d-b4a6-1655d263e3dd	BLCA	90	23
FGFR3	ENST00000260795:c.1138G>A	FGFR3:p.G380R	ebb5cdb6-df4a-436d-b4a6-1655d263e3dd	BLCA	325	52
FAT1	ENST00000441802:c.11946G>C	FAT1:p.L3982F	ebb5cdb6-df4a-436d-b4a6-1655d263e3dd	BLCA	190	33
FAT1	ENST00000441802:c.9925G>A	FAT1:p.D3309N	ebb5cdb6-df4a-436d-b4a6-1655d263e3dd	BLCA	56	21
CDKN2A	ENST00000304494:c.355G>A	CDKN2A:p.E119K	ebb5cdb6-df4a-436d-b4a6-1655d263e3dd	BLCA	34	41
CDKN2A	ENST00000304494:c.322G>A	CDKN2A:p.D108N	ebb5cdb6-df4a-436d-b4a6-1655d263e3dd	BLCA	29	37
TSC1	ENST00000298552:c.2612C>G	TSC1:p.S871*	ebb5cdb6-df4a-436d-b4a6-1655d263e3dd	BLCA	153	37
NOTCH1	ENST00000277541:c.7562C>T	NOTCH1:p.S2521F	ebb5cdb6-df4a-436d-b4a6-1655d263e3dd	BLCA	52	19
KMT2D	ENST00000301067:c.13874C>A	KMT2D:p.S4625*	ebb5cdb6-df4a-436d-b4a6-1655d263e3dd	BLCA	21	14
CREBBP	ENST00000262367:c.2311C>T	CREBBP:p.Q771*	ebb5cdb6-df4a-436d-b4a6-1655d263e3dd	BLCA	177	12
TP53	ENST00000269305:c.839G>C	TP53:p.R280T	ebb5cdb6-df4a-436d-b4a6-1655d263e3dd	BLCA	32	37
NF1	ENST00000358273:c.1997C>G	NF1:p.S666C	ebb5cdb6-df4a-436d-b4a6-1655d263e3dd	BLCA	134	14
SMARCA4	ENST00000344626:c.2222G>A	SMARCA4:p.R741K	ebb5cdb6-df4a-436d-b4a6-1655d263e3dd	BLCA	116	31
BCL3	ENST00000164227:c.1287C>T	BCL3:p.P429P	ebb5cdb6-df4a-436d-b4a6-1655d263e3dd	BLCA	378	6
ATRX	ENST00000373344:c.5071C>G	ATRX:p.Q1691E	ebb5cdb6-df4a-436d-b4a6-1655d263e3dd	BLCA	307	57
FGFR3	ENST00000260795:c.746C>G	FGFR3:p.S249C	61da0825-106b-493c-8ccd-e8108b499a9c	BLCA	43	65
XPA	ENST00000375128:c.28G>A	XPA:p.E10K	61da0825-106b-493c-8ccd-e8108b499a9c	BLCA	43	53
ATM	ENST00000278616:c.9157A>T	ATM:p.K3053*	86025556-b387-4f76-912b-12b08391c53b	BLCA	60	30
EP300	ENST00000263253:c.7206G>C	EP300:p.L2402F	86025556-b387-4f76-912b-12b08391c53b	BLCA	107	6
STAG2	ENST00000371144:c.913C>T	STAG2:p.R305*	86025556-b387-4f76-912b-12b08391c53b	BLCA	57	24
PIK3CA	ENST00000263967:c.3140A>G	PIK3CA:p.H1047R	481cec6f-afb6-4e68-9e49-9bf29a0ddfc9	BLCA	57	8
ATM	ENST00000278616:c.967A>G	ATM:p.I323V	481cec6f-afb6-4e68-9e49-9bf29a0ddfc9	BLCA	39	10
CDK12	ENST00000447079:c.2672C>T	CDK12:p.P891L	481cec6f-afb6-4e68-9e49-9bf29a0ddfc9	BLCA	38	7
BRCA2	ENST00000380152:c.9041C>T	BRCA2:p.S3014L	51ebb569-a35e-4f72-8bcd-000d05ca9603	BLCA	38	15
TP53	ENST00000269305:c.722C>T	TP53:p.S241F	51ebb569-a35e-4f72-8bcd-000d05ca9603	BLCA	34	35
KDM6A	ENST00000377967:c.2117C>G	KDM6A:p.S706*	51ebb569-a35e-4f72-8bcd-000d05ca9603	BLCA	15	40
FANCD2	ENST00000383807:c.3706C>T	FANCD2:p.R1236C	0160cd38-2895-40ee-9de5-d4cf438f42b2	BLCA	22	36
DDB2	ENST00000256996:c.590C>G	DDB2:p.S197*	0160cd38-2895-40ee-9de5-d4cf438f42b2	BLCA	106	34
KRAS	ENST00000256078:c.35G>A	KRAS:p.G12D	0160cd38-2895-40ee-9de5-d4cf438f42b2	BLCA	24	58
CREBBP	ENST00000262367:c.2515C>T	CREBBP:p.Q839*	0160cd38-2895-40ee-9de5-d4cf438f42b2	BLCA	75	60
PIK3CA	ENST00000263967:c.1624G>A	PIK3CA:p.E542K	680ee6c2-0510-4ff5-80b1-1f14c38cba06	BLCA	53	41
FGFR3	ENST00000260795:c.746C>G	FGFR3:p.S249C	680ee6c2-0510-4ff5-80b1-1f14c38cba06	BLCA	36	52
MEN1	ENST00000337652:c.346G>C	MEN1:p.E116Q	680ee6c2-0510-4ff5-80b1-1f14c38cba06	BLCA	38	18
EP300	ENST00000263253:c.2855C>G	EP300:p.S952*	680ee6c2-0510-4ff5-80b1-1f14c38cba06	BLCA	137	64
TGFBR2	ENST00000295754:c.320C>A	TGFBR2:p.P107H	2e327841-eef0-42dd-883e-7d5b5a0d3a93	BLCA	118	6
PIK3CA	ENST00000263967:c.1624G>A	PIK3CA:p.E542K	2e327841-eef0-42dd-883e-7d5b5a0d3a93	BLCA	65	24
NCOR1	ENST00000268712:c.1552G>T	NCOR1:p.E518*	2e327841-eef0-42dd-883e-7d5b5a0d3a93	BLCA	48	39
ERCC2	ENST00000391945:c.856C>T	ERCC2:p.R286W	2e327841-eef0-42dd-883e-7d5b5a0d3a93	BLCA	27	37
FBXW7	ENST00000281708:c.1549G>A	FBXW7:p.G517R	f21176a9-37ea-4522-a159-cdbf61cbc542	BLCA	73	42
FGFR2	ENST00000358487:c.1647T>A	FGFR2:p.N549K	f21176a9-37ea-4522-a159-cdbf61cbc542	BLCA	47	31
KMT2D	ENST00000301067:c.13390C>T	KMT2D:p.Q4464*	f21176a9-37ea-4522-a159-cdbf61cbc542	BLCA	52	42
KMT2D	ENST00000301067:c.8686C>T	KMT2D:p.P2896S	f21176a9-37ea-4522-a159-cdbf61cbc542	BLCA	13	46
STAG2	ENST00000371144:c.1777C>T	STAG2:p.Q593*	f21176a9-37ea-4522-a159-cdbf61cbc542	BLCA	31	74
ARID1A	ENST00000324856:c.1696C>T	ARID1A:p.Q566*	8e9fb61d-c90d-440b-857a-12e1048435ea	BLCA	267	12
TP53	ENST00000269305:c.892G>T	TP53:p.E298*	8e9fb61d-c90d-440b-857a-12e1048435ea	BLCA	61	11
BRIP1	ENST00000259008:c.475A>G	BRIP1:p.K159E	8e9fb61d-c90d-440b-857a-12e1048435ea	BLCA	114	13
BCOR	ENST00000378444:c.3001G>A	BCOR:p.E1001K	8e9fb61d-c90d-440b-857a-12e1048435ea	BLCA	60	15
ATRX	ENST00000373344:c.3182C>G	ATRX:p.S1061C	8e9fb61d-c90d-440b-857a-12e1048435ea	BLCA	179	11
LRP1B	ENST00000389484:c.9691G>A	LRP1B:p.D3231N	8daf852a-d4c8-4075-90fa-9a79c22e59c3	BLCA	153	47
FGFR3	ENST00000260795:c.746C>G	FGFR3:p.S249C	8daf852a-d4c8-4075-90fa-9a79c22e59c3	BLCA	50	52
BRIP1	ENST00000259008:c.1899C>G	BRIP1:p.I633M	8daf852a-d4c8-4075-90fa-9a79c22e59c3	BLCA	117	29
KDM6A	ENST00000377967:c.3439C>T	KDM6A:p.Q1147*	8daf852a-d4c8-4075-90fa-9a79c22e59c3	BLCA	31	96
NFE2L2	ENST00000397062:c.246A>T	NFE2L2:p.E82D	357a748c-0c33-4408-b31f-dc7f0375031d	BLCA	59	37
NFE2L2	ENST00000397062:c.235G>C	NFE2L2:p.E79Q	357a748c-0c33-4408-b31f-dc7f0375031d	BLCA	56	30
MLH1	ENST00000231790:c.762G>C	MLH1:p.K254N	357a748c-0c33-4408-b31f-dc7f0375031d	BLCA	43	44
FGFR3	ENST00000260795:c.746C>G	FGFR3:p.S249C	357a748c-0c33-4408-b31f-dc7f0375031d	BLCA	38	28
TSC1	ENST00000298552:c.1729G>T	TSC1:p.E577*	357a748c-0c33-4408-b31f-dc7f0375031d	BLCA	50	52
KMT2D	ENST00000301067:c.11362C>T	KMT2D:p.Q3788*	357a748c-0c33-4408-b31f-dc7f0375031d	BLCA	11	45
SMAD2	ENST00000262160:c.1091A>C	SMAD2:p.Q364P	357a748c-0c33-4408-b31f-dc7f0375031d	BLCA	101	43
SMARCA4	ENST00000344626:c.4471C>T	SMARCA4:p.R1491*	357a748c-0c33-4408-b31f-dc7f0375031d	BLCA	45	28
CNOT3	ENST00000221232:c.326G>T	CNOT3:p.G109V	357a748c-0c33-4408-b31f-dc7f0375031d	BLCA	76	28
EP300	ENST00000263253:c.3667C>G	EP300:p.Q1223E	357a748c-0c33-4408-b31f-dc7f0375031d	BLCA	74	39
FANCD2	ENST00000383807:c.3304G>A	FANCD2:p.E1102K	49675a7a-09bf-4412-91f9-f467225525e7	BLCA	113	15
PIK3CA	ENST00000263967:c.1633G>A	PIK3CA:p.E545K	49675a7a-09bf-4412-91f9-f467225525e7	BLCA	71	52
FAT4	ENST00000394329:c.5468C>A	FAT4:p.S1823*	49675a7a-09bf-4412-91f9-f467225525e7	BLCA	123	17
FAT4	ENST00000394329:c.5573C>G	FAT4:p.S1858C	49675a7a-09bf-4412-91f9-f467225525e7	BLCA	86	10
MAP3K1	ENST00000399503:c.1933G>C	MAP3K1:p.D645H	49675a7a-09bf-4412-91f9-f467225525e7	BLCA	52	11
ARID1B	ENST00000350026:c.2490G>T	ARID1B:p.Q830H	49675a7a-09bf-4412-91f9-f467225525e7	BLCA	16	43
KMT2D	ENST00000301067:c.3205G>T	KMT2D:p.E1069*	49675a7a-09bf-4412-91f9-f467225525e7	BLCA	21	14
KMT2D	ENST00000301067:c.2431G>T	KMT2D:p.E811*	49675a7a-09bf-4412-91f9-f467225525e7	BLCA	75	9
HNF1A	ENST00000257555:c.1624-24C>G	HNF1A:c.1624-24C>G	49675a7a-09bf-4412-91f9-f467225525e7	BLCA	53	13
POLE	ENST00000320574:c.4795G>T	POLE:p.E1599*	49675a7a-09bf-4412-91f9-f467225525e7	BLCA	66	10
GRIN2A	ENST00000330684:c.773C>T	GRIN2A:p.P258L	49675a7a-09bf-4412-91f9-f467225525e7	BLCA	63	30
TP53	ENST00000269305:c.524G>A	TP53:p.R175H	49675a7a-09bf-4412-91f9-f467225525e7	BLCA	64	42
FLCN	ENST00000285071:c.365G>T	FLCN:p.R122L	49675a7a-09bf-4412-91f9-f467225525e7	BLCA	35	48
ASXL1	ENST00000375687:c.3187C>T	ASXL1:p.Q1063*	49675a7a-09bf-4412-91f9-f467225525e7	BLCA	175	10
MSH2	ENST00000233146:c.1627G>A	MSH2:p.D543N	1d3c0ff9-d149-4d21-8955-5fb849fc5462	BLCA	111	21
PIK3R1	ENST00000521381:c.1508G>T	PIK3R1:p.R503L	1d3c0ff9-d149-4d21-8955-5fb849fc5462	BLCA	45	6
EXT1	ENST00000378204:c.295C>T	EXT1:p.R99C	1d3c0ff9-d149-4d21-8955-5fb849fc5462	BLCA	95	13
FANCA	ENST00000389301:c.976C>T	FANCA:p.Q326*	1d3c0ff9-d149-4d21-8955-5fb849fc5462	BLCA	63	15
TP53	ENST00000269305:c.511G>A	TP53:p.E171K	1d3c0ff9-d149-4d21-8955-5fb849fc5462	BLCA	65	35
TP53	ENST00000269305:c.437G>C	TP53:p.W146S	1d3c0ff9-d149-4d21-8955-5fb849fc5462	BLCA	46	39
FAT4	ENST00000394329:c.9202C>G	FAT4:p.P3068A	8e83341c-3358-45ce-94d0-c5a7198ef8df	BLCA	64	21
KMT2D	ENST00000301067:c.12133C>T	KMT2D:p.Q4045*	8e83341c-3358-45ce-94d0-c5a7198ef8df	BLCA	19	52
CYLD	ENST00000311559:c.757G>A	CYLD:p.D253N	8e83341c-3358-45ce-94d0-c5a7198ef8df	BLCA	33	39
TP53	ENST00000269305:c.1006G>T	TP53:p.E336*	8e83341c-3358-45ce-94d0-c5a7198ef8df	BLCA	32	84
BRCA1	ENST00000357654:c.90G>C	BRCA1:p.L30F	8e83341c-3358-45ce-94d0-c5a7198ef8df	BLCA	37	29
CIC	ENST00000575354:c.577A>T	CIC:p.N193Y	8e83341c-3358-45ce-94d0-c5a7198ef8df	BLCA	60	43
CBLC	ENST00000270279:c.167G>C	CBLC:p.R56P	8e83341c-3358-45ce-94d0-c5a7198ef8df	BLCA	18	38
NF2	ENST00000338641:c.1675G>T	NF2:p.D559Y	8e83341c-3358-45ce-94d0-c5a7198ef8df	BLCA	121	19
MSH6	ENST00000234420:c.2092C>T	MSH6:p.Q698*	8a4d3f88-7b08-46cb-a542-b7d3bd68bf09	BLCA	162	28
FANCD2	ENST00000383807:c.3517G>C	FANCD2:p.E1173Q	8a4d3f88-7b08-46cb-a542-b7d3bd68bf09	BLCA	77	36
FGFR3	ENST00000260795:c.746C>G	FGFR3:p.S249C	8a4d3f88-7b08-46cb-a542-b7d3bd68bf09	BLCA	18	33
KMT2C	ENST00000262189:c.5371C>T	KMT2C:p.Q1791*	8a4d3f88-7b08-46cb-a542-b7d3bd68bf09	BLCA	150	24
NOTCH1	ENST00000277541:c.1915G>A	NOTCH1:p.E639K	8a4d3f88-7b08-46cb-a542-b7d3bd68bf09	BLCA	51	68
NOTCH1	ENST00000277541:c.1614G>C	NOTCH1:p.K538N	8a4d3f88-7b08-46cb-a542-b7d3bd68bf09	BLCA	39	51
RBM10	ENST00000377604:c.1027C>T	RBM10:p.R343C	8a4d3f88-7b08-46cb-a542-b7d3bd68bf09	BLCA	24	33
KMT2C	ENST00000262189:c.13394G>A	KMT2C:p.C4465Y	ee6796d7-c8eb-47d7-9207-d7f4bb717af9	BLCA	169	19
RAD21	ENST00000297338:c.874G>C	RAD21:p.D292H	ee6796d7-c8eb-47d7-9207-d7f4bb717af9	BLCA	123	19
KMT2D	ENST00000301067:c.15943C>T	KMT2D:p.Q5315*	ee6796d7-c8eb-47d7-9207-d7f4bb717af9	BLCA	23	21
SMARCD1	ENST00000394963:c.1250T>C	SMARCD1:p.I417T	ee6796d7-c8eb-47d7-9207-d7f4bb717af9	BLCA	123	17
BLM	ENST00000355112:c.2762G>T	BLM:p.G921V	ee6796d7-c8eb-47d7-9207-d7f4bb717af9	BLCA	63	20
TP53	ENST00000269305:c.832C>G	TP53:p.P278A	ee6796d7-c8eb-47d7-9207-d7f4bb717af9	BLCA	26	46
ERBB2	ENST00000269571:c.929C>A	ERBB2:p.S310Y	ee6796d7-c8eb-47d7-9207-d7f4bb717af9	BLCA	305	5
SMARCA4	ENST00000344626:c.1420G>A	SMARCA4:p.E474K	ee6796d7-c8eb-47d7-9207-d7f4bb717af9	BLCA	56	10
PIK3CA	ENST00000263967:c.3140A>T	PIK3CA:p.H1047L	e6c1352a-5aef-4cde-abf0-be423ff182ca	BLCA	98	41
KMT2C	ENST00000262189:c.3923C>G	KMT2C:p.S1308*	e6c1352a-5aef-4cde-abf0-be423ff182ca	BLCA	30	16
TP53	ENST00000269305:c.722C>T	TP53:p.S241F	e6c1352a-5aef-4cde-abf0-be423ff182ca	BLCA	35	40
KDM6A	ENST00000377967:c.410G>T	KDM6A:p.G137V	e6c1352a-5aef-4cde-abf0-be423ff182ca	BLCA	15	53
NFE2L2	ENST00000397062:c.235G>A	NFE2L2:p.E79K	5b44f9fa-9d2d-47ec-9f84-9522be64e430	BLCA	41	29
FBXW7	ENST00000281708:c.1513C>G	FBXW7:p.R505G	5b44f9fa-9d2d-47ec-9f84-9522be64e430	BLCA	101	14
FAT1	ENST00000441802:c.6828C>G	FAT1:p.I2276M	5b44f9fa-9d2d-47ec-9f84-9522be64e430	BLCA	125	20
ARID1B	ENST00000350026:c.3943C>T	ARID1B:p.Q1315*	5b44f9fa-9d2d-47ec-9f84-9522be64e430	BLCA	123	15
KMT2C	ENST00000262189:c.1483G>C	KMT2C:p.E495Q	5b44f9fa-9d2d-47ec-9f84-9522be64e430	BLCA	21	23
DDX3X	ENST00000399959:c.1061A>T	DDX3X:p.D354V	5b44f9fa-9d2d-47ec-9f84-9522be64e430	BLCA	143	15
PTPN13	ENST00000411767:c.6014C>A	PTPN13:p.S2005*	0d8b4ebb-2b6c-4f7e-880d-9c775ed15273	BLCA	80	11
FAT4	ENST00000394329:c.12021T>A	FAT4:p.S4007R	0d8b4ebb-2b6c-4f7e-880d-9c775ed15273	BLCA	86	13
PRF1	ENST00000373209:c.529C>T	PRF1:p.R177C	0d8b4ebb-2b6c-4f7e-880d-9c775ed15273	BLCA	40	47
ATM	ENST00000278616:c.1192G>C	ATM:p.D398H	0d8b4ebb-2b6c-4f7e-880d-9c775ed15273	BLCA	68	10
BRCA2	ENST00000380152:c.3408A>G	BRCA2:p.I1136M	0d8b4ebb-2b6c-4f7e-880d-9c775ed15273	BLCA	64	23
TP53	ENST00000269305:c.737T>C	TP53:p.M246T	0d8b4ebb-2b6c-4f7e-880d-9c775ed15273	BLCA	66	25
TP53	ENST00000269305:c.332T>G	TP53:p.L111R	0d8b4ebb-2b6c-4f7e-880d-9c775ed15273	BLCA	93	12
PTPRT	ENST00000373187:c.3287C>G	PTPRT:p.A1096G	0d8b4ebb-2b6c-4f7e-880d-9c775ed15273	BLCA	82	13
EP300	ENST00000263253:c.4200T>G	EP300:p.S1400R	0d8b4ebb-2b6c-4f7e-880d-9c775ed15273	BLCA	132	39
LRP1B	ENST00000389484:c.13795G>A	LRP1B:p.A4599T	18987f5d-2351-4308-bad2-84e5cd0bf9e7	BLCA	17	64
DROSHA	ENST00000344624:c.2977G>A	DROSHA:p.E993K	18987f5d-2351-4308-bad2-84e5cd0bf9e7	BLCA	49	30
TP53	ENST00000269305:c.743G>A	TP53:p.R248Q	18987f5d-2351-4308-bad2-84e5cd0bf9e7	BLCA	33	81
ERBB2	ENST00000269571:c.2524G>A	ERBB2:p.V842I	18987f5d-2351-4308-bad2-84e5cd0bf9e7	BLCA	349	84
LRP1B	ENST00000389484:c.1636G>C	LRP1B:p.D546H	62f8e164-aaa1-41ff-8144-907daa8f629a	BLCA	109	44
CREBBP	ENST00000262367:c.4304A>G	CREBBP:p.D1435G	62f8e164-aaa1-41ff-8144-907daa8f629a	BLCA	18	72
TP53	ENST00000269305:c.1006G>T	TP53:p.E336*	62f8e164-aaa1-41ff-8144-907daa8f629a	BLCA	26	80
JUN	ENST00000371222:c.334G>A	JUN:p.E112K	bf6494e6-88db-4c11-b9df-52248c5fa53e	BLCA	70	50
NOTCH2	ENST00000256646:c.3240G>C	NOTCH2:p.Q1080H	bf6494e6-88db-4c11-b9df-52248c5fa53e	BLCA	136	5
NFE2L2	ENST00000397062:c.100C>G	NFE2L2:p.R34G	bf6494e6-88db-4c11-b9df-52248c5fa53e	BLCA	34	70
PIK3CA	ENST00000263967:c.1633G>A	PIK3CA:p.E545K	bf6494e6-88db-4c11-b9df-52248c5fa53e	BLCA	67	46
FGFR3	ENST00000260795:c.746C>G	FGFR3:p.S249C	bf6494e6-88db-4c11-b9df-52248c5fa53e	BLCA	18	61
BRCA1	ENST00000357654:c.3628G>C	BRCA1:p.E1210Q	bf6494e6-88db-4c11-b9df-52248c5fa53e	BLCA	56	60
FGFR3	ENST00000260795:c.1118A>G	FGFR3:p.Y373C	0db67942-1e14-448d-a7d5-b46e15557cd1	BLCA	294	91
KDM6A	ENST00000377967:c.1501C>A	KDM6A:p.Q501K	0db67942-1e14-448d-a7d5-b46e15557cd1	BLCA	14	85
PIK3CA	ENST00000263967:c.1357G>A	PIK3CA:p.E453K	b69daea4-d849-4a78-8ee3-3463829dceda	BLCA	138	19
PIK3CA	ENST00000263967:c.1633G>A	PIK3CA:p.E545K	b69daea4-d849-4a78-8ee3-3463829dceda	BLCA	62	11
FGFR3	ENST00000260795:c.1948A>G	FGFR3:p.K650E	b69daea4-d849-4a78-8ee3-3463829dceda	BLCA	12	50
PMS2	ENST00000265849:c.871T>A	PMS2:p.F291I	b69daea4-d849-4a78-8ee3-3463829dceda	BLCA	119	9
CREBBP	ENST00000262367:c.1618C>T	CREBBP:p.Q540*	b69daea4-d849-4a78-8ee3-3463829dceda	BLCA	33	30
TP53	ENST00000269305:c.581T>A	TP53:p.L194H	b69daea4-d849-4a78-8ee3-3463829dceda	BLCA	21	19
BRCA1	ENST00000357654:c.2869C>G	BRCA1:p.Q957E	b69daea4-d849-4a78-8ee3-3463829dceda	BLCA	170	11
ERCC2	ENST00000391945:c.131C>T	ERCC2:p.S44L	b69daea4-d849-4a78-8ee3-3463829dceda	BLCA	73	19
BCOR	ENST00000378444:c.4165G>A	BCOR:p.D1389N	b69daea4-d849-4a78-8ee3-3463829dceda	BLCA	34	26
KDM6A	ENST00000377967:c.1663C>T	KDM6A:p.Q555*	b69daea4-d849-4a78-8ee3-3463829dceda	BLCA	31	12
KDM6A	ENST00000377967:c.2587C>T	KDM6A:p.Q863*	b69daea4-d849-4a78-8ee3-3463829dceda	BLCA	24	20
SF3B1	ENST00000335508:c.2584G>A	SF3B1:p.E862K	fb985b3d-b0f7-42a0-bc3c-f71d9c5f78d8	BLCA	110	12
HRAS	ENST00000311189:c.35G>A	HRAS:p.G12D	fb985b3d-b0f7-42a0-bc3c-f71d9c5f78d8	BLCA	69	75
ERBB3	ENST00000267101:c.310G>A	ERBB3:p.V104M	fb985b3d-b0f7-42a0-bc3c-f71d9c5f78d8	BLCA	195	36
CDK12	ENST00000447079:c.3986C>T	CDK12:p.S1329F	fb985b3d-b0f7-42a0-bc3c-f71d9c5f78d8	BLCA	134	44
ERCC2	ENST00000391945:c.2272C>G	ERCC2:p.Q758E	fb985b3d-b0f7-42a0-bc3c-f71d9c5f78d8	BLCA	412	12
EP300	ENST00000263253:c.4154G>A	EP300:p.C1385Y	fb985b3d-b0f7-42a0-bc3c-f71d9c5f78d8	BLCA	235	13
ARID1A	ENST00000324856:c.1910C>G	ARID1A:p.S637C	f3b9dfbd-3108-475c-a323-d7b605c9a365	BLCA	52	32
KMT2D	ENST00000301067:c.16549G>C	KMT2D:p.E5517Q	f3b9dfbd-3108-475c-a323-d7b605c9a365	BLCA	43	37
ERBB2	ENST00000269571:c.929C>T	ERBB2:p.S310F	f3b9dfbd-3108-475c-a323-d7b605c9a365	BLCA	247	87
ERBB2	ENST00000269571:c.2329G>T	ERBB2:p.V777L	f3b9dfbd-3108-475c-a323-d7b605c9a365	BLCA	44	84
ASXL1	ENST00000375687:c.1762C>T	ASXL1:p.Q588*	f3b9dfbd-3108-475c-a323-d7b605c9a365	BLCA	69	14
KDM6A	ENST00000377967:c.3558G>C	KDM6A:p.L1186F	f3b9dfbd-3108-475c-a323-d7b605c9a365	BLCA	9	100
KDM6A	ENST00000377967:c.3644G>C	KDM6A:p.G1215A	f3b9dfbd-3108-475c-a323-d7b605c9a365	BLCA	22	100
FGFR3	ENST00000260795:c.746C>G	FGFR3:p.S249C	d81697c0-54af-4f8a-88c4-36934f163f5f	BLCA	34	70
KRAS	ENST00000256078:c.35G>A	KRAS:p.G12D	76efb030-c8f7-41e9-bb9c-5884bdd4bb53	BLCA	78	28
PIK3CA	ENST00000263967:c.1633G>A	PIK3CA:p.E545K	3cabe358-3251-4864-a485-29a42cc27457	BLCA	54	94
TP63	ENST00000264731:c.842C>G	TP63:p.T281R	3cabe358-3251-4864-a485-29a42cc27457	BLCA	147	17
KMT2D	ENST00000301067:c.7903C>T	KMT2D:p.R2635*	3cabe358-3251-4864-a485-29a42cc27457	BLCA	68	27
TP53	ENST00000269305:c.422G>A	TP53:p.C141Y	3cabe358-3251-4864-a485-29a42cc27457	BLCA	63	88
ATRX	ENST00000373344:c.6326G>C	ATRX:p.R2109T	3cabe358-3251-4864-a485-29a42cc27457	BLCA	88	92
PIK3CA	ENST00000263967:c.3140A>G	PIK3CA:p.H1047R	4b6e6192-477f-484a-bfe6-811d252fcc92	BLCA	70	32
TP53	ENST00000269305:c.499C>T	TP53:p.Q167*	4b6e6192-477f-484a-bfe6-811d252fcc92	BLCA	107	75
ARID1A	ENST00000324856:c.2038C>A	ARID1A:p.P680T	8f809713-ee0b-4388-9628-e2a8c9083c59	BLCA	70	25
ARID1A	ENST00000324856:c.3188G>T	ARID1A:p.G1063V	8f809713-ee0b-4388-9628-e2a8c9083c59	BLCA	58	34
PTPRC	ENST00000442510:c.3307G>A	PTPRC:p.V1103I	8f809713-ee0b-4388-9628-e2a8c9083c59	BLCA	80	17
PTPN13	ENST00000411767:c.4394C>T	PTPN13:p.P1465L	8f809713-ee0b-4388-9628-e2a8c9083c59	BLCA	7	42
NOTCH1	ENST00000277541:c.1951G>A	NOTCH1:p.D651N	8f809713-ee0b-4388-9628-e2a8c9083c59	BLCA	78	34
NF1	ENST00000358273:c.5926G>T	NF1:p.D1976Y	8f809713-ee0b-4388-9628-e2a8c9083c59	BLCA	77	7
LRP1B	ENST00000389484:c.5389T>G	LRP1B:p.L1797V	61fee403-3f4d-449d-9cac-40142b3f3c99	BLCA	31	16
KMT2D	ENST00000301067:c.12784C>T	KMT2D:p.Q4262*	61fee403-3f4d-449d-9cac-40142b3f3c99	BLCA	64	14
TP53	ENST00000269305:c.1006G>T	TP53:p.E336*	61fee403-3f4d-449d-9cac-40142b3f3c99	BLCA	17	76
MSH6	ENST00000234420:c.1459G>A	MSH6:p.E487K	6d7f54ff-5587-430f-ac18-78d6ae8e2a88	BLCA	45	28
LRP1B	ENST00000389484:c.10244G>T	LRP1B:p.R3415I	6d7f54ff-5587-430f-ac18-78d6ae8e2a88	BLCA	158	18
ARID2	ENST00000334344:c.4468G>T	ARID2:p.G1490*	6d7f54ff-5587-430f-ac18-78d6ae8e2a88	BLCA	79	50
TSC2	ENST00000219476:c.3509C>A	TSC2:p.S1170*	6d7f54ff-5587-430f-ac18-78d6ae8e2a88	BLCA	77	11
PALB2	ENST00000261584:c.3052G>A	PALB2:p.E1018K	6d7f54ff-5587-430f-ac18-78d6ae8e2a88	BLCA	89	22
FLCN	ENST00000285071:c.185G>T	FLCN:p.S62I	6d7f54ff-5587-430f-ac18-78d6ae8e2a88	BLCA	47	51
PTPRT	ENST00000373187:c.1126C>T	PTPRT:p.P376S	6d7f54ff-5587-430f-ac18-78d6ae8e2a88	BLCA	87	40
RBM10	ENST00000377604:c.2332C>T	RBM10:p.Q778*	6d7f54ff-5587-430f-ac18-78d6ae8e2a88	BLCA	10	80
BAP1	ENST00000460680:c.43T>G	BAP1:p.F15V	d104cd81-e581-421d-a949-16cff9bca661	BLCA	40	55
FAT1	ENST00000441802:c.9406G>C	FAT1:p.E3136Q	d104cd81-e581-421d-a949-16cff9bca661	BLCA	34	35
ARID2	ENST00000334344:c.3568G>T	ARID2:p.G1190*	d104cd81-e581-421d-a949-16cff9bca661	BLCA	89	33
KMT2D	ENST00000301067:c.15536G>A	KMT2D:p.R5179H	d104cd81-e581-421d-a949-16cff9bca661	BLCA	72	40
FLCN	ENST00000285071:c.499C>G	FLCN:p.Q167E	d104cd81-e581-421d-a949-16cff9bca661	BLCA	43	32
KMT2D	ENST00000301067:c.14327A>G	KMT2D:p.K4776R	d311f078-9a80-41e0-9de4-f4f1ef6ff71f	BLCA	84	4
TP53	ENST00000269305:c.404G>A	TP53:p.C135Y	d311f078-9a80-41e0-9de4-f4f1ef6ff71f	BLCA	38	21
ARID1A	ENST00000324856:c.5404G>T	ARID1A:p.E1802*	b181ba68-f50f-4faf-b7b5-356e119b5f04	BLCA	46	36
ARID1A	ENST00000324856:c.6103G>A	ARID1A:p.E2035K	b181ba68-f50f-4faf-b7b5-356e119b5f04	BLCA	140	42
CDC73	ENST00000367435:c.931A>G	CDC73:p.T311A	b181ba68-f50f-4faf-b7b5-356e119b5f04	BLCA	29	58
CTNNB1	ENST00000349496:c.110C>G	CTNNB1:p.S37C	b181ba68-f50f-4faf-b7b5-356e119b5f04	BLCA	41	48
RB1	ENST00000267163:c.1510C>T	RB1:p.Q504*	b181ba68-f50f-4faf-b7b5-356e119b5f04	BLCA	11	45
TP53	ENST00000269305:c.743G>C	TP53:p.R248P	b181ba68-f50f-4faf-b7b5-356e119b5f04	BLCA	189	83
PREX2	ENST00000288368:c.805G>A	PREX2:p.D269N	8867b16f-cd05-41e9-b3ca-4c72a1ebeb70	BLCA	88	28
CDC73	ENST00000367435:c.264A>T	CDC73:p.R88S	aeeaa95b-141f-498a-8f61-11293d9fb4fa	BLCA	85	58
DNMT3A	ENST00000264709:c.1628G>T	DNMT3A:p.G543V	aeeaa95b-141f-498a-8f61-11293d9fb4fa	BLCA	72	55
FAT4	ENST00000394329:c.3484G>A	FAT4:p.D1162N	aeeaa95b-141f-498a-8f61-11293d9fb4fa	BLCA	116	62
KMT2C	ENST00000262189:c.4346C>T	KMT2C:p.S1449L	aeeaa95b-141f-498a-8f61-11293d9fb4fa	BLCA	162	41
CDKN2A	ENST00000304494:c.35C>T	CDKN2A:p.S12L	aeeaa95b-141f-498a-8f61-11293d9fb4fa	BLCA	39	17
PTEN	ENST00000371953:c.531T>G	PTEN:p.Y177*	aeeaa95b-141f-498a-8f61-11293d9fb4fa	BLCA	180	51
SDHD	ENST00000375549:c.50G>C	SDHD:p.R17P	aeeaa95b-141f-498a-8f61-11293d9fb4fa	BLCA	32	31
SDHD	ENST00000375549:c.80G>C	SDHD:p.R27T	aeeaa95b-141f-498a-8f61-11293d9fb4fa	BLCA	93	21
KMT2D	ENST00000301067:c.13364G>A	KMT2D:p.R4455H	aeeaa95b-141f-498a-8f61-11293d9fb4fa	BLCA	60	25
CDK12	ENST00000447079:c.3121G>A	CDK12:p.E1041K	aeeaa95b-141f-498a-8f61-11293d9fb4fa	BLCA	88	17
ERCC2	ENST00000391945:c.713A>G	ERCC2:p.N238S	aeeaa95b-141f-498a-8f61-11293d9fb4fa	BLCA	34	38
SMARCB1	ENST00000263121:c.75C>A	SMARCB1:p.F25L	aeeaa95b-141f-498a-8f61-11293d9fb4fa	BLCA	69	50
BCOR	ENST00000378444:c.1448C>T	BCOR:p.P483L	aeeaa95b-141f-498a-8f61-11293d9fb4fa	BLCA	50	54
KDM6A	ENST00000377967:c.1556G>A	KDM6A:p.R519Q	aeeaa95b-141f-498a-8f61-11293d9fb4fa	BLCA	93	34
RBM10	ENST00000377604:c.829C>T	RBM10:p.Q277*	aeeaa95b-141f-498a-8f61-11293d9fb4fa	BLCA	8	37
AMER1	ENST00000330258:c.637C>T	AMER1:p.Q213*	aeeaa95b-141f-498a-8f61-11293d9fb4fa	BLCA	56	35
STAG2	ENST00000371144:c.641C>T	STAG2:p.A214V	aeeaa95b-141f-498a-8f61-11293d9fb4fa	BLCA	292	46
RB1	ENST00000267163:c.446C>G	RB1:p.S149*	3f0988ed-09a8-47ad-8a9a-3746506ee7d7	BLCA	164	20
TP53	ENST00000269305:c.722C>T	TP53:p.S241F	3f0988ed-09a8-47ad-8a9a-3746506ee7d7	BLCA	54	18
ERBB2	ENST00000269571:c.929C>T	ERBB2:p.S310F	3f0988ed-09a8-47ad-8a9a-3746506ee7d7	BLCA	176	28
EP300	ENST00000263253:c.3334C>T	EP300:p.Q1112*	3f0988ed-09a8-47ad-8a9a-3746506ee7d7	BLCA	60	13
SETD2	ENST00000409792:c.7684G>A	SETD2:p.E2562K	e562ad5d-3390-4a69-b6b8-9de89a45a8f4	BLCA	54	29
SETD2	ENST00000409792:c.2134A>G	SETD2:p.K712E	e562ad5d-3390-4a69-b6b8-9de89a45a8f4	BLCA	104	26
DAXX	ENST00000266000:c.2000C>T	DAXX:p.P667L	e562ad5d-3390-4a69-b6b8-9de89a45a8f4	BLCA	90	23
FANCA	ENST00000389301:c.1628C>G	FANCA:p.P543R	e562ad5d-3390-4a69-b6b8-9de89a45a8f4	BLCA	51	50
TP53	ENST00000269305:c.596G>T	TP53:p.G199V	e562ad5d-3390-4a69-b6b8-9de89a45a8f4	BLCA	25	96
ERBB2	ENST00000269571:c.929C>T	ERBB2:p.S310F	e562ad5d-3390-4a69-b6b8-9de89a45a8f4	BLCA	146	50
ERCC2	ENST00000391945:c.737C>T	ERCC2:p.S246F	e562ad5d-3390-4a69-b6b8-9de89a45a8f4	BLCA	35	45
PIK3CA	ENST00000263967:c.1633G>A	PIK3CA:p.E545K	b33c66b2-2b70-48e2-9a25-e166e692d9ef	BLCA	44	29
TP53	ENST00000269305:c.281C>G	TP53:p.S94*	b33c66b2-2b70-48e2-9a25-e166e692d9ef	BLCA	56	28
TP53	ENST00000269305:c.59C>G	TP53:p.S20*	b33c66b2-2b70-48e2-9a25-e166e692d9ef	BLCA	31	12
KMT2D	ENST00000301067:c.2980G>T	KMT2D:p.E994*	d838ad09-33b5-4ead-b405-6ce558a5ed59	BLCA	41	14
KMT2D	ENST00000301067:c.2296G>A	KMT2D:p.E766K	d838ad09-33b5-4ead-b405-6ce558a5ed59	BLCA	51	9
CREBBP	ENST00000262367:c.4336C>T	CREBBP:p.R1446C	d838ad09-33b5-4ead-b405-6ce558a5ed59	BLCA	28	21
TP53	ENST00000269305:c.839G>C	TP53:p.R280T	d838ad09-33b5-4ead-b405-6ce558a5ed59	BLCA	39	33
PIK3CA	ENST00000263967:c.1624G>A	PIK3CA:p.E542K	b8a04339-78d1-45e2-9d42-3b34140fe9e0	BLCA	38	23
CDKN1B	ENST00000228872:c.25G>T	CDKN1B:p.G9W	b8a04339-78d1-45e2-9d42-3b34140fe9e0	BLCA	79	30
TP53	ENST00000269305:c.775G>T	TP53:p.D259Y	b8a04339-78d1-45e2-9d42-3b34140fe9e0	BLCA	28	25
NF1	ENST00000358273:c.1364G>A	NF1:p.G455E	b8a04339-78d1-45e2-9d42-3b34140fe9e0	BLCA	132	24
KDM6A	ENST00000377967:c.3007C>T	KDM6A:p.Q1003*	b8a04339-78d1-45e2-9d42-3b34140fe9e0	BLCA	44	54
NFE2L2	ENST00000397062:c.100C>G	NFE2L2:p.R34G	1325348c-64b8-4be6-a078-8fac1b3bb44f	BLCA	31	64
TGFBR2	ENST00000295754:c.1275G>T	TGFBR2:p.M425I	1325348c-64b8-4be6-a078-8fac1b3bb44f	BLCA	45	82
PTCH1	ENST00000331920:c.3855G>T	PTCH1:p.Q1285H	1325348c-64b8-4be6-a078-8fac1b3bb44f	BLCA	217	44
TP53	ENST00000269305:c.991C>T	TP53:p.Q331*	1325348c-64b8-4be6-a078-8fac1b3bb44f	BLCA	83	38
TP53	ENST00000269305:c.527G>T	TP53:p.C176F	1325348c-64b8-4be6-a078-8fac1b3bb44f	BLCA	88	51
MAP3K13	ENST00000265026:c.976C>T	MAP3K13:p.R326W	1d6d53eb-8aba-4960-ae10-3e72ae78898e	BLCA	45	8
FAT1	ENST00000441802:c.4679C>T	FAT1:p.P1560L	1d6d53eb-8aba-4960-ae10-3e72ae78898e	BLCA	16	25
KMT2D	ENST00000301067:c.8804C>G	KMT2D:p.S2935*	1d6d53eb-8aba-4960-ae10-3e72ae78898e	BLCA	83	4
CDH1	ENST00000261769:c.1507C>T	CDH1:p.Q503*	1d6d53eb-8aba-4960-ae10-3e72ae78898e	BLCA	121	30
TP53	ENST00000269305:c.641A>G	TP53:p.H214R	1d6d53eb-8aba-4960-ae10-3e72ae78898e	BLCA	26	34
EP300	ENST00000263253:c.4567G>T	EP300:p.E1523*	1d6d53eb-8aba-4960-ae10-3e72ae78898e	BLCA	45	37
MSH6	ENST00000234420:c.2638G>T	MSH6:p.D880Y	ecdb39bc-f59d-4b7e-8541-985acea634f9	BLCA	159	15
LRP1B	ENST00000389484:c.12218C>T	LRP1B:p.P4073L	ecdb39bc-f59d-4b7e-8541-985acea634f9	BLCA	110	32
PMS1	ENST00000441310:c.844C>G	PMS1:p.L282V	ecdb39bc-f59d-4b7e-8541-985acea634f9	BLCA	68	11
PMS1	ENST00000441310:c.985C>T	PMS1:p.L329F	ecdb39bc-f59d-4b7e-8541-985acea634f9	BLCA	61	14
FGFR3	ENST00000260795:c.1118A>G	FGFR3:p.Y373C	ecdb39bc-f59d-4b7e-8541-985acea634f9	BLCA	256	70
KMT2D	ENST00000301067:c.9614G>T	KMT2D:p.G3205V	ecdb39bc-f59d-4b7e-8541-985acea634f9	BLCA	26	19
BRIP1	ENST00000259008:c.1920C>G	BRIP1:p.I640M	ecdb39bc-f59d-4b7e-8541-985acea634f9	BLCA	104	12
ARID1A	ENST00000324856:c.1669C>T	ARID1A:p.Q557*	77f9d11d-234b-478e-b1a9-a0afb274ab55	BLCA	312	33
KRAS	ENST00000256078:c.35G>T	KRAS:p.G12V	77f9d11d-234b-478e-b1a9-a0afb274ab55	BLCA	14	42
MSH2	ENST00000233146:c.317G>C	MSH2:p.R106T	9bc4f3e6-da15-4d23-ab79-bc4e6271d1ae	BLCA	56	12
LRP1B	ENST00000389484:c.6331G>T	LRP1B:p.G2111C	9bc4f3e6-da15-4d23-ab79-bc4e6271d1ae	BLCA	121	23
NFE2L2	ENST00000397062:c.85G>C	NFE2L2:p.D29H	9bc4f3e6-da15-4d23-ab79-bc4e6271d1ae	BLCA	60	6
TP53	ENST00000269305:c.437G>A	TP53:p.W146*	9bc4f3e6-da15-4d23-ab79-bc4e6271d1ae	BLCA	32	21
EP300	ENST00000263253:c.1846G>T	EP300:p.E616*	9bc4f3e6-da15-4d23-ab79-bc4e6271d1ae	BLCA	145	13
ARID1A	ENST00000324856:c.1543C>T	ARID1A:p.Q515*	b73523d7-f5a5-4140-8537-4df4d1ecf465	BLCA	726	38
FAT4	ENST00000394329:c.14229C>A	FAT4:p.F4743L	b73523d7-f5a5-4140-8537-4df4d1ecf465	BLCA	95	15
RAD21	ENST00000297338:c.1282G>T	RAD21:p.E428*	b73523d7-f5a5-4140-8537-4df4d1ecf465	BLCA	176	11
KMT2D	ENST00000301067:c.3624C>G	KMT2D:p.I1208M	b73523d7-f5a5-4140-8537-4df4d1ecf465	BLCA	70	38
CREBBP	ENST00000262367:c.4451T>C	CREBBP:p.F1484S	b73523d7-f5a5-4140-8537-4df4d1ecf465	BLCA	151	52
TP53	ENST00000269305:c.830G>T	TP53:p.C277F	b73523d7-f5a5-4140-8537-4df4d1ecf465	BLCA	48	45
ERCC2	ENST00000391945:c.1451C>T	ERCC2:p.T484M	b73523d7-f5a5-4140-8537-4df4d1ecf465	BLCA	94	36
APC	ENST00000257430:c.4717G>C	APC:p.E1573Q	2d64a188-64b2-4fe7-9c6f-f5d963135ce4	BLCA	65	33
RAD21	ENST00000297338:c.799G>A	RAD21:p.D267N	2d64a188-64b2-4fe7-9c6f-f5d963135ce4	BLCA	115	34
RB1	ENST00000267163:c.1675G>T	RB1:p.E559*	2d64a188-64b2-4fe7-9c6f-f5d963135ce4	BLCA	45	71
TP53	ENST00000269305:c.811G>A	TP53:p.E271K	2d64a188-64b2-4fe7-9c6f-f5d963135ce4	BLCA	21	61
HRAS	ENST00000311189:c.37G>C	HRAS:p.G13R	76dfa963-9f1a-4802-a41f-716b306fecde	BLCA	24	33
KMT2D	ENST00000301067:c.1657C>G	KMT2D:p.P553A	76dfa963-9f1a-4802-a41f-716b306fecde	BLCA	85	12
RB1	ENST00000267163:c.2308C>T	RB1:p.Q770*	76dfa963-9f1a-4802-a41f-716b306fecde	BLCA	48	31
TP53	ENST00000269305:c.839G>C	TP53:p.R280T	76dfa963-9f1a-4802-a41f-716b306fecde	BLCA	29	41
EP300	ENST00000263253:c.4241A>G	EP300:p.Y1414C	76dfa963-9f1a-4802-a41f-716b306fecde	BLCA	143	32
NRAS	ENST00000369535:c.181C>A	NRAS:p.Q61K	10436bc0-d873-4389-b9fd-008442daf7f4	BLCA	125	49
FGFR3	ENST00000260795:c.1118A>G	FGFR3:p.Y373C	10436bc0-d873-4389-b9fd-008442daf7f4	BLCA	114	45
KMT2D	ENST00000301067:c.4220A>G	KMT2D:p.Y1407C	10436bc0-d873-4389-b9fd-008442daf7f4	BLCA	35	65
SMARCA4	ENST00000344626:c.2646A>T	SMARCA4:p.E882D	10436bc0-d873-4389-b9fd-008442daf7f4	BLCA	20	20
ASXL1	ENST00000375687:c.1773C>A	ASXL1:p.Y591*	10436bc0-d873-4389-b9fd-008442daf7f4	BLCA	89	48
EP300	ENST00000263253:c.4879C>G	EP300:p.R1627G	10436bc0-d873-4389-b9fd-008442daf7f4	BLCA	72	45
NOTCH2	ENST00000256646:c.6508A>T	NOTCH2:p.I2170F	1dc6b019-a3a3-4e02-bb80-a432135569c6	BLCA	51	11
KRAS	ENST00000256078:c.35G>A	KRAS:p.G12D	1dc6b019-a3a3-4e02-bb80-a432135569c6	BLCA	79	78
PDE4DIP	ENST00000369354:c.1528C>T	PDE4DIP:p.R510C	757a95a7-bef9-43ab-8aed-b36306558017	BLCA	100	21
CTNNB1	ENST00000349496:c.110C>T	CTNNB1:p.S37F	757a95a7-bef9-43ab-8aed-b36306558017	BLCA	49	32
PTEN	ENST00000371953:c.49C>T	PTEN:p.Q17*	757a95a7-bef9-43ab-8aed-b36306558017	BLCA	125	24
CREBBP	ENST00000262367:c.4303G>T	CREBBP:p.D1435Y	757a95a7-bef9-43ab-8aed-b36306558017	BLCA	37	10
KDM6A	ENST00000377967:c.2257C>G	KDM6A:p.Q753E	757a95a7-bef9-43ab-8aed-b36306558017	BLCA	61	47
FGFR3	ENST00000260795:c.746C>G	FGFR3:p.S249C	ef419c48-bfec-4d63-89c7-2dc629df220c	BLCA	20	40
KMT2D	ENST00000301067:c.15535C>T	KMT2D:p.R5179C	ef419c48-bfec-4d63-89c7-2dc629df220c	BLCA	24	58
PIK3CA	ENST00000263967:c.3129G>T	PIK3CA:p.M1043I	5f0fb2ba-0351-4ce0-8b74-31aa3deecae1	BLCA	89	33
TP53	ENST00000269305:c.853G>A	TP53:p.E285K	5f0fb2ba-0351-4ce0-8b74-31aa3deecae1	BLCA	39	38
TP53	ENST00000269305:c.661G>T	TP53:p.E221*	5f0fb2ba-0351-4ce0-8b74-31aa3deecae1	BLCA	36	50
KDM6A	ENST00000377967:c.4009G>T	KDM6A:p.E1337*	5f0fb2ba-0351-4ce0-8b74-31aa3deecae1	BLCA	83	12
FGFR3	ENST00000260795:c.742C>T	FGFR3:p.R248C	b2e5d244-94c1-4dbf-8d33-34b595903310	BLCA	17	29
USP8	ENST00000307179:c.2159C>A	USP8:p.P720Q	b2e5d244-94c1-4dbf-8d33-34b595903310	BLCA	194	4
PTPRT	ENST00000373187:c.3353A>C	PTPRT:p.E1118A	b2e5d244-94c1-4dbf-8d33-34b595903310	BLCA	280	27
PTPRC	ENST00000442510:c.3917C>T	PTPRC:p.S1306L	918997c8-256c-4084-a84e-e153eff11666	BLCA	57	26
LRP1B	ENST00000389484:c.6829C>G	LRP1B:p.H2277D	918997c8-256c-4084-a84e-e153eff11666	BLCA	39	33
FBXW7	ENST00000281708:c.1513C>G	FBXW7:p.R505G	918997c8-256c-4084-a84e-e153eff11666	BLCA	127	33
ARID2	ENST00000334344:c.502G>A	ARID2:p.G168R	918997c8-256c-4084-a84e-e153eff11666	BLCA	55	25
PTPRB	ENST00000261266:c.5782G>A	PTPRB:p.D1928N	918997c8-256c-4084-a84e-e153eff11666	BLCA	42	35
SMARCA4	ENST00000344626:c.422C>T	SMARCA4:p.S141L	918997c8-256c-4084-a84e-e153eff11666	BLCA	57	26
KDM6A	ENST00000377967:c.3556T>A	KDM6A:p.L1186M	918997c8-256c-4084-a84e-e153eff11666	BLCA	18	55
RBM10	ENST00000377604:c.1801C>T	RBM10:p.Q601*	918997c8-256c-4084-a84e-e153eff11666	BLCA	22	59
STAG2	ENST00000371144:c.1651A>T	STAG2:p.K551*	918997c8-256c-4084-a84e-e153eff11666	BLCA	32	62
ARID1A	ENST00000324856:c.2632C>T	ARID1A:p.Q878*	cf3456d6-4a87-4162-ace9-720eb4173a10	BLCA	36	30
PIK3CA	ENST00000263967:c.1624G>A	PIK3CA:p.E542K	cf3456d6-4a87-4162-ace9-720eb4173a10	BLCA	77	40
PAX7	ENST00000420770:c.464C>T	PAX7:p.S155L	f00cf9de-0207-40f2-b044-d626625362c0	BLCA	51	9
FAT4	ENST00000394329:c.11240C>A	FAT4:p.A3747D	f00cf9de-0207-40f2-b044-d626625362c0	BLCA	88	12
FAT4	ENST00000394329:c.12502C>T	FAT4:p.R4168C	f00cf9de-0207-40f2-b044-d626625362c0	BLCA	20	25
DROSHA	ENST00000344624:c.191C>G	DROSHA:p.S64*	f00cf9de-0207-40f2-b044-d626625362c0	BLCA	14	42
KMT2C	ENST00000262189:c.7520G>A	KMT2C:p.G2507E	f00cf9de-0207-40f2-b044-d626625362c0	BLCA	92	35
ATM	ENST00000278616:c.6661G>T	ATM:p.E2221*	f00cf9de-0207-40f2-b044-d626625362c0	BLCA	119	31
BRCA2	ENST00000380152:c.9778G>C	BRCA2:p.D3260H	f00cf9de-0207-40f2-b044-d626625362c0	BLCA	428	5
RB1	ENST00000267163:c.958C>T	RB1:p.R320*	f00cf9de-0207-40f2-b044-d626625362c0	BLCA	62	37
TP53	ENST00000269305:c.682G>A	TP53:p.D228N	f00cf9de-0207-40f2-b044-d626625362c0	BLCA	29	34
CIC	ENST00000575354:c.4133C>T	CIC:p.S1378F	f00cf9de-0207-40f2-b044-d626625362c0	BLCA	151	7
CBLC	ENST00000270279:c.595G>A	CBLC:p.D199N	f00cf9de-0207-40f2-b044-d626625362c0	BLCA	180	6
ARID1A	ENST00000324856:c.6032T>G	ARID1A:p.L2011R	55331efe-b1a3-410f-822f-d2512e1768a5	BLCA	115	32
ERBB3	ENST00000267101:c.310G>T	ERBB3:p.V104L	55331efe-b1a3-410f-822f-d2512e1768a5	BLCA	176	56
TP53	ENST00000269305:c.853G>A	TP53:p.E285K	55331efe-b1a3-410f-822f-d2512e1768a5	BLCA	81	97
SMARCA4	ENST00000344626:c.4308G>C	SMARCA4:p.E1436D	55331efe-b1a3-410f-822f-d2512e1768a5	BLCA	35	65
EP300	ENST00000263253:c.3439G>T	EP300:p.E1147*	55331efe-b1a3-410f-822f-d2512e1768a5	BLCA	104	45
ARID1A	ENST00000324856:c.1901C>G	ARID1A:p.S634*	736950d7-b7f1-4217-aff4-91db2a0f19ee	BLCA	145	48
LRP1B	ENST00000389484:c.9334G>A	LRP1B:p.E3112K	736950d7-b7f1-4217-aff4-91db2a0f19ee	BLCA	95	65
PIK3CA	ENST00000263967:c.1624G>A	PIK3CA:p.E542K	736950d7-b7f1-4217-aff4-91db2a0f19ee	BLCA	111	31
FBXW7	ENST00000281708:c.1408C>T	FBXW7:p.H470Y	736950d7-b7f1-4217-aff4-91db2a0f19ee	BLCA	146	29
ECT2L	ENST00000367682:c.1805C>T	ECT2L:p.S602L	736950d7-b7f1-4217-aff4-91db2a0f19ee	BLCA	89	39
RAD21	ENST00000297338:c.1117T>C	RAD21:p.F373L	736950d7-b7f1-4217-aff4-91db2a0f19ee	BLCA	140	36
HNF1A	ENST00000257555:c.657G>C	HNF1A:p.E219D	736950d7-b7f1-4217-aff4-91db2a0f19ee	BLCA	53	20
RB1	ENST00000267163:c.157G>T	RB1:p.E53*	736950d7-b7f1-4217-aff4-91db2a0f19ee	BLCA	149	25
RB1	ENST00000267163:c.1411C>T	RB1:p.Q471*	736950d7-b7f1-4217-aff4-91db2a0f19ee	BLCA	31	29
FES	ENST00000328850:c.2059C>T	FES:p.R687W	736950d7-b7f1-4217-aff4-91db2a0f19ee	BLCA	65	27
ERBB2	ENST00000269571:c.929C>T	ERBB2:p.S310F	736950d7-b7f1-4217-aff4-91db2a0f19ee	BLCA	359	34
EP300	ENST00000263253:c.3244C>T	EP300:p.Q1082*	736950d7-b7f1-4217-aff4-91db2a0f19ee	BLCA	248	64
ERCC3	ENST00000285398:c.974G>A	ERCC3:p.R325Q	1a75c18e-b209-4ccc-951f-50f8a473e00e	BLCA	295	12
NBN	ENST00000265433:c.1496C>T	NBN:p.S499L	1a75c18e-b209-4ccc-951f-50f8a473e00e	BLCA	115	12
NOTCH1	ENST00000277541:c.6995C>T	NOTCH1:p.P2332L	1a75c18e-b209-4ccc-951f-50f8a473e00e	BLCA	44	36
NOTCH1	ENST00000277541:c.6050C>G	NOTCH1:p.S2017*	1a75c18e-b209-4ccc-951f-50f8a473e00e	BLCA	35	40
NOTCH1	ENST00000277541:c.5816C>G	NOTCH1:p.S1939*	1a75c18e-b209-4ccc-951f-50f8a473e00e	BLCA	142	31
ATM	ENST00000278616:c.3826C>T	ATM:p.Q1276*	1a75c18e-b209-4ccc-951f-50f8a473e00e	BLCA	101	34
KMT2D	ENST00000301067:c.15700G>T	KMT2D:p.E5234*	1a75c18e-b209-4ccc-951f-50f8a473e00e	BLCA	52	36
ERCC5	ENST00000355739:c.77T>A	ERCC5:p.I26N	1a75c18e-b209-4ccc-951f-50f8a473e00e	BLCA	43	11
NF1	ENST00000358273:c.6208G>T	NF1:p.E2070*	1a75c18e-b209-4ccc-951f-50f8a473e00e	BLCA	43	60
NF1	ENST00000358273:c.6356G>C	NF1:p.R2119T	1a75c18e-b209-4ccc-951f-50f8a473e00e	BLCA	108	55
NF1	ENST00000358273:c.6577G>A	NF1:p.E2193K	1a75c18e-b209-4ccc-951f-50f8a473e00e	BLCA	82	57
NF1	ENST00000358273:c.6705-1G>T	NF1:p.X2235_splice	1a75c18e-b209-4ccc-951f-50f8a473e00e	BLCA	115	55
CDK12	ENST00000447079:c.1841C>G	CDK12:p.S614C	1a75c18e-b209-4ccc-951f-50f8a473e00e	BLCA	120	13
BRCA1	ENST00000357654:c.90G>T	BRCA1:p.L30F	1a75c18e-b209-4ccc-951f-50f8a473e00e	BLCA	30	46
KEAP1	ENST00000171111:c.1411C>T	KEAP1:p.L471F	1a75c18e-b209-4ccc-951f-50f8a473e00e	BLCA	33	9
ERCC2	ENST00000391945:c.1373C>G	ERCC2:p.S458C	1a75c18e-b209-4ccc-951f-50f8a473e00e	BLCA	30	13
KDM6A	ENST00000377967:c.381G>A	KDM6A:p.W127*	1a75c18e-b209-4ccc-951f-50f8a473e00e	BLCA	72	23
LRP1B	ENST00000389484:c.7777A>G	LRP1B:p.T2593A	803ab221-b813-4bcc-95a9-1f686d172d3c	BLCA	78	41
LRP1B	ENST00000389484:c.11850G>C	LRP1B:p.R3950S	0db69c7f-33ef-404d-9cc2-91928ea6a1bf	BLCA	46	15
CBLB	ENST00000264122:c.2098G>A	CBLB:p.D700N	0db69c7f-33ef-404d-9cc2-91928ea6a1bf	BLCA	67	23
RB1	ENST00000267163:c.2071G>T	RB1:p.E691*	0db69c7f-33ef-404d-9cc2-91928ea6a1bf	BLCA	66	25
TP53	ENST00000269305:c.991C>T	TP53:p.Q331*	0db69c7f-33ef-404d-9cc2-91928ea6a1bf	BLCA	91	29
ERBB2	ENST00000269571:c.929C>T	ERBB2:p.S310F	0db69c7f-33ef-404d-9cc2-91928ea6a1bf	BLCA	373	21
ERBB2	ENST00000269571:c.2326G>A	ERBB2:p.G776S	0db69c7f-33ef-404d-9cc2-91928ea6a1bf	BLCA	131	19
SMAD2	ENST00000262160:c.1351A>G	SMAD2:p.K451E	0db69c7f-33ef-404d-9cc2-91928ea6a1bf	BLCA	32	18
PIK3CA	ENST00000263967:c.1633G>C	PIK3CA:p.E545Q	92460195-9483-4350-a20b-580c4a8835c7	BLCA	51	15
PTPN13	ENST00000411767:c.7420G>T	PTPN13:p.E2474*	92460195-9483-4350-a20b-580c4a8835c7	BLCA	42	11
APC	ENST00000257430:c.4218G>C	APC:p.Q1406H	92460195-9483-4350-a20b-580c4a8835c7	BLCA	60	30
NOTCH1	ENST00000277541:c.1205C>T	NOTCH1:p.S402L	92460195-9483-4350-a20b-580c4a8835c7	BLCA	17	23
ERBB3	ENST00000267101:c.994G>A	ERBB3:p.E332K	92460195-9483-4350-a20b-580c4a8835c7	BLCA	146	37
FANCA	ENST00000389301:c.3308C>A	FANCA:p.A1103D	92460195-9483-4350-a20b-580c4a8835c7	BLCA	59	13
TP53	ENST00000269305:c.329G>T	TP53:p.R110L	92460195-9483-4350-a20b-580c4a8835c7	BLCA	100	27
DNM2	ENST00000355667:c.1543C>T	DNM2:p.Q515*	92460195-9483-4350-a20b-580c4a8835c7	BLCA	122	13
ASXL1	ENST00000375687:c.4576G>A	ASXL1:p.D1526N	92460195-9483-4350-a20b-580c4a8835c7	BLCA	161	4
RBM10	ENST00000377604:c.2342C>T	RBM10:p.S781L	92460195-9483-4350-a20b-580c4a8835c7	BLCA	11	45
TP53	ENST00000269305:c.839G>C	TP53:p.R280T	b2b59a88-8556-47cc-bf94-ff74a009c389	BLCA	23	73
CTNNB1	ENST00000349496:c.98C>T	CTNNB1:p.S33F	1122dc8a-21f8-419c-9f68-9fe65d73f0c2	BLCA	49	38
KMT2C	ENST00000262189:c.1826A>G	KMT2C:p.H609R	1122dc8a-21f8-419c-9f68-9fe65d73f0c2	BLCA	97	37
PTEN	ENST00000371953:c.278A>G	PTEN:p.H93R	1122dc8a-21f8-419c-9f68-9fe65d73f0c2	BLCA	133	36
PTEN	ENST00000371953:c.1027-1G>A	PTEN:p.X343_splice	1122dc8a-21f8-419c-9f68-9fe65d73f0c2	BLCA	45	40
KRAS	ENST00000256078:c.34G>C	KRAS:p.G12R	1122dc8a-21f8-419c-9f68-9fe65d73f0c2	BLCA	72	70
CREBBP	ENST00000262367:c.5333C>A	CREBBP:p.S1778*	1122dc8a-21f8-419c-9f68-9fe65d73f0c2	BLCA	56	35
TP53	ENST00000269305:c.722C>T	TP53:p.S241F	fb3804bc-d4c2-479c-9e1c-59f45b0e21f9	BLCA	52	30
TP63	ENST00000264731:c.1660G>T	TP63:p.A554S	ed352cfc-4090-4900-b7dc-a0a7a35ca96b	BLCA	65	35
NOTCH1	ENST00000277541:c.6355G>A	NOTCH1:p.V2119M	1aac6c0c-f19e-48d9-8513-1167fff05986	BLCA	30	26
KRAS	ENST00000256078:c.35G>A	KRAS:p.G12D	1aac6c0c-f19e-48d9-8513-1167fff05986	BLCA	61	88
RB1	ENST00000267163:c.2501C>A	RB1:p.S834*	1aac6c0c-f19e-48d9-8513-1167fff05986	BLCA	64	85
TP53	ENST00000269305:c.481G>A	TP53:p.A161T	1aac6c0c-f19e-48d9-8513-1167fff05986	BLCA	34	91
SMARCE1	ENST00000348513:c.228C>G	SMARCE1:p.Y76*	1aac6c0c-f19e-48d9-8513-1167fff05986	BLCA	47	40
ATRX	ENST00000373344:c.2197G>A	ATRX:p.E733K	1aac6c0c-f19e-48d9-8513-1167fff05986	BLCA	180	90
PIK3CA	ENST00000263967:c.3140A>G	PIK3CA:p.H1047R	3e957106-6640-40e8-b34f-d7be77ed8a3d	BLCA	59	33
FGFR3	ENST00000260795:c.746C>G	FGFR3:p.S249C	3e957106-6640-40e8-b34f-d7be77ed8a3d	BLCA	39	46
FAT4	ENST00000394329:c.12307C>T	FAT4:p.Q4103*	3e957106-6640-40e8-b34f-d7be77ed8a3d	BLCA	140	33
SPOP	ENST00000347630:c.661C>T	SPOP:p.R221C	3e957106-6640-40e8-b34f-d7be77ed8a3d	BLCA	137	33
PTPRC	ENST00000442510:c.2740C>G	PTPRC:p.Q914E	1185b748-4864-46d3-b9e5-de849e08370c	BLCA	35	14
MSH6	ENST00000234420:c.755C>G	MSH6:p.S252*	1185b748-4864-46d3-b9e5-de849e08370c	BLCA	154	18
LRP1B	ENST00000389484:c.10034G>C	LRP1B:p.G3345A	1185b748-4864-46d3-b9e5-de849e08370c	BLCA	33	42
FAT4	ENST00000394329:c.13892C>G	FAT4:p.S4631W	1185b748-4864-46d3-b9e5-de849e08370c	BLCA	59	20
RB1	ENST00000267163:c.151G>T	RB1:p.E51*	1185b748-4864-46d3-b9e5-de849e08370c	BLCA	44	22
CREBBP	ENST00000262367:c.2071C>T	CREBBP:p.Q691*	1185b748-4864-46d3-b9e5-de849e08370c	BLCA	145	22
TP53	ENST00000269305:c.839G>C	TP53:p.R280T	1185b748-4864-46d3-b9e5-de849e08370c	BLCA	27	92
NCOR1	ENST00000268712:c.521C>G	NCOR1:p.S174*	1185b748-4864-46d3-b9e5-de849e08370c	BLCA	58	25
ERBB2	ENST00000269571:c.929C>T	ERBB2:p.S310F	1185b748-4864-46d3-b9e5-de849e08370c	BLCA	274	51
KDM6A	ENST00000377967:c.1397C>G	KDM6A:p.S466*	1185b748-4864-46d3-b9e5-de849e08370c	BLCA	9	66
TSC1	ENST00000298552:c.1607T>A	TSC1:p.L536*	e6c78a98-f45b-482b-a551-4f11b8c1ff8b	BLCA	32	81
NF1	ENST00000358273:c.5665G>A	NF1:p.E1889K	e6c78a98-f45b-482b-a551-4f11b8c1ff8b	BLCA	125	34
CASP8	ENST00000432109:c.1303C>T	CASP8:p.R435*	02b74d13-0b03-4bfa-892f-4833f468c29c	BLCA	64	10
FAT1	ENST00000441802:c.13090G>A	FAT1:p.E4364K	02b74d13-0b03-4bfa-892f-4833f468c29c	BLCA	60	18
PMS2	ENST00000265849:c.13G>A	PMS2:p.E5K	02b74d13-0b03-4bfa-892f-4833f468c29c	BLCA	73	21
ATM	ENST00000278616:c.5839T>C	ATM:p.S1947P	02b74d13-0b03-4bfa-892f-4833f468c29c	BLCA	62	27
KMT2D	ENST00000301067:c.10169G>T	KMT2D:p.C3390F	02b74d13-0b03-4bfa-892f-4833f468c29c	BLCA	49	34
POLE	ENST00000320574:c.5350G>A	POLE:p.E1784K	02b74d13-0b03-4bfa-892f-4833f468c29c	BLCA	37	16
BRCA2	ENST00000380152:c.3136G>A	BRCA2:p.E1046K	02b74d13-0b03-4bfa-892f-4833f468c29c	BLCA	72	12
TP53	ENST00000269305:c.707A>G	TP53:p.Y236C	02b74d13-0b03-4bfa-892f-4833f468c29c	BLCA	53	26
AXIN2	ENST00000307078:c.793G>A	AXIN2:p.E265K	02b74d13-0b03-4bfa-892f-4833f468c29c	BLCA	75	22
ERCC2	ENST00000391945:c.41A>G	ERCC2:p.Y14C	02b74d13-0b03-4bfa-892f-4833f468c29c	BLCA	53	11
EP300	ENST00000263253:c.2113C>G	EP300:p.R705G	02b74d13-0b03-4bfa-892f-4833f468c29c	BLCA	47	10
ARID1A	ENST00000324856:c.2144C>T	ARID1A:p.S715L	b4a9d45e-ad58-43cb-94c5-c105dbbf4039	BLCA	40	32
FAM46C	ENST00000369448:c.451C>T	FAM46C:p.R151C	b4a9d45e-ad58-43cb-94c5-c105dbbf4039	BLCA	80	25
PIK3CA	ENST00000263967:c.1624G>A	PIK3CA:p.E542K	b4a9d45e-ad58-43cb-94c5-c105dbbf4039	BLCA	50	42
DAXX	ENST00000266000:c.1763C>T	DAXX:p.S588F	b4a9d45e-ad58-43cb-94c5-c105dbbf4039	BLCA	74	8
SMO	ENST00000249373:c.595C>T	SMO:p.R199W	b4a9d45e-ad58-43cb-94c5-c105dbbf4039	BLCA	54	9
ATM	ENST00000278616:c.3622G>A	ATM:p.D1208N	b4a9d45e-ad58-43cb-94c5-c105dbbf4039	BLCA	65	23
CBL	ENST00000264033:c.2393C>A	CBL:p.S798Y	b4a9d45e-ad58-43cb-94c5-c105dbbf4039	BLCA	77	32
RB1	ENST00000267163:c.2447C>G	RB1:p.S816*	b4a9d45e-ad58-43cb-94c5-c105dbbf4039	BLCA	47	57
TP53	ENST00000269305:c.853G>A	TP53:p.E285K	b4a9d45e-ad58-43cb-94c5-c105dbbf4039	BLCA	55	32
TP53	ENST00000269305:c.202G>T	TP53:p.E68*	b4a9d45e-ad58-43cb-94c5-c105dbbf4039	BLCA	219	40
BCOR	ENST00000378444:c.4891G>A	BCOR:p.D1631N	b4a9d45e-ad58-43cb-94c5-c105dbbf4039	BLCA	29	20
ARID2	ENST00000334344:c.1318G>T	ARID2:p.E440*	7df8db50-dc99-4352-adcc-2312939c1867	BLCA	63	31
POLE	ENST00000320574:c.254A>G	POLE:p.Y85C	7df8db50-dc99-4352-adcc-2312939c1867	BLCA	149	33
TP53	ENST00000269305:c.536A>G	TP53:p.H179R	7df8db50-dc99-4352-adcc-2312939c1867	BLCA	75	77
ERBB2	ENST00000269571:c.2033G>A	ERBB2:p.R678Q	7df8db50-dc99-4352-adcc-2312939c1867	BLCA	1888	99
NOTCH1	ENST00000277541:c.778G>T	NOTCH1:p.D260Y	973d0577-8ca4-44a1-817f-1d3c1bada151	BLCA	233	42
RBM10	ENST00000377604:c.1795A>C	RBM10:p.N599H	973d0577-8ca4-44a1-817f-1d3c1bada151	BLCA	79	11
ATRX	ENST00000373344:c.7048C>G	ATRX:p.L2350V	973d0577-8ca4-44a1-817f-1d3c1bada151	BLCA	75	14
CDC73	ENST00000367435:c.894C>G	CDC73:p.F298L	bd2b3514-e8c8-420c-9639-18b0f156a11a	BLCA	63	34
MSH2	ENST00000233146:c.1754C>T	MSH2:p.S585F	bd2b3514-e8c8-420c-9639-18b0f156a11a	BLCA	78	11
LRP1B	ENST00000389484:c.1387C>G	LRP1B:p.Q463E	bd2b3514-e8c8-420c-9639-18b0f156a11a	BLCA	54	11
PIK3CA	ENST00000263967:c.1633G>A	PIK3CA:p.E545K	bd2b3514-e8c8-420c-9639-18b0f156a11a	BLCA	58	34
FAT1	ENST00000441802:c.11872C>T	FAT1:p.Q3958*	bd2b3514-e8c8-420c-9639-18b0f156a11a	BLCA	60	20
PTCH1	ENST00000331920:c.2763C>G	PTCH1:p.I921M	bd2b3514-e8c8-420c-9639-18b0f156a11a	BLCA	72	16
TSC1	ENST00000298552:c.1381G>A	TSC1:p.G461R	bd2b3514-e8c8-420c-9639-18b0f156a11a	BLCA	62	8
ATM	ENST00000278616:c.6490G>C	ATM:p.E2164Q	bd2b3514-e8c8-420c-9639-18b0f156a11a	BLCA	177	12
KMT2D	ENST00000301067:c.3199G>A	KMT2D:p.E1067K	bd2b3514-e8c8-420c-9639-18b0f156a11a	BLCA	18	44
BRCA2	ENST00000380152:c.3265C>G	BRCA2:p.Q1089E	bd2b3514-e8c8-420c-9639-18b0f156a11a	BLCA	95	23
FANCA	ENST00000389301:c.2840C>T	FANCA:p.S947L	bd2b3514-e8c8-420c-9639-18b0f156a11a	BLCA	113	10
TP53	ENST00000269305:c.548C>G	TP53:p.S183*	bd2b3514-e8c8-420c-9639-18b0f156a11a	BLCA	46	82
NCOR1	ENST00000268712:c.4064C>T	NCOR1:p.P1355L	bd2b3514-e8c8-420c-9639-18b0f156a11a	BLCA	210	40
BRCA1	ENST00000357654:c.4148C>G	BRCA1:p.S1383*	bd2b3514-e8c8-420c-9639-18b0f156a11a	BLCA	27	25
BRIP1	ENST00000259008:c.3521G>C	BRIP1:p.R1174T	bd2b3514-e8c8-420c-9639-18b0f156a11a	BLCA	244	7
KDM6A	ENST00000377967:c.3505G>T	KDM6A:p.V1169F	bd2b3514-e8c8-420c-9639-18b0f156a11a	BLCA	73	53
ARID1A	ENST00000324856:c.1901C>G	ARID1A:p.S634*	56924619-0724-4b3e-9c53-27c27d3789d6	BLCA	65	96
PTEN	ENST00000371953:c.733C>T	PTEN:p.Q245*	56924619-0724-4b3e-9c53-27c27d3789d6	BLCA	42	92
KMT2D	ENST00000301067:c.9543G>C	KMT2D:p.E3181D	56924619-0724-4b3e-9c53-27c27d3789d6	BLCA	21	52
KMT2D	ENST00000301067:c.9016G>A	KMT2D:p.D3006N	56924619-0724-4b3e-9c53-27c27d3789d6	BLCA	61	45
RB1	ENST00000267163:c.2548C>T	RB1:p.Q850*	56924619-0724-4b3e-9c53-27c27d3789d6	BLCA	42	100
CREBBP	ENST00000262367:c.4505G>A	CREBBP:p.W1502*	56924619-0724-4b3e-9c53-27c27d3789d6	BLCA	117	93
BRCA1	ENST00000357654:c.3841C>T	BRCA1:p.Q1281*	56924619-0724-4b3e-9c53-27c27d3789d6	BLCA	162	44
EP300	ENST00000263253:c.4365G>C	EP300:p.Q1455H	56924619-0724-4b3e-9c53-27c27d3789d6	BLCA	87	44
KDM6A	ENST00000377967:c.1663C>T	KDM6A:p.Q555*	56924619-0724-4b3e-9c53-27c27d3789d6	BLCA	27	100
FGFR3	ENST00000260795:c.1118A>G	FGFR3:p.Y373C	624a775c-ddd1-4617-951a-3e090408af51	BLCA	133	49
KMT2C	ENST00000262189:c.4636C>T	KMT2C:p.Q1546*	624a775c-ddd1-4617-951a-3e090408af51	BLCA	87	43
KDM6A	ENST00000377967:c.3685C>T	KDM6A:p.Q1229*	624a775c-ddd1-4617-951a-3e090408af51	BLCA	35	97
STAG2	ENST00000371144:c.2317C>T	STAG2:p.Q773*	624a775c-ddd1-4617-951a-3e090408af51	BLCA	22	95
FGFR3	ENST00000260795:c.1108G>T	FGFR3:p.G370C	bf467e09-faf2-410c-ac6b-d156f5e5db5d	BLCA	134	60
APC	ENST00000257430:c.406G>A	APC:p.E136K	bf467e09-faf2-410c-ac6b-d156f5e5db5d	BLCA	49	6
NF1	ENST00000358273:c.7501G>T	NF1:p.E2501*	bf467e09-faf2-410c-ac6b-d156f5e5db5d	BLCA	108	12
KDM6A	ENST00000377967:c.409G>C	KDM6A:p.G137R	bf467e09-faf2-410c-ac6b-d156f5e5db5d	BLCA	20	80
LRP1B	ENST00000389484:c.7780G>T	LRP1B:p.V2594F	1432caf6-3ad9-4f0e-9269-ca42d04f5f18	BLCA	65	7
TGFBR2	ENST00000295754:c.1476G>C	TGFBR2:p.L492F	1432caf6-3ad9-4f0e-9269-ca42d04f5f18	BLCA	83	37
PIK3CA	ENST00000263967:c.344G>T	PIK3CA:p.R115L	1432caf6-3ad9-4f0e-9269-ca42d04f5f18	BLCA	63	49
FGFR3	ENST00000260795:c.1948A>G	FGFR3:p.K650E	1432caf6-3ad9-4f0e-9269-ca42d04f5f18	BLCA	24	41
TSC1	ENST00000298552:c.2731G>T	TSC1:p.E911*	1432caf6-3ad9-4f0e-9269-ca42d04f5f18	BLCA	138	90
PRDM1	ENST00000369096:c.2402A>T	PRDM1:p.K801M	73b4d64c-73a7-48fa-a2ba-100226f56348	BLCA	88	14
PTEN	ENST00000371953:c.49C>T	PTEN:p.Q17*	73b4d64c-73a7-48fa-a2ba-100226f56348	BLCA	70	41
TP53	ENST00000269305:c.853G>T	TP53:p.E285*	73b4d64c-73a7-48fa-a2ba-100226f56348	BLCA	50	62
EP300	ENST00000263253:c.6182C>T	EP300:p.P2061L	73b4d64c-73a7-48fa-a2ba-100226f56348	BLCA	94	27
GRIN2A	ENST00000330684:c.3728G>T	GRIN2A:p.G1243V	a310d405-19f3-4dfb-be83-c4e2d949c067	BLCA	121	56
TP53	ENST00000269305:c.473G>A	TP53:p.R158H	a310d405-19f3-4dfb-be83-c4e2d949c067	BLCA	43	39
ERBB2	ENST00000269571:c.929C>T	ERBB2:p.S310F	a310d405-19f3-4dfb-be83-c4e2d949c067	BLCA	273	39
ARID1A	ENST00000324856:c.4591G>T	ARID1A:p.E1531*	69acf4f1-063f-453d-b148-681518c0bc39	BLCA	74	6
PTPRC	ENST00000442510:c.2059C>T	PTPRC:p.L687F	69acf4f1-063f-453d-b148-681518c0bc39	BLCA	82	7
SETD2	ENST00000409792:c.4486C>T	SETD2:p.R1496*	69acf4f1-063f-453d-b148-681518c0bc39	BLCA	156	7
TSC1	ENST00000298552:c.982C>T	TSC1:p.Q328*	69acf4f1-063f-453d-b148-681518c0bc39	BLCA	111	32
HNF1A	ENST00000257555:c.163G>A	HNF1A:p.G55R	69acf4f1-063f-453d-b148-681518c0bc39	BLCA	20	15
BRCA2	ENST00000380152:c.6469C>T	BRCA2:p.Q2157*	69acf4f1-063f-453d-b148-681518c0bc39	BLCA	79	26
NF1	ENST00000358273:c.4053C>G	NF1:p.I1351M	69acf4f1-063f-453d-b148-681518c0bc39	BLCA	313	8
FAT4	ENST00000394329:c.8690C>G	FAT4:p.T2897R	686d8ded-e77d-4a18-b51b-57b52bd6bce6	BLCA	99	5
RAD21	ENST00000297338:c.1005G>C	RAD21:p.K335N	686d8ded-e77d-4a18-b51b-57b52bd6bce6	BLCA	79	21
ARID2	ENST00000334344:c.956C>T	ARID2:p.S319F	686d8ded-e77d-4a18-b51b-57b52bd6bce6	BLCA	80	26
TP53	ENST00000269305:c.854A>T	TP53:p.E285V	686d8ded-e77d-4a18-b51b-57b52bd6bce6	BLCA	68	45
TP53	ENST00000269305:c.844C>T	TP53:p.R282W	686d8ded-e77d-4a18-b51b-57b52bd6bce6	BLCA	55	41
KMT2D	ENST00000301067:c.8053C>T	KMT2D:p.R2685*	1821e81b-26cb-40a4-8841-9682e3b7323d	BLCA	43	16
KMT2D	ENST00000301067:c.7246C>T	KMT2D:p.Q2416*	1821e81b-26cb-40a4-8841-9682e3b7323d	BLCA	84	57
RB1	ENST00000267163:c.649C>T	RB1:p.Q217*	1821e81b-26cb-40a4-8841-9682e3b7323d	BLCA	78	66
BLM	ENST00000355112:c.1129G>C	BLM:p.E377Q	1821e81b-26cb-40a4-8841-9682e3b7323d	BLCA	56	33
CREBBP	ENST00000262367:c.1315A>T	CREBBP:p.K439*	1821e81b-26cb-40a4-8841-9682e3b7323d	BLCA	147	24
TP53	ENST00000269305:c.743G>A	TP53:p.R248Q	1821e81b-26cb-40a4-8841-9682e3b7323d	BLCA	78	78
FGFR3	ENST00000260795:c.746C>G	FGFR3:p.S249C	05b8b7c4-3332-4f70-9bba-ebba5ec80dbe	BLCA	24	75
TSC1	ENST00000298552:c.555C>G	TSC1:p.Y185*	05b8b7c4-3332-4f70-9bba-ebba5ec80dbe	BLCA	35	62
ARID2	ENST00000334344:c.2278C>T	ARID2:p.Q760*	05b8b7c4-3332-4f70-9bba-ebba5ec80dbe	BLCA	18	83
SMAD4	ENST00000342988:c.1270G>A	SMAD4:p.D424N	05b8b7c4-3332-4f70-9bba-ebba5ec80dbe	BLCA	41	73
PIK3CA	ENST00000263967:c.1624G>A	PIK3CA:p.E542K	8ca635e2-a609-46a9-ab15-12ddb5233a68	BLCA	101	5
TP53	ENST00000269305:c.577C>T	TP53:p.H193Y	8ca635e2-a609-46a9-ab15-12ddb5233a68	BLCA	62	29
ERBB2	ENST00000269571:c.2584A>G	ERBB2:p.T862A	8ca635e2-a609-46a9-ab15-12ddb5233a68	BLCA	91	17
FAT4	ENST00000394329:c.4604T>G	FAT4:p.L1535R	81256b76-1f99-43b4-a726-a32258f160e6	BLCA	155	21
ARID1B	ENST00000350026:c.1897C>T	ARID1B:p.Q633*	81256b76-1f99-43b4-a726-a32258f160e6	BLCA	87	24
TSC1	ENST00000298552:c.574T>C	TSC1:p.Y192H	81256b76-1f99-43b4-a726-a32258f160e6	BLCA	72	48
KMT2D	ENST00000301067:c.8053C>T	KMT2D:p.R2685*	81256b76-1f99-43b4-a726-a32258f160e6	BLCA	13	23
SMARCD1	ENST00000394963:c.1477C>T	SMARCD1:p.R493*	81256b76-1f99-43b4-a726-a32258f160e6	BLCA	56	19
TP53	ENST00000269305:c.610G>T	TP53:p.E204*	81256b76-1f99-43b4-a726-a32258f160e6	BLCA	31	19
PIK3CA	ENST00000263967:c.1633G>A	PIK3CA:p.E545K	d05f9b81-7ba9-4231-aae6-1d2c14df22d7	BLCA	58	18
KMT2C	ENST00000262189:c.5272C>T	KMT2C:p.R1758C	d05f9b81-7ba9-4231-aae6-1d2c14df22d7	BLCA	99	33
UBR5	ENST00000520539:c.67C>G	UBR5:p.R23G	d05f9b81-7ba9-4231-aae6-1d2c14df22d7	BLCA	82	7
KDM6A	ENST00000377967:c.3634C>T	KDM6A:p.Q1212*	d05f9b81-7ba9-4231-aae6-1d2c14df22d7	BLCA	39	84
STAG2	ENST00000371144:c.2182C>T	STAG2:p.Q728*	d05f9b81-7ba9-4231-aae6-1d2c14df22d7	BLCA	91	75
FGFR3	ENST00000260795:c.746C>G	FGFR3:p.S249C	44b82f9b-d207-45e9-a872-a59812fa0b38	BLCA	25	40
PTPRT	ENST00000373187:c.2602G>A	PTPRT:p.A868T	44b82f9b-d207-45e9-a872-a59812fa0b38	BLCA	67	52
KMT2C	ENST00000262189:c.1102G>C	KMT2C:p.G368R	c66c92d5-df65-46e6-861d-d8a98808e6a3	BLCA	769	4
AXIN2	ENST00000307078:c.2086C>T	AXIN2:p.Q696*	c66c92d5-df65-46e6-861d-d8a98808e6a3	BLCA	98	5
PIK3CA	ENST00000263967:c.1633G>C	PIK3CA:p.E545Q	7fe74157-d282-4d3c-9a01-4a894e8a0564	BLCA	40	45
FGFR3	ENST00000260795:c.1108G>T	FGFR3:p.G370C	7fe74157-d282-4d3c-9a01-4a894e8a0564	BLCA	231	58
ERCC4	ENST00000311895:c.1891G>C	ERCC4:p.E631Q	7fe74157-d282-4d3c-9a01-4a894e8a0564	BLCA	67	29
NF1	ENST00000358273:c.6307C>T	NF1:p.L2103F	7fe74157-d282-4d3c-9a01-4a894e8a0564	BLCA	123	42
STAG2	ENST00000371144:c.1294C>T	STAG2:p.L432F	7fe74157-d282-4d3c-9a01-4a894e8a0564	BLCA	26	96
STAG2	ENST00000371144:c.2887C>T	STAG2:p.Q963*	7fe74157-d282-4d3c-9a01-4a894e8a0564	BLCA	77	88
PHF6	ENST00000332070:c.1004G>A	PHF6:p.R335K	7fe74157-d282-4d3c-9a01-4a894e8a0564	BLCA	35	40
SDHC	ENST00000367975:c.115G>T	SDHC:p.E39*	b8f7f044-5ec1-49ba-8c15-0c64715f9c9d	BLCA	250	34
PIK3CA	ENST00000263967:c.1624G>A	PIK3CA:p.E542K	b8f7f044-5ec1-49ba-8c15-0c64715f9c9d	BLCA	70	54
ATM	ENST00000278616:c.5290C>A	ATM:p.L1764I	b8f7f044-5ec1-49ba-8c15-0c64715f9c9d	BLCA	79	59
PIK3CA	ENST00000263967:c.1624G>A	PIK3CA:p.E542K	98d6bf3c-c9bf-484e-bd1e-b610b255e9a7	BLCA	69	23
FAT1	ENST00000441802:c.11120C>A	FAT1:p.S3707*	98d6bf3c-c9bf-484e-bd1e-b610b255e9a7	BLCA	41	26
RAD21	ENST00000297338:c.997G>C	RAD21:p.D333H	98d6bf3c-c9bf-484e-bd1e-b610b255e9a7	BLCA	141	33
WT1	ENST00000332351:c.526C>T	WT1:p.R176C	98d6bf3c-c9bf-484e-bd1e-b610b255e9a7	BLCA	24	25
ATM	ENST00000278616:c.6491A>G	ATM:p.E2164G	98d6bf3c-c9bf-484e-bd1e-b610b255e9a7	BLCA	90	11
KMT2D	ENST00000301067:c.2485G>C	KMT2D:p.E829Q	98d6bf3c-c9bf-484e-bd1e-b610b255e9a7	BLCA	65	20
BRCA2	ENST00000380152:c.8608C>T	BRCA2:p.Q2870*	98d6bf3c-c9bf-484e-bd1e-b610b255e9a7	BLCA	71	19
BRCA1	ENST00000357654:c.5290C>A	BRCA1:p.L1764I	98d6bf3c-c9bf-484e-bd1e-b610b255e9a7	BLCA	52	15
DNM2	ENST00000355667:c.304G>A	DNM2:p.E102K	98d6bf3c-c9bf-484e-bd1e-b610b255e9a7	BLCA	105	13
PIK3CA	ENST00000263967:c.1633G>A	PIK3CA:p.E545K	8c619cbc-9e91-4716-9711-5236e55d8f46	BLCA	42	21
TET2	ENST00000380013:c.1397C>G	TET2:p.S466C	8c619cbc-9e91-4716-9711-5236e55d8f46	BLCA	51	25
TET2	ENST00000380013:c.1526C>G	TET2:p.S509*	8c619cbc-9e91-4716-9711-5236e55d8f46	BLCA	50	22
NCOR1	ENST00000268712:c.1879C>T	NCOR1:p.R627*	8c619cbc-9e91-4716-9711-5236e55d8f46	BLCA	90	46
TGFBR2	ENST00000295754:c.730A>T	TGFBR2:p.I244F	17a499fb-4149-4741-a598-6be9709674cf	BLCA	61	40
PIK3CA	ENST00000263967:c.353G>A	PIK3CA:p.G118D	17a499fb-4149-4741-a598-6be9709674cf	BLCA	51	33
RECQL4	ENST00000617875:c.1813G>A	RECQL4:p.D605N	17a499fb-4149-4741-a598-6be9709674cf	BLCA	67	19
KMT2D	ENST00000301067:c.14563G>C	KMT2D:p.D4855H	17a499fb-4149-4741-a598-6be9709674cf	BLCA	18	44
KMT2D	ENST00000301067:c.14080G>T	KMT2D:p.E4694*	17a499fb-4149-4741-a598-6be9709674cf	BLCA	44	43
CREBBP	ENST00000262367:c.2163G>A	CREBBP:p.M721I	17a499fb-4149-4741-a598-6be9709674cf	BLCA	43	25
TP53	ENST00000269305:c.844C>T	TP53:p.R282W	17a499fb-4149-4741-a598-6be9709674cf	BLCA	20	30
KEAP1	ENST00000171111:c.706G>A	KEAP1:p.D236N	17a499fb-4149-4741-a598-6be9709674cf	BLCA	70	42
LRP1B	ENST00000389484:c.11239G>A	LRP1B:p.D3747N	a9e3e375-d384-4f3b-864a-587165d27fbf	BLCA	78	19
LRP1B	ENST00000389484:c.9778G>C	LRP1B:p.D3260H	a9e3e375-d384-4f3b-864a-587165d27fbf	BLCA	90	21
SETD2	ENST00000409792:c.7690G>A	SETD2:p.E2564K	a9e3e375-d384-4f3b-864a-587165d27fbf	BLCA	71	28
PIK3CA	ENST00000263967:c.1633G>A	PIK3CA:p.E545K	a9e3e375-d384-4f3b-864a-587165d27fbf	BLCA	60	15
FAT1	ENST00000441802:c.2881C>T	FAT1:p.Q961*	a9e3e375-d384-4f3b-864a-587165d27fbf	BLCA	97	11
KMT2C	ENST00000262189:c.13228G>A	KMT2C:p.D4410N	a9e3e375-d384-4f3b-864a-587165d27fbf	BLCA	43	13
KMT2C	ENST00000262189:c.5234C>G	KMT2C:p.S1745*	a9e3e375-d384-4f3b-864a-587165d27fbf	BLCA	138	21
ATM	ENST00000278616:c.5113G>A	ATM:p.D1705N	a9e3e375-d384-4f3b-864a-587165d27fbf	BLCA	150	18
KMT2D	ENST00000301067:c.14659G>T	KMT2D:p.E4887*	a9e3e375-d384-4f3b-864a-587165d27fbf	BLCA	123	19
KMT2D	ENST00000301067:c.8082G>C	KMT2D:p.Q2694H	a9e3e375-d384-4f3b-864a-587165d27fbf	BLCA	24	20
KMT2D	ENST00000301067:c.2080G>A	KMT2D:p.E694K	a9e3e375-d384-4f3b-864a-587165d27fbf	BLCA	55	14
KMT2D	ENST00000301067:c.364G>A	KMT2D:p.E122K	a9e3e375-d384-4f3b-864a-587165d27fbf	BLCA	15	26
FANCA	ENST00000389301:c.1890G>C	FANCA:p.E630D	a9e3e375-d384-4f3b-864a-587165d27fbf	BLCA	20	15
NCOR1	ENST00000268712:c.4181C>G	NCOR1:p.S1394*	a9e3e375-d384-4f3b-864a-587165d27fbf	BLCA	69	13
NF1	ENST00000358273:c.6191C>G	NF1:p.S2064C	a9e3e375-d384-4f3b-864a-587165d27fbf	BLCA	27	14
SMAD4	ENST00000342988:c.1454C>T	SMAD4:p.S485L	a9e3e375-d384-4f3b-864a-587165d27fbf	BLCA	45	8
DDX3X	ENST00000399959:c.1216G>T	DDX3X:p.G406*	a9e3e375-d384-4f3b-864a-587165d27fbf	BLCA	37	8
FGFR3	ENST00000260795:c.746C>G	FGFR3:p.S249C	272ccb50-e0b9-446b-a620-b5473caa7478	BLCA	17	23
STAG2	ENST00000371144:c.646C>T	STAG2:p.R216*	272ccb50-e0b9-446b-a620-b5473caa7478	BLCA	49	83
LRP1B	ENST00000389484:c.4015G>A	LRP1B:p.G1339S	fbdcd7f9-1901-4e90-8e3c-71b05dc96da1	BLCA	164	9
STAG2	ENST00000371144:c.646C>T	STAG2:p.R216*	fbdcd7f9-1901-4e90-8e3c-71b05dc96da1	BLCA	374	5
NRAS	ENST00000369535:c.182A>G	NRAS:p.Q61R	8473fcda-72bd-4a2a-b9d2-54d93bcb0435	BLCA	110	49
APC	ENST00000257430:c.6235G>C	APC:p.D2079H	8473fcda-72bd-4a2a-b9d2-54d93bcb0435	BLCA	77	22
HRAS	ENST00000311189:c.182A>T	HRAS:p.Q61L	bb661102-6e30-4c9c-9506-6c65a79a8f32	BLCA	82	79
SETD2	ENST00000409792:c.4999C>T	SETD2:p.Q1667*	f8659a83-8562-4056-b28a-e588b68c0276	BLCA	172	27
RB1	ENST00000267163:c.2486C>G	RB1:p.S829*	f8659a83-8562-4056-b28a-e588b68c0276	BLCA	55	25
CREBBP	ENST00000262367:c.3233C>A	CREBBP:p.S1078*	f8659a83-8562-4056-b28a-e588b68c0276	BLCA	116	26
TP53	ENST00000269305:c.839G>C	TP53:p.R280T	f8659a83-8562-4056-b28a-e588b68c0276	BLCA	39	12
SDHA	ENST00000264932:c.445G>A	SDHA:p.A149T	cb31b9bd-fa39-4368-aaa7-4a1c8373f60f	BLCA	141	9
KMT2D	ENST00000301067:c.14449G>A	KMT2D:p.V4817M	cb31b9bd-fa39-4368-aaa7-4a1c8373f60f	BLCA	44	22
DICER1	ENST00000343455:c.4558G>C	DICER1:p.E1520Q	cb31b9bd-fa39-4368-aaa7-4a1c8373f60f	BLCA	82	17
TP53	ENST00000269305:c.734G>A	TP53:p.G245D	cb31b9bd-fa39-4368-aaa7-4a1c8373f60f	BLCA	62	59
NF2	ENST00000338641:c.580G>T	NF2:p.E194*	cb31b9bd-fa39-4368-aaa7-4a1c8373f60f	BLCA	50	32
TGFBR2	ENST00000295754:c.1383T>A	TGFBR2:p.C461*	1b388656-2e1e-44a4-907d-1e744ebc0f74	BLCA	98	18
APC	ENST00000257430:c.2432C>T	APC:p.S811L	1b388656-2e1e-44a4-907d-1e744ebc0f74	BLCA	60	71
PMS2	ENST00000265849:c.809C>A	PMS2:p.S270*	1b388656-2e1e-44a4-907d-1e744ebc0f74	BLCA	77	19
TSC2	ENST00000219476:c.4693G>C	TSC2:p.E1565Q	1b388656-2e1e-44a4-907d-1e744ebc0f74	BLCA	69	14
ARID1A	ENST00000324856:c.4750C>T	ARID1A:p.Q1584*	0754b182-bfe6-4abb-a031-9de585b13a1e	BLCA	318	53
KRAS	ENST00000256078:c.35G>T	KRAS:p.G12V	0754b182-bfe6-4abb-a031-9de585b13a1e	BLCA	69	60
KMT2C	ENST00000262189:c.2080C>T	KMT2C:p.L694F	07db4596-cb49-4a32-bc99-3b202ffe61a2	BLCA	55	9
CBL	ENST00000264033:c.2150C>T	CBL:p.S717L	07db4596-cb49-4a32-bc99-3b202ffe61a2	BLCA	139	36
KMT2D	ENST00000301067:c.254T>C	KMT2D:p.F85S	07db4596-cb49-4a32-bc99-3b202ffe61a2	BLCA	15	20
SMAD3	ENST00000327367:c.345G>A	SMAD3:p.M115I	07db4596-cb49-4a32-bc99-3b202ffe61a2	BLCA	144	13
FANCA	ENST00000389301:c.3791C>A	FANCA:p.S1264Y	07db4596-cb49-4a32-bc99-3b202ffe61a2	BLCA	48	45
SMARCB1	ENST00000263121:c.1110G>T	SMARCB1:p.R370S	07db4596-cb49-4a32-bc99-3b202ffe61a2	BLCA	66	28
TP53	ENST00000269305:c.511G>T	TP53:p.E171*	7957bb77-8329-43a0-b1a8-140f2cb6b91b	BLCA	94	6
EP300	ENST00000263253:c.2482C>T	EP300:p.H828Y	7957bb77-8329-43a0-b1a8-140f2cb6b91b	BLCA	74	8
EP300	ENST00000263253:c.2485C>T	EP300:p.Q829*	7957bb77-8329-43a0-b1a8-140f2cb6b91b	BLCA	76	7
CBLB	ENST00000264122:c.2308G>C	CBLB:p.D770H	3d9cbd9c-2db0-4710-8388-284777e55de0	BLCA	81	24
BRCA2	ENST00000380152:c.8264G>C	BRCA2:p.G2755A	3d9cbd9c-2db0-4710-8388-284777e55de0	BLCA	24	54
TP53	ENST00000269305:c.734G>T	TP53:p.G245V	3d9cbd9c-2db0-4710-8388-284777e55de0	BLCA	41	31
ERBB2	ENST00000269571:c.929C>T	ERBB2:p.S310F	3d9cbd9c-2db0-4710-8388-284777e55de0	BLCA	186	22
ATM	ENST00000278616:c.8918G>C	ATM:p.R2973T	8ca3b3a7-f2a2-48a3-bde3-88fe99340f0c	BLCA	71	32
DICER1	ENST00000343455:c.5024A>T	DICER1:p.Y1675F	8ca3b3a7-f2a2-48a3-bde3-88fe99340f0c	BLCA	69	31
FBXW7	ENST00000281708:c.1513C>G	FBXW7:p.R505G	31382822-3792-47bc-99e8-8a1ee1e4e58b	BLCA	136	16
ATM	ENST00000278616:c.8662A>T	ATM:p.I2888L	31382822-3792-47bc-99e8-8a1ee1e4e58b	BLCA	157	38
CBL	ENST00000264033:c.2599C>T	CBL:p.Q867*	31382822-3792-47bc-99e8-8a1ee1e4e58b	BLCA	493	57
ERCC2	ENST00000391945:c.1820G>C	ERCC2:p.G607A	31382822-3792-47bc-99e8-8a1ee1e4e58b	BLCA	178	29
EP300	ENST00000263253:c.49A>G	EP300:p.K17E	31382822-3792-47bc-99e8-8a1ee1e4e58b	BLCA	250	38
SPEN	ENST00000375759:c.2268C>G	SPEN:p.Y756*	82f98ff9-7161-45c3-8107-033b47e25f21	BLCA	93	24
FAT1	ENST00000441802:c.10679C>G	FAT1:p.S3560*	82f98ff9-7161-45c3-8107-033b47e25f21	BLCA	52	61
UBR5	ENST00000520539:c.8113G>T	UBR5:p.E2705*	82f98ff9-7161-45c3-8107-033b47e25f21	BLCA	33	15
HRAS	ENST00000311189:c.35G>A	HRAS:p.G12D	82f98ff9-7161-45c3-8107-033b47e25f21	BLCA	44	22
TP53	ENST00000269305:c.733G>A	TP53:p.G245S	82f98ff9-7161-45c3-8107-033b47e25f21	BLCA	60	51
BRIP1	ENST00000259008:c.2728G>C	BRIP1:p.E910Q	82f98ff9-7161-45c3-8107-033b47e25f21	BLCA	205	47
AMER1	ENST00000330258:c.592G>A	AMER1:p.E198K	82f98ff9-7161-45c3-8107-033b47e25f21	BLCA	87	20
PTPN13	ENST00000411767:c.247G>C	PTPN13:p.E83Q	037d53e7-d25a-4828-bca5-10b2beeb5c9c	BLCA	16	50
TP53	ENST00000269305:c.817C>T	TP53:p.R273C	037d53e7-d25a-4828-bca5-10b2beeb5c9c	BLCA	17	58
SPEN	ENST00000375759:c.2761C>T	SPEN:p.Q921*	f1d80d53-6703-442a-a78a-02b7e1400102	BLCA	319	24
FGFR3	ENST00000260795:c.1118A>G	FGFR3:p.Y373C	f1d80d53-6703-442a-a78a-02b7e1400102	BLCA	281	47
ATM	ENST00000278616:c.5515C>T	ATM:p.Q1839*	f1d80d53-6703-442a-a78a-02b7e1400102	BLCA	13	100
AKT1	ENST00000349310:c.49G>A	AKT1:p.E17K	f1d80d53-6703-442a-a78a-02b7e1400102	BLCA	44	54
BLM	ENST00000355112:c.2468C>G	BLM:p.S823C	f1d80d53-6703-442a-a78a-02b7e1400102	BLCA	71	52
KDM6A	ENST00000377967:c.811C>T	KDM6A:p.Q271*	f1d80d53-6703-442a-a78a-02b7e1400102	BLCA	69	100
STAG2	ENST00000371144:c.367C>T	STAG2:p.Q123*	f1d80d53-6703-442a-a78a-02b7e1400102	BLCA	41	95
ATM	ENST00000278616:c.2341C>T	ATM:p.Q781*	b0de4321-2f24-46ec-b2dd-da87b4c7d012	BLCA	43	55
SMARCA4	ENST00000344626:c.2732G>A	SMARCA4:p.G911D	b0de4321-2f24-46ec-b2dd-da87b4c7d012	BLCA	41	56
NOTCH2	ENST00000256646:c.874G>A	NOTCH2:p.G292R	418a3dec-96ff-4719-becb-e1a8260cce2f	BLCA	108	46
FH	ENST00000366560:c.148T>A	FH:p.F50I	418a3dec-96ff-4719-becb-e1a8260cce2f	BLCA	25	12
FBXO11	ENST00000403359:c.853G>A	FBXO11:p.D285N	418a3dec-96ff-4719-becb-e1a8260cce2f	BLCA	30	36
RB1	ENST00000267163:c.2530A>T	RB1:p.K844*	418a3dec-96ff-4719-becb-e1a8260cce2f	BLCA	12	58
CREBBP	ENST00000262367:c.235G>A	CREBBP:p.G79S	418a3dec-96ff-4719-becb-e1a8260cce2f	BLCA	99	24
TP53	ENST00000269305:c.641A>G	TP53:p.H214R	418a3dec-96ff-4719-becb-e1a8260cce2f	BLCA	65	75
ERCC2	ENST00000391945:c.713A>G	ERCC2:p.N238S	418a3dec-96ff-4719-becb-e1a8260cce2f	BLCA	62	27
KDM6A	ENST00000377967:c.1531A>T	KDM6A:p.R511*	418a3dec-96ff-4719-becb-e1a8260cce2f	BLCA	62	85
HNF1A	ENST00000257555:c.1332G>C	HNF1A:p.Q444H	45a7949d-e63f-4956-866c-df51257032de	BLCA	36	100
RB1	ENST00000267163:c.2548C>T	RB1:p.Q850*	45a7949d-e63f-4956-866c-df51257032de	BLCA	36	91
TP53	ENST00000269305:c.638G>A	TP53:p.R213Q	45a7949d-e63f-4956-866c-df51257032de	BLCA	26	96
LRP1B	ENST00000389484:c.10987G>A	LRP1B:p.D3663N	92a59313-da12-4896-b164-fd2d50684638	BLCA	302	53
ACVR2A	ENST00000241416:c.94T>G	ACVR2A:p.F32V	92a59313-da12-4896-b164-fd2d50684638	BLCA	75	65
FBXW7	ENST00000281708:c.501+29049C>G	FBXW7:c.501+29049C>G	92a59313-da12-4896-b164-fd2d50684638	BLCA	90	41
KMT2C	ENST00000262189:c.5140G>C	KMT2C:p.D1714H	92a59313-da12-4896-b164-fd2d50684638	BLCA	534	44
PSIP1	ENST00000380733:c.940C>T	PSIP1:p.R314*	92a59313-da12-4896-b164-fd2d50684638	BLCA	44	86
KDM6A	ENST00000377967:c.571C>T	KDM6A:p.Q191*	92a59313-da12-4896-b164-fd2d50684638	BLCA	69	95
STAG2	ENST00000371144:c.1777C>T	STAG2:p.Q593*	92a59313-da12-4896-b164-fd2d50684638	BLCA	31	90
ARID1A	ENST00000324856:c.5965C>T	ARID1A:p.R1989*	16086bbe-ad71-4346-8636-89a4c8344764	BLCA	109	95
FH	ENST00000366560:c.487G>T	FH:p.E163*	16086bbe-ad71-4346-8636-89a4c8344764	BLCA	146	43
MSH2	ENST00000233146:c.832G>T	MSH2:p.E278*	16086bbe-ad71-4346-8636-89a4c8344764	BLCA	46	56
FBXO11	ENST00000403359:c.2582G>A	FBXO11:p.R861Q	16086bbe-ad71-4346-8636-89a4c8344764	BLCA	66	50
AFF3	ENST00000409236:c.2202C>T	AFF3:p.I734I	16086bbe-ad71-4346-8636-89a4c8344764	BLCA	125	40
LRP1B	ENST00000389484:c.4726C>A	LRP1B:p.L1576I	16086bbe-ad71-4346-8636-89a4c8344764	BLCA	20	40
LRP1B	ENST00000389484:c.3781T>G	LRP1B:p.F1261V	16086bbe-ad71-4346-8636-89a4c8344764	BLCA	40	45
LRP1B	ENST00000389484:c.433G>A	LRP1B:p.E145K	16086bbe-ad71-4346-8636-89a4c8344764	BLCA	56	42
CASP8	ENST00000432109:c.52G>T	CASP8:p.D18Y	16086bbe-ad71-4346-8636-89a4c8344764	BLCA	24	83
MLH1	ENST00000231790:c.1420C>T	MLH1:p.R474W	16086bbe-ad71-4346-8636-89a4c8344764	BLCA	179	44
PBRM1	ENST00000296302:c.3286C>T	PBRM1:p.R1096C	16086bbe-ad71-4346-8636-89a4c8344764	BLCA	112	44
TP63	ENST00000264731:c.531C>T	TP63:p.F177F	16086bbe-ad71-4346-8636-89a4c8344764	BLCA	80	40
RHOH	ENST00000381799:c.67C>T	RHOH:p.R23C	16086bbe-ad71-4346-8636-89a4c8344764	BLCA	92	45
LEF1	ENST00000265165:c.1128G>T	LEF1:p.K376N	16086bbe-ad71-4346-8636-89a4c8344764	BLCA	64	37
FAT4	ENST00000394329:c.212C>T	FAT4:p.T71I	16086bbe-ad71-4346-8636-89a4c8344764	BLCA	66	43
FAT4	ENST00000394329:c.8982A>C	FAT4:p.K2994N	16086bbe-ad71-4346-8636-89a4c8344764	BLCA	74	45
FBXW7	ENST00000281708:c.41G>A	FBXW7:p.R14Q	16086bbe-ad71-4346-8636-89a4c8344764	BLCA	55	50
LIFR	ENST00000263409:c.2217G>A	LIFR:p.S739S	16086bbe-ad71-4346-8636-89a4c8344764	BLCA	50	46
MAP3K1	ENST00000399503:c.4444C>T	MAP3K1:p.R1482*	16086bbe-ad71-4346-8636-89a4c8344764	BLCA	49	42
APC	ENST00000257430:c.2297C>T	APC:p.A766V	16086bbe-ad71-4346-8636-89a4c8344764	BLCA	64	54
APC	ENST00000257430:c.5099C>T	APC:p.A1700V	16086bbe-ad71-4346-8636-89a4c8344764	BLCA	53	35
NFKBIE	ENST00000275015:c.1099A>C	NFKBIE:p.N367H	16086bbe-ad71-4346-8636-89a4c8344764	BLCA	50	44
ECT2L	ENST00000367682:c.982C>T	ECT2L:p.L328F	16086bbe-ad71-4346-8636-89a4c8344764	BLCA	83	48
ARID1B	ENST00000350026:c.3415T>G	ARID1B:p.F1139V	16086bbe-ad71-4346-8636-89a4c8344764	BLCA	76	47
CARD11	ENST00000396946:c.687C>T	CARD11:p.I229I	16086bbe-ad71-4346-8636-89a4c8344764	BLCA	109	42
ETV1	ENST00000405218:c.936C>T	ETV1:p.F312F	16086bbe-ad71-4346-8636-89a4c8344764	BLCA	143	53
IKZF1	ENST00000331340:c.1094C>T	IKZF1:p.A365V	16086bbe-ad71-4346-8636-89a4c8344764	BLCA	11	27
KMT2C	ENST00000262189:c.13432C>T	KMT2C:p.R4478*	16086bbe-ad71-4346-8636-89a4c8344764	BLCA	190	40
KMT2C	ENST00000262189:c.7207C>T	KMT2C:p.R2403*	16086bbe-ad71-4346-8636-89a4c8344764	BLCA	303	34
KMT2C	ENST00000262189:c.2878T>C	KMT2C:p.C960R	16086bbe-ad71-4346-8636-89a4c8344764	BLCA	156	8
NBN	ENST00000265433:c.128G>A	NBN:p.R43Q	16086bbe-ad71-4346-8636-89a4c8344764	BLCA	127	40
RUNX1T1	ENST00000265814:c.712G>A	RUNX1T1:p.E238K	16086bbe-ad71-4346-8636-89a4c8344764	BLCA	126	52
FANCC	ENST00000289081:c.1000C>T	FANCC:p.R334W	16086bbe-ad71-4346-8636-89a4c8344764	BLCA	41	48
FANCC	ENST00000289081:c.657C>A	FANCC:p.F219L	16086bbe-ad71-4346-8636-89a4c8344764	BLCA	17	47
BMPR1A	ENST00000372037:c.817C>T	BMPR1A:p.R273*	16086bbe-ad71-4346-8636-89a4c8344764	BLCA	30	40
ATM	ENST00000278616:c.748C>T	ATM:p.R250*	16086bbe-ad71-4346-8636-89a4c8344764	BLCA	81	56
ATM	ENST00000278616:c.1567T>G	ATM:p.F523V	16086bbe-ad71-4346-8636-89a4c8344764	BLCA	169	50
ATM	ENST00000278616:c.4039T>G	ATM:p.L1347V	16086bbe-ad71-4346-8636-89a4c8344764	BLCA	69	46
ATM	ENST00000278616:c.6013C>A	ATM:p.L2005I	16086bbe-ad71-4346-8636-89a4c8344764	BLCA	46	39
PTPRB	ENST00000261266:c.4535A>G	PTPRB:p.Y1512C	16086bbe-ad71-4346-8636-89a4c8344764	BLCA	139	43
HNF1A	ENST00000257555:c.1439T>C	HNF1A:p.V480A	16086bbe-ad71-4346-8636-89a4c8344764	BLCA	32	40
POLE	ENST00000320574:c.857C>G	POLE:p.P286R	16086bbe-ad71-4346-8636-89a4c8344764	BLCA	38	50
BRCA2	ENST00000380152:c.6385G>T	BRCA2:p.E2129*	16086bbe-ad71-4346-8636-89a4c8344764	BLCA	43	51
BRCA2	ENST00000380152:c.9128A>C	BRCA2:p.E3043A	16086bbe-ad71-4346-8636-89a4c8344764	BLCA	45	55
ERCC5	ENST00000355739:c.206G>A	ERCC5:p.R69Q	16086bbe-ad71-4346-8636-89a4c8344764	BLCA	64	43
DICER1	ENST00000343455:c.5125G>A	DICER1:p.D1709N	16086bbe-ad71-4346-8636-89a4c8344764	BLCA	81	45
DICER1	ENST00000343455:c.160G>A	DICER1:p.A54T	16086bbe-ad71-4346-8636-89a4c8344764	BLCA	94	41
FES	ENST00000328850:c.722T>C	FES:p.V241A	16086bbe-ad71-4346-8636-89a4c8344764	BLCA	52	55
CREBBP	ENST00000262367:c.4174C>T	CREBBP:p.R1392*	16086bbe-ad71-4346-8636-89a4c8344764	BLCA	71	43
CREBBP	ENST00000262367:c.2168C>A	CREBBP:p.S723*	16086bbe-ad71-4346-8636-89a4c8344764	BLCA	60	48
CYLD	ENST00000311559:c.1040G>A	CYLD:p.G347E	16086bbe-ad71-4346-8636-89a4c8344764	BLCA	100	47
CDH1	ENST00000261769:c.1942G>T	CDH1:p.E648*	16086bbe-ad71-4346-8636-89a4c8344764	BLCA	82	43
NF1	ENST00000358273:c.663G>A	NF1:p.W221*	16086bbe-ad71-4346-8636-89a4c8344764	BLCA	70	42
NF1	ENST00000358273:c.911G>A	NF1:p.R304Q	16086bbe-ad71-4346-8636-89a4c8344764	BLCA	76	46
NF1	ENST00000358273:c.1408G>T	NF1:p.E470*	16086bbe-ad71-4346-8636-89a4c8344764	BLCA	23	43
AXIN2	ENST00000307078:c.90A>C	AXIN2:p.E30D	16086bbe-ad71-4346-8636-89a4c8344764	BLCA	73	50
NF2	ENST00000338641:c.1773C>A	NF2:p.F591L	16086bbe-ad71-4346-8636-89a4c8344764	BLCA	23	43
EP300	ENST00000263253:c.107T>G	EP300:p.L36R	16086bbe-ad71-4346-8636-89a4c8344764	BLCA	50	44
BCOR	ENST00000378444:c.2690C>T	BCOR:p.S897L	16086bbe-ad71-4346-8636-89a4c8344764	BLCA	55	94
RBM10	ENST00000377604:c.1999G>T	RBM10:p.E667*	16086bbe-ad71-4346-8636-89a4c8344764	BLCA	34	97
ATRX	ENST00000373344:c.3569G>A	ATRX:p.R1190K	16086bbe-ad71-4346-8636-89a4c8344764	BLCA	45	88
STAG2	ENST00000371144:c.1485G>A	STAG2:p.W495*	16086bbe-ad71-4346-8636-89a4c8344764	BLCA	59	98
ARID1A	ENST00000324856:c.3991C>T	ARID1A:p.Q1331*	173c1518-6bcb-4e25-a119-de32dab91286	BLCA	125	30
CASP8	ENST00000432109:c.1015C>T	CASP8:p.Q339*	173c1518-6bcb-4e25-a119-de32dab91286	BLCA	173	27
PBRM1	ENST00000296302:c.1747G>A	PBRM1:p.E583K	173c1518-6bcb-4e25-a119-de32dab91286	BLCA	79	35
FBXW7	ENST00000281708:c.1922C>G	FBXW7:p.S641*	173c1518-6bcb-4e25-a119-de32dab91286	BLCA	88	11
PTCH1	ENST00000331920:c.2560G>A	PTCH1:p.G854R	173c1518-6bcb-4e25-a119-de32dab91286	BLCA	38	13
RB1	ENST00000267163:c.2339C>A	RB1:p.S780*	173c1518-6bcb-4e25-a119-de32dab91286	BLCA	146	42
SMAD3	ENST00000327367:c.445G>A	SMAD3:p.E149K	173c1518-6bcb-4e25-a119-de32dab91286	BLCA	216	15
SMAD3	ENST00000327367:c.730G>A	SMAD3:p.V244I	173c1518-6bcb-4e25-a119-de32dab91286	BLCA	67	16
TP53	ENST00000269305:c.610G>C	TP53:p.E204Q	173c1518-6bcb-4e25-a119-de32dab91286	BLCA	77	35
TP53	ENST00000269305:c.442G>A	TP53:p.D148N	173c1518-6bcb-4e25-a119-de32dab91286	BLCA	83	51
TP53	ENST00000269305:c.396G>C	TP53:p.K132N	173c1518-6bcb-4e25-a119-de32dab91286	BLCA	47	46
RBM10	ENST00000377604:c.2350C>G	RBM10:p.H784D	173c1518-6bcb-4e25-a119-de32dab91286	BLCA	8	62
NF2	ENST00000338641:c.610G>A	NF2:p.E204K	583933e3-22a7-4db1-8921-b4b2273836fb	BLCA	31	9
BRAF	ENST00000288602:c.1799T>A	BRAF:p.V600E	c3931f7c-49e5-459a-80bd-ccabc3dc2438	BLCA	80	15
UBR5	ENST00000520539:c.2021A>G	UBR5:p.D674G	c3931f7c-49e5-459a-80bd-ccabc3dc2438	BLCA	108	27
COL2A1	ENST00000380518:c.733C>T	COL2A1:p.P245S	c3931f7c-49e5-459a-80bd-ccabc3dc2438	BLCA	62	9
FBXW7	ENST00000281708:c.1095G>A	FBXW7:p.W365*	42a8c610-851a-4f4d-bc87-cc35ce694293	BLCA	151	14
SMAD3	ENST00000327367:c.912C>A	SMAD3:p.F304L	42a8c610-851a-4f4d-bc87-cc35ce694293	BLCA	59	23
TP53	ENST00000269305:c.451C>G	TP53:p.P151A	42a8c610-851a-4f4d-bc87-cc35ce694293	BLCA	63	17
BRCA1	ENST00000357654:c.3010G>T	BRCA1:p.E1004*	42a8c610-851a-4f4d-bc87-cc35ce694293	BLCA	104	19
BCOR	ENST00000378444:c.1283A>G	BCOR:p.E428G	42a8c610-851a-4f4d-bc87-cc35ce694293	BLCA	53	18
PIK3CA	ENST00000263967:c.1633G>A	PIK3CA:p.E545K	94bbb389-7eab-439d-a9eb-6463a56d4017	BLCA	32	37
FGFR3	ENST00000260795:c.746C>G	FGFR3:p.S249C	94bbb389-7eab-439d-a9eb-6463a56d4017	BLCA	32	78
RBM10	ENST00000377604:c.863C>G	RBM10:p.S288*	94bbb389-7eab-439d-a9eb-6463a56d4017	BLCA	9	33
STAG2	ENST00000371144:c.3562G>T	STAG2:p.G1188*	94bbb389-7eab-439d-a9eb-6463a56d4017	BLCA	46	69
NFE2L2	ENST00000397062:c.85G>T	NFE2L2:p.D29Y	d4615ca0-b5c7-4a5c-8593-bd50034a78ae	BLCA	37	37
CASP8	ENST00000432109:c.1294C>T	CASP8:p.R432*	d4615ca0-b5c7-4a5c-8593-bd50034a78ae	BLCA	285	32
KMT2C	ENST00000262189:c.4045C>T	KMT2C:p.R1349*	d4615ca0-b5c7-4a5c-8593-bd50034a78ae	BLCA	24	66
SUFU	ENST00000369902:c.742G>A	SUFU:p.D248N	d4615ca0-b5c7-4a5c-8593-bd50034a78ae	BLCA	189	48
ATM	ENST00000278616:c.2944C>T	ATM:p.R982C	d4615ca0-b5c7-4a5c-8593-bd50034a78ae	BLCA	51	47
KMT2D	ENST00000301067:c.4542C>A	KMT2D:p.Y1514*	d4615ca0-b5c7-4a5c-8593-bd50034a78ae	BLCA	77	51
BLM	ENST00000355112:c.1958A>T	BLM:p.K653M	d4615ca0-b5c7-4a5c-8593-bd50034a78ae	BLCA	38	47
SETD2	ENST00000409792:c.4715C>T	SETD2:p.S1572L	52de410f-3ce3-4ee6-87f3-8ec2e829962f	BLCA	68	4
WWTR1	ENST00000360632:c.864G>A	WWTR1:p.M288I	52de410f-3ce3-4ee6-87f3-8ec2e829962f	BLCA	259	6
FAT4	ENST00000394329:c.9271C>T	FAT4:p.Q3091*	52de410f-3ce3-4ee6-87f3-8ec2e829962f	BLCA	64	14
APC	ENST00000257430:c.7641G>A	APC:p.W2547*	52de410f-3ce3-4ee6-87f3-8ec2e829962f	BLCA	75	8
KMT2D	ENST00000301067:c.2782C>T	KMT2D:p.Q928*	52de410f-3ce3-4ee6-87f3-8ec2e829962f	BLCA	106	16
TP53	ENST00000269305:c.853G>A	TP53:p.E285K	52de410f-3ce3-4ee6-87f3-8ec2e829962f	BLCA	53	33
NCOR1	ENST00000268712:c.5137G>A	NCOR1:p.E1713K	52de410f-3ce3-4ee6-87f3-8ec2e829962f	BLCA	78	5
FBXO11	ENST00000403359:c.1448A>T	FBXO11:p.E483V	6d1c49e9-4375-432a-9f2c-cfee91783fdc	BLCA	103	41
ATM	ENST00000278616:c.6112C>A	ATM:p.H2038N	6d1c49e9-4375-432a-9f2c-cfee91783fdc	BLCA	24	83
ERCC2	ENST00000391945:c.713A>G	ERCC2:p.N238S	6d1c49e9-4375-432a-9f2c-cfee91783fdc	BLCA	37	62
CTNNB1	ENST00000349496:c.121A>G	CTNNB1:p.T41A	56353e31-fc6c-47ce-91a6-ef8e4be3e8ef	BLCA	52	42
CDKN2A	ENST00000304494:c.322G>T	CDKN2A:p.D108Y	56353e31-fc6c-47ce-91a6-ef8e4be3e8ef	BLCA	41	85
HRAS	ENST00000311189:c.181C>A	HRAS:p.Q61K	56353e31-fc6c-47ce-91a6-ef8e4be3e8ef	BLCA	150	52
BCL9L	ENST00000334801:c.1793T>G	BCL9L:p.F598C	56353e31-fc6c-47ce-91a6-ef8e4be3e8ef	BLCA	23	39
ERCC2	ENST00000391945:c.713A>G	ERCC2:p.N238S	56353e31-fc6c-47ce-91a6-ef8e4be3e8ef	BLCA	44	34
KDM6A	ENST00000377967:c.439C>T	KDM6A:p.Q147*	eb73bb35-af99-47b8-8bbb-33b5374e5c74	BLCA	16	68
FGFR3	ENST00000260795:c.746C>G	FGFR3:p.S249C	111978f9-3761-4265-8166-7d5d60c51cff	BLCA	21	33
GRIN2A	ENST00000330684:c.1028G>A	GRIN2A:p.W343*	111978f9-3761-4265-8166-7d5d60c51cff	BLCA	70	35
ARID1A	ENST00000324856:c.2032C>T	ARID1A:p.Q678*	2d04546e-a5a0-412d-8d2d-0534be81c44b	BLCA	83	26
FAT4	ENST00000394329:c.12588C>A	FAT4:p.Y4196*	2d04546e-a5a0-412d-8d2d-0534be81c44b	BLCA	33	30
FANCG	ENST00000378643:c.710C>G	FANCG:p.S237*	2d04546e-a5a0-412d-8d2d-0534be81c44b	BLCA	61	39
TP53	ENST00000269305:c.880G>T	TP53:p.E294*	2d04546e-a5a0-412d-8d2d-0534be81c44b	BLCA	44	50
ERCC2	ENST00000391945:c.1660G>C	ERCC2:p.E554Q	2d04546e-a5a0-412d-8d2d-0534be81c44b	BLCA	85	44
CHEK2	ENST00000328354:c.589A>C	CHEK2:p.K197Q	2d04546e-a5a0-412d-8d2d-0534be81c44b	BLCA	46	43
EP300	ENST00000263253:c.4519G>A	EP300:p.D1507N	2d04546e-a5a0-412d-8d2d-0534be81c44b	BLCA	71	25
DDX3X	ENST00000399959:c.68C>T	DDX3X:p.S23F	2d04546e-a5a0-412d-8d2d-0534be81c44b	BLCA	124	16
BCORL1	ENST00000218147:c.3360G>T	BCORL1:p.K1120N	2d04546e-a5a0-412d-8d2d-0534be81c44b	BLCA	44	20
SF3B1	ENST00000335508:c.2219G>A	SF3B1:p.G740E	7cebd9d9-bbac-4dee-86e2-d4eeb8c25ade	BLCA	58	36
ARID1B	ENST00000350026:c.1612C>T	ARID1B:p.Q538*	7cebd9d9-bbac-4dee-86e2-d4eeb8c25ade	BLCA	81	43
KRAS	ENST00000256078:c.57G>C	KRAS:p.L19F	7cebd9d9-bbac-4dee-86e2-d4eeb8c25ade	BLCA	67	47
KMT2D	ENST00000301067:c.15781C>T	KMT2D:p.Q5261*	7cebd9d9-bbac-4dee-86e2-d4eeb8c25ade	BLCA	70	37
KMT2D	ENST00000301067:c.14274T>A	KMT2D:p.Y4758*	7cebd9d9-bbac-4dee-86e2-d4eeb8c25ade	BLCA	113	41
TP53	ENST00000269305:c.417G>C	TP53:p.K139N	7cebd9d9-bbac-4dee-86e2-d4eeb8c25ade	BLCA	25	80
NCOR1	ENST00000268712:c.5435C>T	NCOR1:p.S1812F	7cebd9d9-bbac-4dee-86e2-d4eeb8c25ade	BLCA	80	51
TP53	ENST00000269305:c.742C>T	TP53:p.R248W	730313c2-ea4d-4cfa-8bc3-59a7eec7a3b6	BLCA	54	11
BRCA1	ENST00000357654:c.3091A>G	BRCA1:p.I1031V	730313c2-ea4d-4cfa-8bc3-59a7eec7a3b6	BLCA	188	5
ATRX	ENST00000373344:c.6524T>C	ATRX:p.I2175T	730313c2-ea4d-4cfa-8bc3-59a7eec7a3b6	BLCA	74	25
SETD2	ENST00000409792:c.3311A>G	SETD2:p.E1104G	658bd4ea-d83d-4393-b14f-fb6dab30c44a	BLCA	84	15
FAT4	ENST00000394329:c.1187T>C	FAT4:p.V396A	658bd4ea-d83d-4393-b14f-fb6dab30c44a	BLCA	18	33
CDKN2A	ENST00000304494:c.70C>G	CDKN2A:p.R24G	658bd4ea-d83d-4393-b14f-fb6dab30c44a	BLCA	25	56
ATM	ENST00000278616:c.4396C>T	ATM:p.R1466*	658bd4ea-d83d-4393-b14f-fb6dab30c44a	BLCA	154	41
ARID2	ENST00000334344:c.1837C>T	ARID2:p.Q613*	658bd4ea-d83d-4393-b14f-fb6dab30c44a	BLCA	147	36
KMT2D	ENST00000301067:c.15994A>G	KMT2D:p.M5332V	658bd4ea-d83d-4393-b14f-fb6dab30c44a	BLCA	36	44
TP53	ENST00000269305:c.818G>T	TP53:p.R273L	658bd4ea-d83d-4393-b14f-fb6dab30c44a	BLCA	23	69
ERCC2	ENST00000391945:c.215A>G	ERCC2:p.Y72C	658bd4ea-d83d-4393-b14f-fb6dab30c44a	BLCA	149	21
KDM6A	ENST00000377967:c.1624C>T	KDM6A:p.Q542*	658bd4ea-d83d-4393-b14f-fb6dab30c44a	BLCA	28	50
FGFR3	ENST00000260795:c.1111A>T	FGFR3:p.S371C	d574a818-f7e8-4f9a-8712-4a99bd8ecd2a	BLCA	174	94
IKZF1	ENST00000331340:c.485G>A	IKZF1:p.R162Q	d574a818-f7e8-4f9a-8712-4a99bd8ecd2a	BLCA	30	46
TSC1	ENST00000298552:c.2791G>T	TSC1:p.E931*	d574a818-f7e8-4f9a-8712-4a99bd8ecd2a	BLCA	91	93
MLH1	ENST00000231790:c.37G>A	MLH1:p.E13K	9377460a-8497-41b8-b2c2-5f50cfeda1fe	BLCA	116	30
FBXW7	ENST00000281708:c.1513C>G	FBXW7:p.R505G	9377460a-8497-41b8-b2c2-5f50cfeda1fe	BLCA	77	19
KMT2C	ENST00000262189:c.11620G>T	KMT2C:p.E3874*	9377460a-8497-41b8-b2c2-5f50cfeda1fe	BLCA	442	26
KMT2C	ENST00000262189:c.10600C>T	KMT2C:p.Q3534*	9377460a-8497-41b8-b2c2-5f50cfeda1fe	BLCA	161	33
KMT2D	ENST00000301067:c.13903C>T	KMT2D:p.Q4635*	9377460a-8497-41b8-b2c2-5f50cfeda1fe	BLCA	20	35
CREBBP	ENST00000262367:c.4990C>T	CREBBP:p.R1664C	9377460a-8497-41b8-b2c2-5f50cfeda1fe	BLCA	22	36
RBM10	ENST00000377604:c.2500A>T	RBM10:p.K834*	9377460a-8497-41b8-b2c2-5f50cfeda1fe	BLCA	51	50
AMER1	ENST00000330258:c.28C>T	AMER1:p.Q10*	9377460a-8497-41b8-b2c2-5f50cfeda1fe	BLCA	92	51
FGFR3	ENST00000260795:c.1111A>T	FGFR3:p.S371C	e5eb8078-cd89-449f-98c0-34da693d3e95	BLCA	98	89
FBXW7	ENST00000281708:c.1393C>T	FBXW7:p.R465C	e5eb8078-cd89-449f-98c0-34da693d3e95	BLCA	99	32
NOTCH2	ENST00000256646:c.5692G>A	NOTCH2:p.D1898N	5c628df6-a848-4177-87b8-714788118980	BLCA	116	21
FBXW7	ENST00000281708:c.1154C>A	FBXW7:p.T385K	5c628df6-a848-4177-87b8-714788118980	BLCA	127	17
ECT2L	ENST00000367682:c.497C>T	ECT2L:p.T166M	5c628df6-a848-4177-87b8-714788118980	BLCA	101	42
NBN	ENST00000265433:c.107A>C	NBN:p.E36A	5c628df6-a848-4177-87b8-714788118980	BLCA	169	21
GRIN2A	ENST00000330684:c.3433G>A	GRIN2A:p.V1145M	5c628df6-a848-4177-87b8-714788118980	BLCA	233	22
TP53	ENST00000269305:c.524G>A	TP53:p.R175H	5c628df6-a848-4177-87b8-714788118980	BLCA	96	58
SMARCA4	ENST00000344626:c.98G>A	SMARCA4:p.G33D	5c628df6-a848-4177-87b8-714788118980	BLCA	55	18
ERCC2	ENST00000391945:c.256G>C	ERCC2:p.E86Q	5c628df6-a848-4177-87b8-714788118980	BLCA	32	21
KDM6A	ENST00000377967:c.1663C>T	KDM6A:p.Q555*	5c628df6-a848-4177-87b8-714788118980	BLCA	37	45
ATRX	ENST00000373344:c.3955C>G	ATRX:p.Q1319E	5c628df6-a848-4177-87b8-714788118980	BLCA	27	55
KLF6	ENST00000497571:c.809C>G	KLF6:p.S270C	b2a5b418-607c-4ffb-b285-674e29956852	BLCA	41	48
FGFR3	ENST00000260795:c.1107G>T	FGFR3:p.A369A	afb4bcde-56d9-42cb-b89d-9fc8559b3fa3	BLCA	266	39
FGFR3	ENST00000260795:c.1108G>T	FGFR3:p.G370C	afb4bcde-56d9-42cb-b89d-9fc8559b3fa3	BLCA	272	39
FAT4	ENST00000394329:c.4291G>C	FAT4:p.E1431Q	afb4bcde-56d9-42cb-b89d-9fc8559b3fa3	BLCA	176	6
PTCH1	ENST00000331920:c.1274C>T	PTCH1:p.T425M	afb4bcde-56d9-42cb-b89d-9fc8559b3fa3	BLCA	95	26
NOTCH2	ENST00000256646:c.2369A>G	NOTCH2:p.Y790C	a2b52475-7aff-455a-adfb-ddaef4fda8c7	BLCA	73	30
LRP1B	ENST00000389484:c.6541A>T	LRP1B:p.T2181S	a2b52475-7aff-455a-adfb-ddaef4fda8c7	BLCA	105	25
RHOA	ENST00000418115:c.482C>T	RHOA:p.A161V	a2b52475-7aff-455a-adfb-ddaef4fda8c7	BLCA	172	46
CDKN2A	ENST00000304494:c.238C>T	CDKN2A:p.R80*	a2b52475-7aff-455a-adfb-ddaef4fda8c7	BLCA	7	71
SMARCA4	ENST00000344626:c.2729C>T	SMARCA4:p.T910M	a2b52475-7aff-455a-adfb-ddaef4fda8c7	BLCA	30	16
FAT4	ENST00000394329:c.703C>T	FAT4:p.Q235*	cdf17db0-bd6b-4ff7-a06b-3dc3f262ae4f	BLCA	50	24
BCL9L	ENST00000334801:c.2221G>T	BCL9L:p.E741*	67a8d326-344c-4a6c-809f-cdf487468815	BLCA	151	25
KMT2D	ENST00000301067:c.154C>T	KMT2D:p.Q52*	67a8d326-344c-4a6c-809f-cdf487468815	BLCA	134	23
SMAD4	ENST00000342988:c.1088G>C	SMAD4:p.C363S	67a8d326-344c-4a6c-809f-cdf487468815	BLCA	61	37
OLIG2	ENST00000333337:c.262T>G	OLIG2:p.S88A	67a8d326-344c-4a6c-809f-cdf487468815	BLCA	18	16
NFE2L2	ENST00000397062:c.239C>T	NFE2L2:p.T80I	74238190-5b0d-4d4b-ab2c-3d7a7353e830	BLCA	31	32
TSC1	ENST00000298552:c.1838C>T	TSC1:p.P613L	74238190-5b0d-4d4b-ab2c-3d7a7353e830	BLCA	37	29
ERBB2	ENST00000269571:c.2524G>A	ERBB2:p.V842I	74238190-5b0d-4d4b-ab2c-3d7a7353e830	BLCA	80	11
NF2	ENST00000338641:c.436G>T	NF2:p.V146F	74238190-5b0d-4d4b-ab2c-3d7a7353e830	BLCA	23	13
MAP3K1	ENST00000399503:c.4064G>A	MAP3K1:p.R1355H	90e57a6b-edfb-4aed-b5e0-4e607daec98a	BLCA	77	40
RB1	ENST00000267163:c.2281A>C	RB1:p.M761L	90e57a6b-edfb-4aed-b5e0-4e607daec98a	BLCA	62	14
CREBBP	ENST00000262367:c.4303G>C	CREBBP:p.D1435H	90e57a6b-edfb-4aed-b5e0-4e607daec98a	BLCA	32	37
TP53	ENST00000269305:c.859G>T	TP53:p.E287*	90e57a6b-edfb-4aed-b5e0-4e607daec98a	BLCA	42	50
PIK3CA	ENST00000263967:c.263G>A	PIK3CA:p.R88Q	d0fec8a1-76ee-40a1-80c5-4cf8ab5540c6	BLCA	102	7
TP53	ENST00000269305:c.578A>G	TP53:p.H193R	d0fec8a1-76ee-40a1-80c5-4cf8ab5540c6	BLCA	44	13
PBRM1	ENST00000296302:c.4149G>C	PBRM1:p.M1383I	50e46ae7-68b2-48b2-b3ae-0481677c53a6	BLCA	101	10
PIK3CA	ENST00000263967:c.1624G>A	PIK3CA:p.E542K	50e46ae7-68b2-48b2-b3ae-0481677c53a6	BLCA	32	68
FAT1	ENST00000441802:c.8669C>G	FAT1:p.S2890*	50e46ae7-68b2-48b2-b3ae-0481677c53a6	BLCA	32	15
ERBB3	ENST00000267101:c.994G>A	ERBB3:p.E332K	50e46ae7-68b2-48b2-b3ae-0481677c53a6	BLCA	99	56
STAG2	ENST00000371144:c.1777C>T	STAG2:p.Q593*	50e46ae7-68b2-48b2-b3ae-0481677c53a6	BLCA	15	66
APC	ENST00000257430:c.3883G>A	APC:p.E1295K	eba0abbc-a672-4dad-a27c-c5e397fa2438	BLCA	25	32
KMT2D	ENST00000301067:c.12688C>T	KMT2D:p.Q4230*	eba0abbc-a672-4dad-a27c-c5e397fa2438	BLCA	32	53
BRCA2	ENST00000380152:c.3994C>G	BRCA2:p.H1332D	eba0abbc-a672-4dad-a27c-c5e397fa2438	BLCA	14	28
FGFR3	ENST00000260795:c.742C>T	FGFR3:p.R248C	a7cc5ca5-af6e-4148-ad09-e176c6c9ae60	BLCA	22	63
KMT2C	ENST00000262189:c.10201A>T	KMT2C:p.K3401*	a7cc5ca5-af6e-4148-ad09-e176c6c9ae60	BLCA	199	38
TP53	ENST00000269305:c.742C>T	TP53:p.R248W	a7cc5ca5-af6e-4148-ad09-e176c6c9ae60	BLCA	47	36
KDM6A	ENST00000377967:c.3182C>G	KDM6A:p.S1061*	a7cc5ca5-af6e-4148-ad09-e176c6c9ae60	BLCA	20	80
ATM	ENST00000278616:c.1208C>G	ATM:p.S403*	531c6da8-2b93-4262-80c2-6de571ad32d1	BLCA	51	37
PIK3CA	ENST00000263967:c.1637A>G	PIK3CA:p.Q546R	4892732c-1a8e-4481-b69a-0485ad5c80af	BLCA	67	44
FAT1	ENST00000441802:c.7349C>G	FAT1:p.S2450*	4892732c-1a8e-4481-b69a-0485ad5c80af	BLCA	165	15
ARID2	ENST00000334344:c.202C>T	ARID2:p.Q68*	4892732c-1a8e-4481-b69a-0485ad5c80af	BLCA	84	20
KMT2D	ENST00000301067:c.3229A>T	KMT2D:p.K1077*	4892732c-1a8e-4481-b69a-0485ad5c80af	BLCA	31	16
TP53	ENST00000269305:c.856G>T	TP53:p.E286*	4892732c-1a8e-4481-b69a-0485ad5c80af	BLCA	72	26
TP53	ENST00000269305:c.396G>C	TP53:p.K132N	4892732c-1a8e-4481-b69a-0485ad5c80af	BLCA	72	18
KEAP1	ENST00000171111:c.347G>C	KEAP1:p.R116P	4892732c-1a8e-4481-b69a-0485ad5c80af	BLCA	73	15
KRAS	ENST00000256078:c.34G>T	KRAS:p.G12C	47962bdc-bec8-4b02-9a16-4d15d8d7eda2	BLCA	67	40
ARID1A	ENST00000324856:c.6212T>C	ARID1A:p.L2071S	729ffa0f-a655-42c5-96f7-421b74c88f34	BLCA	78	30
PIK3CA	ENST00000263967:c.1633G>A	PIK3CA:p.E545K	729ffa0f-a655-42c5-96f7-421b74c88f34	BLCA	47	48
CDH1	ENST00000261769:c.187C>T	CDH1:p.R63*	729ffa0f-a655-42c5-96f7-421b74c88f34	BLCA	100	61
TP53	ENST00000269305:c.451C>T	TP53:p.P151S	729ffa0f-a655-42c5-96f7-421b74c88f34	BLCA	40	35
ERBB2	ENST00000269571:c.929C>T	ERBB2:p.S310F	729ffa0f-a655-42c5-96f7-421b74c88f34	BLCA	220	25
AMER1	ENST00000330258:c.391C>G	AMER1:p.Q131E	729ffa0f-a655-42c5-96f7-421b74c88f34	BLCA	35	8
BCORL1	ENST00000218147:c.742C>G	BCORL1:p.P248A	729ffa0f-a655-42c5-96f7-421b74c88f34	BLCA	61	59
TP53	ENST00000269305:c.776A>T	TP53:p.D259V	5b63b629-7d3c-465b-989b-e2e05daabc20	BLCA	86	39
PMS1	ENST00000441310:c.2001G>T	PMS1:p.K667N	18360697-8f8a-4d72-988e-20c536eff6f4	BLCA	91	21
FAT1	ENST00000441802:c.9905dupA	FAT1:p.Y3302*	18360697-8f8a-4d72-988e-20c536eff6f4	BLCA	29	17
RAD21	ENST00000297338:c.784G>T	RAD21:p.D262Y	18360697-8f8a-4d72-988e-20c536eff6f4	BLCA	128	46
CREBBP	ENST00000262367:c.3793G>C	CREBBP:p.D1265H	18360697-8f8a-4d72-988e-20c536eff6f4	BLCA	24	20
NF1	ENST00000358273:c.2266C>T	NF1:p.Q756*	18360697-8f8a-4d72-988e-20c536eff6f4	BLCA	48	27
ERBB2	ENST00000269571:c.929C>T	ERBB2:p.S310F	18360697-8f8a-4d72-988e-20c536eff6f4	BLCA	147	24
STAG2	ENST00000371144:c.1225G>C	STAG2:p.D409H	18360697-8f8a-4d72-988e-20c536eff6f4	BLCA	75	20
FAT1	ENST00000441802:c.316G>A	FAT1:p.A106T	df922c85-5a10-487f-a9d5-220d5090e2e4	BLCA	61	55
FAT1	ENST00000441802:c.4819G>T	FAT1:p.G1607*	be9a8672-1d1b-419c-a234-f7ace1feaa95	BLCA	14	28
KMT2C	ENST00000262189:c.12340G>A	KMT2C:p.E4114K	be9a8672-1d1b-419c-a234-f7ace1feaa95	BLCA	116	36
PTCH1	ENST00000331920:c.136G>A	PTCH1:p.D46N	be9a8672-1d1b-419c-a234-f7ace1feaa95	BLCA	33	60
TSC1	ENST00000298552:c.982C>T	TSC1:p.Q328*	be9a8672-1d1b-419c-a234-f7ace1feaa95	BLCA	72	62
KMT2D	ENST00000301067:c.16460C>A	KMT2D:p.T5487K	be9a8672-1d1b-419c-a234-f7ace1feaa95	BLCA	233	10
BRCA2	ENST00000380152:c.10213G>C	BRCA2:p.E3405Q	be9a8672-1d1b-419c-a234-f7ace1feaa95	BLCA	59	55
EP300	ENST00000263253:c.1567C>T	EP300:p.Q523*	be9a8672-1d1b-419c-a234-f7ace1feaa95	BLCA	77	28
KDM6A	ENST00000377967:c.2953T>C	KDM6A:p.S985P	be9a8672-1d1b-419c-a234-f7ace1feaa95	BLCA	49	85
NFE2L2	ENST00000397062:c.100C>G	NFE2L2:p.R34G	5baf989e-fe7f-4012-a850-64dcccc40f99	BLCA	73	60
PIK3CA	ENST00000263967:c.1633G>A	PIK3CA:p.E545K	5baf989e-fe7f-4012-a850-64dcccc40f99	BLCA	67	68
FAT1	ENST00000441802:c.12373C>T	FAT1:p.Q4125*	5baf989e-fe7f-4012-a850-64dcccc40f99	BLCA	8	37
CDH1	ENST00000261769:c.1768G>A	CDH1:p.D590N	5baf989e-fe7f-4012-a850-64dcccc40f99	BLCA	117	35
TP53	ENST00000269305:c.743G>A	TP53:p.R248Q	5baf989e-fe7f-4012-a850-64dcccc40f99	BLCA	36	52
DDX3X	ENST00000399959:c.985G>C	DDX3X:p.D329H	5baf989e-fe7f-4012-a850-64dcccc40f99	BLCA	161	42
PTPRC	ENST00000442510:c.3079T>A	PTPRC:p.W1027R	341bbffe-7587-4ad0-b3b4-68e64080e216	BLCA	88	7
KMT2D	ENST00000301067:c.3052G>T	KMT2D:p.E1018*	341bbffe-7587-4ad0-b3b4-68e64080e216	BLCA	58	41
TP53	ENST00000269305:c.831T>A	TP53:p.C277*	341bbffe-7587-4ad0-b3b4-68e64080e216	BLCA	32	53
ARID1A	ENST00000324856:c.1897C>T	ARID1A:p.Q633*	e80278f9-2059-4e98-92b2-3e9868fc5818	BLCA	211	7
PHF6	ENST00000332070:c.202G>T	PHF6:p.E68*	e80278f9-2059-4e98-92b2-3e9868fc5818	BLCA	81	29
MUTYH	ENST00000372098:c.1193T>C	MUTYH:p.L398P	a552521e-dc5b-4d7b-9e8f-998539929b7f	BLCA	35	14
PIK3CA	ENST00000263967:c.1633G>A	PIK3CA:p.E545K	a552521e-dc5b-4d7b-9e8f-998539929b7f	BLCA	70	8
FANCF	ENST00000327470:c.43C>G	FANCF:p.L15V	a552521e-dc5b-4d7b-9e8f-998539929b7f	BLCA	31	12
TP53	ENST00000269305:c.817C>A	TP53:p.R273S	a552521e-dc5b-4d7b-9e8f-998539929b7f	BLCA	27	25
ATRX	ENST00000373344:c.3734C>T	ATRX:p.S1245L	a552521e-dc5b-4d7b-9e8f-998539929b7f	BLCA	108	24
PIK3CA	ENST00000263967:c.3145G>C	PIK3CA:p.G1049R	312614ab-1a74-45ec-a73f-766c826f4d00	BLCA	109	38
FGFR3	ENST00000260795:c.1118A>G	FGFR3:p.Y373C	312614ab-1a74-45ec-a73f-766c826f4d00	BLCA	118	80
DICER1	ENST00000343455:c.4595A>G	DICER1:p.E1532G	312614ab-1a74-45ec-a73f-766c826f4d00	BLCA	108	42
TP53	ENST00000269305:c.844C>T	TP53:p.R282W	312614ab-1a74-45ec-a73f-766c826f4d00	BLCA	20	50
STAG2	ENST00000371144:c.2314T>C	STAG2:p.C772R	312614ab-1a74-45ec-a73f-766c826f4d00	BLCA	238	40
TP63	ENST00000264731:c.792G>T	TP63:p.L264F	058e6d43-be79-478c-87c5-c09ce903ee06	BLCA	48	12
FGFR3	ENST00000260795:c.746C>G	FGFR3:p.S249C	058e6d43-be79-478c-87c5-c09ce903ee06	BLCA	44	34
APC	ENST00000257430:c.1661G>T	APC:p.R554L	058e6d43-be79-478c-87c5-c09ce903ee06	BLCA	59	8
KMT2C	ENST00000262189:c.2851G>T	KMT2C:p.D951Y	058e6d43-be79-478c-87c5-c09ce903ee06	BLCA	27	18
NBN	ENST00000265433:c.484A>G	NBN:p.I162V	058e6d43-be79-478c-87c5-c09ce903ee06	BLCA	51	15
DICER1	ENST00000343455:c.1999C>G	DICER1:p.L667V	058e6d43-be79-478c-87c5-c09ce903ee06	BLCA	79	8
TP53	ENST00000269305:c.853G>A	TP53:p.E285K	058e6d43-be79-478c-87c5-c09ce903ee06	BLCA	38	44
BRIP1	ENST00000259008:c.3334G>C	BRIP1:p.D1112H	058e6d43-be79-478c-87c5-c09ce903ee06	BLCA	69	31
EP300	ENST00000263253:c.4017G>A	EP300:p.M1339I	058e6d43-be79-478c-87c5-c09ce903ee06	BLCA	54	35
EP300	ENST00000263253:c.4333G>A	EP300:p.D1445N	058e6d43-be79-478c-87c5-c09ce903ee06	BLCA	75	29
STAG2	ENST00000371144:c.659C>T	STAG2:p.T220I	058e6d43-be79-478c-87c5-c09ce903ee06	BLCA	80	7
SETD2	ENST00000409792:c.3835G>A	SETD2:p.G1279R	97a755af-ca00-4116-8a32-0984dbfb1585	BLCA	82	32
SDHA	ENST00000264932:c.1204G>C	SDHA:p.V402L	97a755af-ca00-4116-8a32-0984dbfb1585	BLCA	89	24
TP53	ENST00000269305:c.430C>T	TP53:p.Q144*	97a755af-ca00-4116-8a32-0984dbfb1585	BLCA	82	43
ERBB2	ENST00000269571:c.2198C>T	ERBB2:p.T733I	97a755af-ca00-4116-8a32-0984dbfb1585	BLCA	127	94
AXIN2	ENST00000307078:c.1637G>A	AXIN2:p.G546D	97a755af-ca00-4116-8a32-0984dbfb1585	BLCA	128	7
ERCC2	ENST00000391945:c.626A>G	ERCC2:p.Y209C	97a755af-ca00-4116-8a32-0984dbfb1585	BLCA	60	25
EP300	ENST00000263253:c.4195G>T	EP300:p.D1399Y	97a755af-ca00-4116-8a32-0984dbfb1585	BLCA	99	32
KDM6A	ENST00000377967:c.1663C>T	KDM6A:p.Q555*	97a755af-ca00-4116-8a32-0984dbfb1585	BLCA	22	72
FAT4	ENST00000394329:c.11404G>C	FAT4:p.D3802H	6dc56d5c-c2c6-4cbf-8f5c-eecc24e9500b	BLCA	44	15
FBXW7	ENST00000281708:c.1558G>A	FBXW7:p.D520N	6dc56d5c-c2c6-4cbf-8f5c-eecc24e9500b	BLCA	86	37
CDKN2A	ENST00000304494:c.322G>A	CDKN2A:p.D108N	6dc56d5c-c2c6-4cbf-8f5c-eecc24e9500b	BLCA	22	50
COL2A1	ENST00000380518:c.733C>A	COL2A1:p.P245T	6dc56d5c-c2c6-4cbf-8f5c-eecc24e9500b	BLCA	82	23
KMT2D	ENST00000301067:c.13039C>T	KMT2D:p.Q4347*	6dc56d5c-c2c6-4cbf-8f5c-eecc24e9500b	BLCA	16	25
SH2B3	ENST00000341259:c.1369C>T	SH2B3:p.R457W	6dc56d5c-c2c6-4cbf-8f5c-eecc24e9500b	BLCA	45	20
BRIP1	ENST00000259008:c.3151G>A	BRIP1:p.D1051N	6dc56d5c-c2c6-4cbf-8f5c-eecc24e9500b	BLCA	182	26
DNM2	ENST00000355667:c.2140G>T	DNM2:p.D714Y	6dc56d5c-c2c6-4cbf-8f5c-eecc24e9500b	BLCA	26	34
TP53	ENST00000269305:c.476C>T	TP53:p.A159V	4534413b-d0d0-4b34-a3d4-f821705485ae	BLCA	69	85
PBRM1	ENST00000296302:c.3856G>A	PBRM1:p.D1286N	cfb0a2bf-afed-4fec-bbfb-4fdd20255879	BLCA	59	40
CDH1	ENST00000261769:c.499G>T	CDH1:p.E167*	cfb0a2bf-afed-4fec-bbfb-4fdd20255879	BLCA	36	30
CDH1	ENST00000261769:c.652G>T	CDH1:p.E218*	cfb0a2bf-afed-4fec-bbfb-4fdd20255879	BLCA	31	38
TP53	ENST00000269305:c.991C>T	TP53:p.Q331*	cfb0a2bf-afed-4fec-bbfb-4fdd20255879	BLCA	51	39
ERBB2	ENST00000269571:c.929C>A	ERBB2:p.S310Y	cfb0a2bf-afed-4fec-bbfb-4fdd20255879	BLCA	337	4
ERBB2	ENST00000269571:c.2329G>T	ERBB2:p.V777L	cfb0a2bf-afed-4fec-bbfb-4fdd20255879	BLCA	97	28
AXIN2	ENST00000307078:c.473G>C	AXIN2:p.R158T	cfb0a2bf-afed-4fec-bbfb-4fdd20255879	BLCA	115	14
SMARCA4	ENST00000344626:c.2122G>C	SMARCA4:p.E708Q	cfb0a2bf-afed-4fec-bbfb-4fdd20255879	BLCA	23	26
EP300	ENST00000263253:c.4512C>A	EP300:p.F1504L	cfb0a2bf-afed-4fec-bbfb-4fdd20255879	BLCA	30	13
ATRX	ENST00000373344:c.2716G>A	ATRX:p.D906N	cfb0a2bf-afed-4fec-bbfb-4fdd20255879	BLCA	268	13
FGFR3	ENST00000260795:c.746C>G	FGFR3:p.S249C	f3e6f7f4-ae62-4ed3-9c5d-cbf1191515b9	BLCA	35	57
EP300	ENST00000263253:c.3764A>G	EP300:p.H1255R	f3e6f7f4-ae62-4ed3-9c5d-cbf1191515b9	BLCA	128	33
STAG2	ENST00000371144:c.992dupA	STAG2:p.Y331*	f3e6f7f4-ae62-4ed3-9c5d-cbf1191515b9	BLCA	90	88
ARID1A	ENST00000324856:c.3178G>T	ARID1A:p.E1060*	62cdfd24-366c-47f6-a291-15e19b11b2cf	BLCA	76	10
LRP1B	ENST00000389484:c.9553A>T	LRP1B:p.N3185Y	62cdfd24-366c-47f6-a291-15e19b11b2cf	BLCA	37	16
ERBB3	ENST00000267101:c.310G>T	ERBB3:p.V104L	62cdfd24-366c-47f6-a291-15e19b11b2cf	BLCA	101	9
BLM	ENST00000355112:c.3772G>A	BLM:p.E1258K	62cdfd24-366c-47f6-a291-15e19b11b2cf	BLCA	171	8
EP300	ENST00000263253:c.3244C>T	EP300:p.Q1082*	62cdfd24-366c-47f6-a291-15e19b11b2cf	BLCA	240	31
NRAS	ENST00000369535:c.182A>G	NRAS:p.Q61R	4e5917bd-2cb1-438c-a46c-5d8ca5b2fd0e	BLCA	188	19
LRP1B	ENST00000389484:c.13495G>A	LRP1B:p.E4499K	4e5917bd-2cb1-438c-a46c-5d8ca5b2fd0e	BLCA	67	16
PIK3R1	ENST00000521381:c.827C>G	PIK3R1:p.S276*	4e5917bd-2cb1-438c-a46c-5d8ca5b2fd0e	BLCA	46	23
KMT2C	ENST00000262189:c.8392G>T	KMT2C:p.E2798*	4e5917bd-2cb1-438c-a46c-5d8ca5b2fd0e	BLCA	85	42
PTCH1	ENST00000331920:c.2315G>A	PTCH1:p.R772K	4e5917bd-2cb1-438c-a46c-5d8ca5b2fd0e	BLCA	63	76
SMARCA4	ENST00000344626:c.4177G>A	SMARCA4:p.E1393K	4e5917bd-2cb1-438c-a46c-5d8ca5b2fd0e	BLCA	109	49
LRP1B	ENST00000389484:c.12797C>T	LRP1B:p.S4266L	8df6d5fd-00b4-4f72-9cd0-74a214d33fec	BLCA	65	32
SF3B1	ENST00000335508:c.2704G>A	SF3B1:p.E902K	8df6d5fd-00b4-4f72-9cd0-74a214d33fec	BLCA	56	44
TP63	ENST00000264731:c.1474C>G	TP63:p.P492A	8df6d5fd-00b4-4f72-9cd0-74a214d33fec	BLCA	80	8
KMT2D	ENST00000301067:c.12383C>T	KMT2D:p.S4128L	8df6d5fd-00b4-4f72-9cd0-74a214d33fec	BLCA	26	19
TP53	ENST00000269305:c.396G>C	TP53:p.K132N	8df6d5fd-00b4-4f72-9cd0-74a214d33fec	BLCA	34	52
DNM2	ENST00000355667:c.934G>T	DNM2:p.E312*	8df6d5fd-00b4-4f72-9cd0-74a214d33fec	BLCA	44	11
KDM6A	ENST00000377967:c.3644G>T	KDM6A:p.G1215V	8df6d5fd-00b4-4f72-9cd0-74a214d33fec	BLCA	39	51
RB1	ENST00000267163:c.2236G>T	RB1:p.E746*	675bc0e7-1d68-4813-ade1-ef00ad6f1610	BLCA	28	60
ERCC2	ENST00000391945:c.221C>T	ERCC2:p.S74L	675bc0e7-1d68-4813-ade1-ef00ad6f1610	BLCA	103	31
KDM6A	ENST00000377967:c.1400G>A	KDM6A:p.W467*	675bc0e7-1d68-4813-ade1-ef00ad6f1610	BLCA	10	50
ATRX	ENST00000373344:c.5576A>G	ATRX:p.N1859S	675bc0e7-1d68-4813-ade1-ef00ad6f1610	BLCA	106	5
JUN	ENST00000371222:c.334G>A	JUN:p.E112K	488f81cf-4088-4c47-97b2-818f4b8f4728	BLCA	74	37
FUBP1	ENST00000370768:c.703C>G	FUBP1:p.L235V	488f81cf-4088-4c47-97b2-818f4b8f4728	BLCA	155	18
ERCC3	ENST00000285398:c.58G>A	ERCC3:p.E20K	488f81cf-4088-4c47-97b2-818f4b8f4728	BLCA	107	20
LRP1B	ENST00000389484:c.7312G>C	LRP1B:p.D2438H	488f81cf-4088-4c47-97b2-818f4b8f4728	BLCA	117	20
SF3B1	ENST00000335508:c.2704G>A	SF3B1:p.E902K	488f81cf-4088-4c47-97b2-818f4b8f4728	BLCA	53	33
FANCD2	ENST00000383807:c.1396G>A	FANCD2:p.D466N	488f81cf-4088-4c47-97b2-818f4b8f4728	BLCA	93	6
SETD2	ENST00000409792:c.4774C>T	SETD2:p.R1592*	488f81cf-4088-4c47-97b2-818f4b8f4728	BLCA	99	19
PIK3CA	ENST00000263967:c.1798G>A	PIK3CA:p.E600K	488f81cf-4088-4c47-97b2-818f4b8f4728	BLCA	44	31
TP63	ENST00000264731:c.1725G>C	TP63:p.Q575H	488f81cf-4088-4c47-97b2-818f4b8f4728	BLCA	108	24
FAT4	ENST00000394329:c.1699C>T	FAT4:p.Q567*	488f81cf-4088-4c47-97b2-818f4b8f4728	BLCA	43	16
RAD21	ENST00000297338:c.124G>C	RAD21:p.E42Q	488f81cf-4088-4c47-97b2-818f4b8f4728	BLCA	74	31
ATM	ENST00000278616:c.2284C>G	ATM:p.L762V	488f81cf-4088-4c47-97b2-818f4b8f4728	BLCA	76	30
BCL9L	ENST00000334801:c.1546G>C	BCL9L:p.E516Q	488f81cf-4088-4c47-97b2-818f4b8f4728	BLCA	91	19
ARID2	ENST00000334344:c.1189C>T	ARID2:p.Q397*	488f81cf-4088-4c47-97b2-818f4b8f4728	BLCA	111	31
TSC2	ENST00000219476:c.4460C>G	TSC2:p.S1487C	488f81cf-4088-4c47-97b2-818f4b8f4728	BLCA	29	37
FANCA	ENST00000389301:c.187G>C	FANCA:p.E63Q	488f81cf-4088-4c47-97b2-818f4b8f4728	BLCA	132	12
ERBB2	ENST00000269571:c.929C>T	ERBB2:p.S310F	488f81cf-4088-4c47-97b2-818f4b8f4728	BLCA	235	24
BRCA1	ENST00000357654:c.250G>A	BRCA1:p.E84K	488f81cf-4088-4c47-97b2-818f4b8f4728	BLCA	92	20
DNM2	ENST00000355667:c.2037C>G	DNM2:p.I679M	488f81cf-4088-4c47-97b2-818f4b8f4728	BLCA	96	10
CIC	ENST00000575354:c.938C>T	CIC:p.S313F	488f81cf-4088-4c47-97b2-818f4b8f4728	BLCA	47	29
CHEK2	ENST00000328354:c.1411C>T	CHEK2:p.P471S	488f81cf-4088-4c47-97b2-818f4b8f4728	BLCA	185	8
APC	ENST00000257430:c.6610C>T	APC:p.R2204*	ceab2224-d96f-4033-bc35-48a3a5ec874c	BLCA	122	14
TSC1	ENST00000298552:c.2507C>G	TSC1:p.S836*	ceab2224-d96f-4033-bc35-48a3a5ec874c	BLCA	94	22
ARID2	ENST00000334344:c.1691C>T	ARID2:p.S564L	ceab2224-d96f-4033-bc35-48a3a5ec874c	BLCA	115	12
SH2B3	ENST00000341259:c.1298C>T	SH2B3:p.S433L	ceab2224-d96f-4033-bc35-48a3a5ec874c	BLCA	241	6
NCOR1	ENST00000268712:c.4764G>C	NCOR1:p.Q1588H	ceab2224-d96f-4033-bc35-48a3a5ec874c	BLCA	72	13
TP63	ENST00000264731:c.1010G>A	TP63:p.R337Q	4838b5a9-968c-4178-bffb-3fafe1f6dc09	BLCA	27	29
RB1	ENST00000267163:c.1654C>T	RB1:p.R552*	4838b5a9-968c-4178-bffb-3fafe1f6dc09	BLCA	55	43
TP53	ENST00000269305:c.743G>A	TP53:p.R248Q	4838b5a9-968c-4178-bffb-3fafe1f6dc09	BLCA	69	62
SETD2	ENST00000409792:c.1939G>A	SETD2:p.D647N	2322f7cd-7d55-4a9f-b7f3-da3068089383	BLCA	129	13
DAXX	ENST00000266000:c.1897C>T	DAXX:p.R633W	2322f7cd-7d55-4a9f-b7f3-da3068089383	BLCA	299	17
NFKBIE	ENST00000275015:c.1425C>A	NFKBIE:p.D475E	2322f7cd-7d55-4a9f-b7f3-da3068089383	BLCA	66	16
NBN	ENST00000265433:c.2134C>T	NBN:p.H712Y	2322f7cd-7d55-4a9f-b7f3-da3068089383	BLCA	227	56
TSC1	ENST00000298552:c.1546C>T	TSC1:p.Q516*	2322f7cd-7d55-4a9f-b7f3-da3068089383	BLCA	42	52
PRF1	ENST00000373209:c.1426G>A	PRF1:p.G476R	2322f7cd-7d55-4a9f-b7f3-da3068089383	BLCA	121	24
BUB1B	ENST00000287598:c.2179C>T	BUB1B:p.R727C	2322f7cd-7d55-4a9f-b7f3-da3068089383	BLCA	185	14
AXIN1	ENST00000262320:c.2336C>T	AXIN1:p.P779L	2322f7cd-7d55-4a9f-b7f3-da3068089383	BLCA	44	13
CREBBP	ENST00000262367:c.3454C>T	CREBBP:p.Q1152*	2322f7cd-7d55-4a9f-b7f3-da3068089383	BLCA	90	20
TP53	ENST00000269305:c.725G>T	TP53:p.C242F	2322f7cd-7d55-4a9f-b7f3-da3068089383	BLCA	52	17
TP53	ENST00000269305:c.574C>T	TP53:p.Q192*	2322f7cd-7d55-4a9f-b7f3-da3068089383	BLCA	59	38
ERBB2	ENST00000269571:c.929C>T	ERBB2:p.S310F	2322f7cd-7d55-4a9f-b7f3-da3068089383	BLCA	314	17
ERCC2	ENST00000391945:c.41A>G	ERCC2:p.Y14C	2322f7cd-7d55-4a9f-b7f3-da3068089383	BLCA	35	17
TGFBR2	ENST00000295754:c.868G>A	TGFBR2:p.E290K	372feefe-ee84-4833-8651-8f023f38a56a	BLCA	96	80
CBLB	ENST00000264122:c.2905G>A	CBLB:p.E969K	372feefe-ee84-4833-8651-8f023f38a56a	BLCA	82	37
PIK3CA	ENST00000263967:c.1093G>A	PIK3CA:p.E365K	372feefe-ee84-4833-8651-8f023f38a56a	BLCA	173	46
KMT2C	ENST00000262189:c.1600G>T	KMT2C:p.E534*	372feefe-ee84-4833-8651-8f023f38a56a	BLCA	32	40
KMT2D	ENST00000301067:c.6040C>T	KMT2D:p.Q2014*	372feefe-ee84-4833-8651-8f023f38a56a	BLCA	26	50
NF1	ENST00000358273:c.1339C>T	NF1:p.L447F	372feefe-ee84-4833-8651-8f023f38a56a	BLCA	157	31
NF1	ENST00000358273:c.3158C>G	NF1:p.S1053*	372feefe-ee84-4833-8651-8f023f38a56a	BLCA	22	27
ERBB3	ENST00000267101:c.310G>T	ERBB3:p.V104L	804ffa2e-158b-447d-945c-707684134c87	BLCA	247	39
TSC2	ENST00000219476:c.1966G>T	TSC2:p.E656*	804ffa2e-158b-447d-945c-707684134c87	BLCA	19	26
KDM6A	ENST00000377967:c.832G>T	KDM6A:p.E278*	804ffa2e-158b-447d-945c-707684134c87	BLCA	68	86
CREBBP	ENST00000262367:c.4301T>G	CREBBP:p.L1434R	1027053d-438e-4f01-9655-b6e2e8376e66	BLCA	17	29
ERBB2	ENST00000269571:c.2301C>G	ERBB2:p.I767M	1027053d-438e-4f01-9655-b6e2e8376e66	BLCA	19	36
AXIN2	ENST00000307078:c.2104C>T	AXIN2:p.R702C	1027053d-438e-4f01-9655-b6e2e8376e66	BLCA	18	22
FH	ENST00000366560:c.1357C>G	FH:p.L453V	074fc904-0a0e-4114-b569-89d51e7a89db	BLCA	266	64
LRP1B	ENST00000389484:c.4414C>G	LRP1B:p.P1472A	074fc904-0a0e-4114-b569-89d51e7a89db	BLCA	97	4
CBLB	ENST00000264122:c.1868C>G	CBLB:p.S623*	074fc904-0a0e-4114-b569-89d51e7a89db	BLCA	82	26
TBL1XR1	ENST00000430069:c.1087C>G	TBL1XR1:p.L363V	074fc904-0a0e-4114-b569-89d51e7a89db	BLCA	61	52
BRCA2	ENST00000380152:c.3376G>C	BRCA2:p.E1126Q	074fc904-0a0e-4114-b569-89d51e7a89db	BLCA	47	31
BRCA2	ENST00000380152:c.4156G>T	BRCA2:p.D1386Y	074fc904-0a0e-4114-b569-89d51e7a89db	BLCA	53	24
BRCA2	ENST00000380152:c.4709G>C	BRCA2:p.R1570T	074fc904-0a0e-4114-b569-89d51e7a89db	BLCA	125	16
TP53	ENST00000269305:c.574C>T	TP53:p.Q192*	074fc904-0a0e-4114-b569-89d51e7a89db	BLCA	120	91
EP300	ENST00000263253:c.1891C>G	EP300:p.H631D	074fc904-0a0e-4114-b569-89d51e7a89db	BLCA	35	54
BCOR	ENST00000378444:c.3124G>A	BCOR:p.E1042K	074fc904-0a0e-4114-b569-89d51e7a89db	BLCA	31	93
APC	ENST00000257430:c.2927G>A	APC:p.R976K	4ca8fa41-bdf4-4533-aad5-a5b2866854fc	BLCA	43	39
TSC2	ENST00000219476:c.202G>A	TSC2:p.A68T	4ca8fa41-bdf4-4533-aad5-a5b2866854fc	BLCA	36	13
TP53	ENST00000269305:c.794T>C	TP53:p.L265P	4ca8fa41-bdf4-4533-aad5-a5b2866854fc	BLCA	17	29
FLCN	ENST00000285071:c.1663A>G	FLCN:p.T555A	4ca8fa41-bdf4-4533-aad5-a5b2866854fc	BLCA	153	32
DNM2	ENST00000355667:c.1358G>C	DNM2:p.R453P	4ca8fa41-bdf4-4533-aad5-a5b2866854fc	BLCA	36	36
FGFR3	ENST00000260795:c.746C>G	FGFR3:p.S249C	afc5550b-014e-421f-b15d-d71f605f7f23	BLCA	25	92
HSP90AB1	ENST00000353801:c.52C>T	HSP90AB1:p.Q18*	f389176f-d8f3-45c2-aae4-7378a3d6fc7f	BLCA	314	30
HNF1A	ENST00000257555:c.521C>T	HNF1A:p.A174V	f389176f-d8f3-45c2-aae4-7378a3d6fc7f	BLCA	68	41
TP53	ENST00000269305:c.713G>T	TP53:p.C238F	f389176f-d8f3-45c2-aae4-7378a3d6fc7f	BLCA	80	90
COL2A1	ENST00000380518:c.394G>T	COL2A1:p.G132*	3742cd49-ae0a-45a6-9243-4bb7dd70bae6	BLCA	193	3
CASP8	ENST00000432109:c.717C>G	CASP8:p.I239M	8e119357-c81b-4d46-816a-28e51377424f	BLCA	39	43
SETD2	ENST00000409792:c.4999C>T	SETD2:p.Q1667*	8e119357-c81b-4d46-816a-28e51377424f	BLCA	256	34
FAT1	ENST00000441802:c.12088C>T	FAT1:p.P4030S	8e119357-c81b-4d46-816a-28e51377424f	BLCA	73	26
FAT1	ENST00000441802:c.11120C>G	FAT1:p.S3707*	8e119357-c81b-4d46-816a-28e51377424f	BLCA	35	22
HSP90AB1	ENST00000353801:c.52C>T	HSP90AB1:p.Q18*	8e119357-c81b-4d46-816a-28e51377424f	BLCA	124	25
PMS2	ENST00000265849:c.20C>T	PMS2:p.S7L	8e119357-c81b-4d46-816a-28e51377424f	BLCA	127	49
RAD21	ENST00000297338:c.727G>C	RAD21:p.D243H	8e119357-c81b-4d46-816a-28e51377424f	BLCA	98	29
CDKN2A	ENST00000304494:c.159G>T	CDKN2A:p.M53I	8e119357-c81b-4d46-816a-28e51377424f	BLCA	37	35
KMT2D	ENST00000301067:c.10855C>T	KMT2D:p.L3619F	8e119357-c81b-4d46-816a-28e51377424f	BLCA	17	47
KMT2D	ENST00000301067:c.4867G>A	KMT2D:p.E1623K	8e119357-c81b-4d46-816a-28e51377424f	BLCA	103	29
B2M	ENST00000558401:c.1A>C	B2M:p.M1?	8e119357-c81b-4d46-816a-28e51377424f	BLCA	57	47
TP53	ENST00000269305:c.991C>T	TP53:p.Q331*	8e119357-c81b-4d46-816a-28e51377424f	BLCA	55	60
NCOR1	ENST00000268712:c.7286C>T	NCOR1:p.S2429L	8e119357-c81b-4d46-816a-28e51377424f	BLCA	48	64
ERBB2	ENST00000269571:c.929C>T	ERBB2:p.S310F	8e119357-c81b-4d46-816a-28e51377424f	BLCA	306	31
KDM6A	ENST00000377967:c.1921C>T	KDM6A:p.Q641*	8e119357-c81b-4d46-816a-28e51377424f	BLCA	8	62
BAP1	ENST00000460680:c.269C>G	BAP1:p.S90C	8bc19a22-4906-4c0d-a0f2-75bc48b3f25f	BLCA	20	50
ERCC2	ENST00000391945:c.352C>T	ERCC2:p.H118Y	8bc19a22-4906-4c0d-a0f2-75bc48b3f25f	BLCA	36	52
KDM6A	ENST00000377967:c.2471C>A	KDM6A:p.S824*	8bc19a22-4906-4c0d-a0f2-75bc48b3f25f	BLCA	13	69
SDHB	ENST00000375499:c.309G>A	SDHB:p.M103I	81c50b0d-0c5f-4d9b-8ce9-7d7b28c0d12c	BLCA	118	33
ARID1A	ENST00000324856:c.2830C>T	ARID1A:p.Q944*	81c50b0d-0c5f-4d9b-8ce9-7d7b28c0d12c	BLCA	80	67
IKZF1	ENST00000331340:c.1471G>C	IKZF1:p.E491Q	81c50b0d-0c5f-4d9b-8ce9-7d7b28c0d12c	BLCA	61	14
TP53	ENST00000269305:c.731G>A	TP53:p.G244D	81c50b0d-0c5f-4d9b-8ce9-7d7b28c0d12c	BLCA	50	96
RBM10	ENST00000377604:c.128C>A	RBM10:p.S43*	81c50b0d-0c5f-4d9b-8ce9-7d7b28c0d12c	BLCA	26	96
PIK3CA	ENST00000263967:c.1357G>C	PIK3CA:p.E453Q	df8a913c-5160-4fc5-950d-7c890e24e820	BLCA	187	50
PTPRT	ENST00000373187:c.2617G>T	PTPRT:p.D873Y	df8a913c-5160-4fc5-950d-7c890e24e820	BLCA	188	54
SETD2	ENST00000409792:c.5971G>T	SETD2:p.E1991*	91f458e6-64b7-454d-a542-b0aa23638fd8	BLCA	157	49
PHOX2B	ENST00000226382:c.629C>T	PHOX2B:p.A210V	91f458e6-64b7-454d-a542-b0aa23638fd8	BLCA	22	27
MAP3K1	ENST00000399503:c.484C>T	MAP3K1:p.R162C	91f458e6-64b7-454d-a542-b0aa23638fd8	BLCA	23	47
PRDM1	ENST00000369096:c.521C>A	PRDM1:p.A174D	91f458e6-64b7-454d-a542-b0aa23638fd8	BLCA	65	36
BLM	ENST00000355112:c.89C>T	BLM:p.P30L	91f458e6-64b7-454d-a542-b0aa23638fd8	BLCA	19	36
ERCC2	ENST00000391945:c.713A>G	ERCC2:p.N238S	91f458e6-64b7-454d-a542-b0aa23638fd8	BLCA	19	68
KDM6A	ENST00000377967:c.1663C>T	KDM6A:p.Q555*	91f458e6-64b7-454d-a542-b0aa23638fd8	BLCA	23	65
NFE2L2	ENST00000397062:c.101G>C	NFE2L2:p.R34P	052ddf38-2338-4271-8154-38d24df6c6c3	BLCA	48	87
KMT2D	ENST00000301067:c.16390A>C	KMT2D:p.T5464P	052ddf38-2338-4271-8154-38d24df6c6c3	BLCA	44	25
KMT2D	ENST00000301067:c.15341A>G	KMT2D:p.H5114R	052ddf38-2338-4271-8154-38d24df6c6c3	BLCA	153	48
TP53	ENST00000269305:c.743G>A	TP53:p.R248Q	052ddf38-2338-4271-8154-38d24df6c6c3	BLCA	72	66
NFE2L2	ENST00000397062:c.100C>G	NFE2L2:p.R34G	0c645096-a2da-48b0-add4-aa2b5a06f958	BLCA	66	34
CDKN2A	ENST00000304494:c.247C>T	CDKN2A:p.H83Y	0c645096-a2da-48b0-add4-aa2b5a06f958	BLCA	10	50
TP53	ENST00000269305:c.833C>T	TP53:p.P278L	0c645096-a2da-48b0-add4-aa2b5a06f958	BLCA	25	44
CDK12	ENST00000447079:c.2131G>A	CDK12:p.E711K	0c645096-a2da-48b0-add4-aa2b5a06f958	BLCA	83	20
FGFR3	ENST00000260795:c.746C>G	FGFR3:p.S249C	ac2f5952-8668-467c-a442-ee5d411a361b	BLCA	166	84
BRCA2	ENST00000380152:c.6559C>A	BRCA2:p.P2187T	ac2f5952-8668-467c-a442-ee5d411a361b	BLCA	15	13
PTPRC	ENST00000442510:c.2203G>T	PTPRC:p.D735Y	ef30f1b9-f26e-48dc-a079-1bfb024dbe7f	BLCA	489	3
MSH6	ENST00000234420:c.1739C>A	MSH6:p.S580*	ef30f1b9-f26e-48dc-a079-1bfb024dbe7f	BLCA	128	6
LRP1B	ENST00000389484:c.4567C>A	LRP1B:p.R1523S	ef30f1b9-f26e-48dc-a079-1bfb024dbe7f	BLCA	139	8
VHL	ENST00000256474:c.400G>T	VHL:p.E134*	ef30f1b9-f26e-48dc-a079-1bfb024dbe7f	BLCA	169	6
PBRM1	ENST00000296302:c.1955C>A	PBRM1:p.S652*	ef30f1b9-f26e-48dc-a079-1bfb024dbe7f	BLCA	122	6
TP63	ENST00000264731:c.589G>T	TP63:p.E197*	ef30f1b9-f26e-48dc-a079-1bfb024dbe7f	BLCA	222	5
TET2	ENST00000380013:c.580G>T	TET2:p.D194Y	ef30f1b9-f26e-48dc-a079-1bfb024dbe7f	BLCA	32	18
TET2	ENST00000380013:c.2504C>A	TET2:p.S835*	ef30f1b9-f26e-48dc-a079-1bfb024dbe7f	BLCA	51	15
FAT4	ENST00000394329:c.4838C>A	FAT4:p.S1613*	ef30f1b9-f26e-48dc-a079-1bfb024dbe7f	BLCA	99	5
FAT1	ENST00000441802:c.10965C>A	FAT1:p.F3655L	ef30f1b9-f26e-48dc-a079-1bfb024dbe7f	BLCA	42	11
MAP3K1	ENST00000399503:c.1919C>A	MAP3K1:p.S640*	ef30f1b9-f26e-48dc-a079-1bfb024dbe7f	BLCA	44	13
PIK3R1	ENST00000521381:c.440C>A	PIK3R1:p.S147*	ef30f1b9-f26e-48dc-a079-1bfb024dbe7f	BLCA	122	8
APC	ENST00000257430:c.445G>T	APC:p.D149Y	ef30f1b9-f26e-48dc-a079-1bfb024dbe7f	BLCA	37	16
KMT2C	ENST00000262189:c.4042T>C	KMT2C:p.Y1348H	ef30f1b9-f26e-48dc-a079-1bfb024dbe7f	BLCA	47	44
KMT2C	ENST00000262189:c.329G>T	KMT2C:p.R110L	ef30f1b9-f26e-48dc-a079-1bfb024dbe7f	BLCA	67	8
UBR5	ENST00000520539:c.5232G>T	UBR5:p.L1744F	ef30f1b9-f26e-48dc-a079-1bfb024dbe7f	BLCA	88	7
RAD21	ENST00000297338:c.99C>A	RAD21:p.F33L	ef30f1b9-f26e-48dc-a079-1bfb024dbe7f	BLCA	96	7
EXT1	ENST00000378204:c.967G>T	EXT1:p.D323Y	ef30f1b9-f26e-48dc-a079-1bfb024dbe7f	BLCA	135	7
TSC1	ENST00000298552:c.232G>T	TSC1:p.E78*	ef30f1b9-f26e-48dc-a079-1bfb024dbe7f	BLCA	43	9
BCL9L	ENST00000334801:c.3973G>T	BCL9L:p.D1325Y	ef30f1b9-f26e-48dc-a079-1bfb024dbe7f	BLCA	50	8
CBL	ENST00000264033:c.539G>T	CBL:p.R180L	ef30f1b9-f26e-48dc-a079-1bfb024dbe7f	BLCA	85	7
CBL	ENST00000264033:c.2167G>T	CBL:p.D723Y	ef30f1b9-f26e-48dc-a079-1bfb024dbe7f	BLCA	67	7
KMT2D	ENST00000301067:c.3074C>A	KMT2D:p.S1025*	ef30f1b9-f26e-48dc-a079-1bfb024dbe7f	BLCA	38	13
SMARCD1	ENST00000394963:c.388G>T	SMARCD1:p.D130Y	ef30f1b9-f26e-48dc-a079-1bfb024dbe7f	BLCA	50	16
SMARCD1	ENST00000394963:c.412C>A	SMARCD1:p.R138S	ef30f1b9-f26e-48dc-a079-1bfb024dbe7f	BLCA	61	9
FLCN	ENST00000285071:c.1688C>A	FLCN:p.S563*	ef30f1b9-f26e-48dc-a079-1bfb024dbe7f	BLCA	97	8
NF1	ENST00000358273:c.5014G>T	NF1:p.D1672Y	ef30f1b9-f26e-48dc-a079-1bfb024dbe7f	BLCA	72	6
SPOP	ENST00000347630:c.799G>T	SPOP:p.D267Y	ef30f1b9-f26e-48dc-a079-1bfb024dbe7f	BLCA	138	4
ERCC2	ENST00000391945:c.256G>C	ERCC2:p.E86Q	ef30f1b9-f26e-48dc-a079-1bfb024dbe7f	BLCA	9	44
CNOT3	ENST00000221232:c.287G>T	CNOT3:p.R96L	ef30f1b9-f26e-48dc-a079-1bfb024dbe7f	BLCA	71	8
NF2	ENST00000338641:c.1522G>T	NF2:p.D508Y	ef30f1b9-f26e-48dc-a079-1bfb024dbe7f	BLCA	81	9
DDX3X	ENST00000399959:c.875G>T	DDX3X:p.R292L	ef30f1b9-f26e-48dc-a079-1bfb024dbe7f	BLCA	74	8
GPC3	ENST00000370818:c.974C>A	GPC3:p.S325*	ef30f1b9-f26e-48dc-a079-1bfb024dbe7f	BLCA	70	10
TP63	ENST00000264731:c.268G>C	TP63:p.E90Q	857b765b-8418-4017-b39e-603257cf4b7d	BLCA	45	31
FAT4	ENST00000394329:c.11755C>T	FAT4:p.P3919S	857b765b-8418-4017-b39e-603257cf4b7d	BLCA	89	23
GATA3	ENST00000346208:c.1169C>T	GATA3:p.S390L	857b765b-8418-4017-b39e-603257cf4b7d	BLCA	55	32
ARID2	ENST00000334344:c.220G>A	ARID2:p.E74K	857b765b-8418-4017-b39e-603257cf4b7d	BLCA	91	12
PTPRB	ENST00000261266:c.5615G>C	PTPRB:p.G1872A	857b765b-8418-4017-b39e-603257cf4b7d	BLCA	33	9
ERCC2	ENST00000391945:c.239T>C	ERCC2:p.I80T	857b765b-8418-4017-b39e-603257cf4b7d	BLCA	83	39
CTNNB1	ENST00000349496:c.134C>T	CTNNB1:p.S45F	4bb07f28-fa98-4583-bbd5-4a38ca63b306	BLCA	29	37
KRAS	ENST00000256078:c.35G>A	KRAS:p.G12D	4bb07f28-fa98-4583-bbd5-4a38ca63b306	BLCA	61	47
FAT4	ENST00000394329:c.1664G>T	FAT4:p.R555L	537e0d59-dd1c-479e-877f-eb9523c0967e	BLCA	36	11
FBXW7	ENST00000281708:c.2033C>G	FBXW7:p.S678*	537e0d59-dd1c-479e-877f-eb9523c0967e	BLCA	108	50
APC	ENST00000257430:c.3146G>T	APC:p.W1049L	537e0d59-dd1c-479e-877f-eb9523c0967e	BLCA	34	11
KMT2D	ENST00000301067:c.15257G>T	KMT2D:p.R5086L	537e0d59-dd1c-479e-877f-eb9523c0967e	BLCA	48	8
TP53	ENST00000269305:c.742C>T	TP53:p.R248W	537e0d59-dd1c-479e-877f-eb9523c0967e	BLCA	124	23
NCOR1	ENST00000268712:c.3068G>C	NCOR1:p.R1023P	537e0d59-dd1c-479e-877f-eb9523c0967e	BLCA	47	14
STK11	ENST00000326873:c.802G>T	STK11:p.G268W	537e0d59-dd1c-479e-877f-eb9523c0967e	BLCA	23	21
KDM6A	ENST00000377967:c.3579G>A	KDM6A:p.W1193*	537e0d59-dd1c-479e-877f-eb9523c0967e	BLCA	25	32
SDHC	ENST00000367975:c.160C>A	SDHC:p.P54T	f91af229-2799-4767-8354-c837196d9224	BLCA	208	60
MSH6	ENST00000234420:c.2067C>G	MSH6:p.F689L	f91af229-2799-4767-8354-c837196d9224	BLCA	238	23
ERCC3	ENST00000285398:c.2033G>A	ERCC3:p.R678K	f91af229-2799-4767-8354-c837196d9224	BLCA	53	26
XPC	ENST00000285021:c.2411C>T	XPC:p.S804F	f91af229-2799-4767-8354-c837196d9224	BLCA	69	7
PIK3CA	ENST00000263967:c.1633G>A	PIK3CA:p.E545K	f91af229-2799-4767-8354-c837196d9224	BLCA	99	13
ARID1B	ENST00000350026:c.6145G>T	ARID1B:p.E2049*	f91af229-2799-4767-8354-c837196d9224	BLCA	157	28
SBDS	ENST00000246868:c.205G>A	SBDS:p.E69K	f91af229-2799-4767-8354-c837196d9224	BLCA	234	9
CDKN2A	ENST00000304494:c.35C>A	CDKN2A:p.S12*	f91af229-2799-4767-8354-c837196d9224	BLCA	35	37
MEN1	ENST00000337652:c.938C>T	MEN1:p.S313L	f91af229-2799-4767-8354-c837196d9224	BLCA	136	34
CBL	ENST00000264033:c.1310G>T	CBL:p.R437I	f91af229-2799-4767-8354-c837196d9224	BLCA	118	30
CBL	ENST00000264033:c.1407G>A	CBL:p.M469I	f91af229-2799-4767-8354-c837196d9224	BLCA	80	27
KMT2D	ENST00000301067:c.15508C>T	KMT2D:p.Q5170*	f91af229-2799-4767-8354-c837196d9224	BLCA	50	12
RB1	ENST00000267163:c.1190C>G	RB1:p.S397*	f91af229-2799-4767-8354-c837196d9224	BLCA	217	11
TP53	ENST00000269305:c.811G>A	TP53:p.E271K	f91af229-2799-4767-8354-c837196d9224	BLCA	34	50
BRIP1	ENST00000259008:c.1087G>A	BRIP1:p.D363N	f91af229-2799-4767-8354-c837196d9224	BLCA	450	10
ASXL1	ENST00000375687:c.1534C>T	ASXL1:p.Q512*	f91af229-2799-4767-8354-c837196d9224	BLCA	215	16
ARID1A	ENST00000324856:c.2830C>T	ARID1A:p.Q944*	28288720-3c64-470b-a0fa-2484ce645f03	BLCA	99	30
ARID1A	ENST00000324856:c.3094G>T	ARID1A:p.E1032*	28288720-3c64-470b-a0fa-2484ce645f03	BLCA	182	21
PTPRC	ENST00000442510:c.644C>G	PTPRC:p.S215*	28288720-3c64-470b-a0fa-2484ce645f03	BLCA	135	25
PTPRC	ENST00000442510:c.3574G>C	PTPRC:p.E1192Q	28288720-3c64-470b-a0fa-2484ce645f03	BLCA	77	32
MSH6	ENST00000234420:c.2428G>A	MSH6:p.E810K	28288720-3c64-470b-a0fa-2484ce645f03	BLCA	77	37
LRP1B	ENST00000389484:c.4638C>G	LRP1B:p.I1546M	28288720-3c64-470b-a0fa-2484ce645f03	BLCA	130	30
PIK3CA	ENST00000263967:c.1633G>A	PIK3CA:p.E545K	28288720-3c64-470b-a0fa-2484ce645f03	BLCA	46	26
CDKN2A	ENST00000304494:c.181G>A	CDKN2A:p.E61K	28288720-3c64-470b-a0fa-2484ce645f03	BLCA	28	32
EXT2	ENST00000343631:c.1492G>A	EXT2:p.E498K	28288720-3c64-470b-a0fa-2484ce645f03	BLCA	60	15
SDHAF2	ENST00000301761:c.50C>G	SDHAF2:p.S17*	28288720-3c64-470b-a0fa-2484ce645f03	BLCA	175	27
KMT2D	ENST00000301067:c.12943C>T	KMT2D:p.Q4315*	28288720-3c64-470b-a0fa-2484ce645f03	BLCA	38	26
RB1	ENST00000267163:c.2206C>T	RB1:p.Q736*	28288720-3c64-470b-a0fa-2484ce645f03	BLCA	24	37
DICER1	ENST00000343455:c.4401C>G	DICER1:p.I1467M	28288720-3c64-470b-a0fa-2484ce645f03	BLCA	63	26
AXIN2	ENST00000307078:c.1721G>A	AXIN2:p.R574K	28288720-3c64-470b-a0fa-2484ce645f03	BLCA	32	43
EP300	ENST00000263253:c.6361C>T	EP300:p.Q2121*	28288720-3c64-470b-a0fa-2484ce645f03	BLCA	106	27
FUBP1	ENST00000370768:c.1064G>T	FUBP1:p.G355V	6e50181e-8463-4577-bd06-0a3a124ccb1d	BLCA	41	17
ARID1B	ENST00000350026:c.1618C>T	ARID1B:p.Q540*	6e50181e-8463-4577-bd06-0a3a124ccb1d	BLCA	81	6
PRF1	ENST00000373209:c.845A>T	PRF1:p.K282M	6e50181e-8463-4577-bd06-0a3a124ccb1d	BLCA	46	15
TP53	ENST00000269305:c.670G>T	TP53:p.E224*	6e50181e-8463-4577-bd06-0a3a124ccb1d	BLCA	20	15
ARID1A	ENST00000324856:c.6472C>T	ARID1A:p.R2158*	0ce49c32-403b-4bc1-9184-ec12016ef096	BLCA	147	14
NFE2L2	ENST00000397062:c.235G>A	NFE2L2:p.E79K	316411ea-2e0b-494a-b3a9-ce8225140e32	BLCA	88	50
FAT1	ENST00000441802:c.8176C>T	FAT1:p.R2726*	316411ea-2e0b-494a-b3a9-ce8225140e32	BLCA	165	35
RB1	ENST00000267163:c.1901C>A	RB1:p.S634*	057ec20e-1807-4200-ae7f-274e3e626c34	BLCA	52	21
ATM	ENST00000278616:c.6280G>A	ATM:p.E2094K	90534196-b1d8-4054-b4d5-1d29943b52bc	BLCA	195	21
DICER1	ENST00000343455:c.5225A>G	DICER1:p.N1742S	90534196-b1d8-4054-b4d5-1d29943b52bc	BLCA	98	36
SDHB	ENST00000375499:c.752G>T	SDHB:p.R251M	28d8a3b3-5241-4596-9711-7327780245a8	BLCA	118	24
JAK1	ENST00000342505:c.2580delA	JAK1:p.K860Nfs*16	28d8a3b3-5241-4596-9711-7327780245a8	BLCA	123	19
TGFBR2	ENST00000295754:c.449C>G	TGFBR2:p.S150*	28d8a3b3-5241-4596-9711-7327780245a8	BLCA	72	13
FAT4	ENST00000394329:c.9378C>A	FAT4:p.Y3126*	28d8a3b3-5241-4596-9711-7327780245a8	BLCA	79	16
FAT1	ENST00000441802:c.1499A>G	FAT1:p.Y500C	28d8a3b3-5241-4596-9711-7327780245a8	BLCA	125	7
APC	ENST00000257430:c.5953G>A	APC:p.E1985K	28d8a3b3-5241-4596-9711-7327780245a8	BLCA	59	20
CDKN2A	ENST00000304494:c.340C>A	CDKN2A:p.P114T	28d8a3b3-5241-4596-9711-7327780245a8	BLCA	26	34
GATA3	ENST00000346208:c.1183G>A	GATA3:p.A395T	28d8a3b3-5241-4596-9711-7327780245a8	BLCA	78	32
TP53	ENST00000269305:c.362C>A	TP53:p.S121Y	28d8a3b3-5241-4596-9711-7327780245a8	BLCA	61	29
BRCA1	ENST00000357654:c.1999C>T	BRCA1:p.Q667*	28d8a3b3-5241-4596-9711-7327780245a8	BLCA	84	21
NF2	ENST00000338641:c.307G>A	NF2:p.E103K	28d8a3b3-5241-4596-9711-7327780245a8	BLCA	75	14
ARID1A	ENST00000324856:c.6619C>T	ARID1A:p.Q2207*	f730e341-8102-4405-95e2-46a3455a35cc	BLCA	138	47
POLE	ENST00000320574:c.5023C>T	POLE:p.R1675C	f730e341-8102-4405-95e2-46a3455a35cc	BLCA	79	35
TP53	ENST00000269305:c.743G>A	TP53:p.R248Q	f730e341-8102-4405-95e2-46a3455a35cc	BLCA	129	55
FBXW7	ENST00000281708:c.1513C>G	FBXW7:p.R505G	cb87d097-c9c6-46bf-8813-3b20ee5f2a26	BLCA	140	17
TSC1	ENST00000298552:c.1863C>G	TSC1:p.I621M	cb87d097-c9c6-46bf-8813-3b20ee5f2a26	BLCA	56	14
FANCD2	ENST00000383807:c.1306C>A	FANCD2:p.L436M	96f22906-0909-46d1-b737-1d949eb8091e	BLCA	296	8
FAT4	ENST00000394329:c.13525G>A	FAT4:p.V4509M	96f22906-0909-46d1-b737-1d949eb8091e	BLCA	123	8
FBXW7	ENST00000281708:c.1972C>T	FBXW7:p.R658*	96f22906-0909-46d1-b737-1d949eb8091e	BLCA	137	6
FBXW7	ENST00000281708:c.1637C>T	FBXW7:p.S546L	96f22906-0909-46d1-b737-1d949eb8091e	BLCA	103	13
ATM	ENST00000278616:c.8650G>C	ATM:p.E2884Q	96f22906-0909-46d1-b737-1d949eb8091e	BLCA	38	28
FGFR3	ENST00000260795:c.1138G>A	FGFR3:p.G380R	301d6ce3-4099-4c1d-8e50-c04b7ce91450	BLCA	397	41
EXT1	ENST00000378204:c.2033A>T	EXT1:p.Y678F	301d6ce3-4099-4c1d-8e50-c04b7ce91450	BLCA	94	34
CREBBP	ENST00000262367:c.2659C>T	CREBBP:p.Q887*	301d6ce3-4099-4c1d-8e50-c04b7ce91450	BLCA	57	73
SMARCA4	ENST00000344626:c.2357C>A	SMARCA4:p.T786N	301d6ce3-4099-4c1d-8e50-c04b7ce91450	BLCA	46	39
LRP1B	ENST00000389484:c.12493C>T	LRP1B:p.H4165Y	78889dc6-c768-44a3-8498-3c869da53083	BLCA	128	16
PIK3CA	ENST00000263967:c.1633G>A	PIK3CA:p.E545K	78889dc6-c768-44a3-8498-3c869da53083	BLCA	69	52
PHOX2B	ENST00000226382:c.617C>A	PHOX2B:p.P206H	78889dc6-c768-44a3-8498-3c869da53083	BLCA	67	55
APC	ENST00000257430:c.3211C>T	APC:p.Q1071*	78889dc6-c768-44a3-8498-3c869da53083	BLCA	36	11
ARID1B	ENST00000350026:c.5999G>T	ARID1B:p.W2000L	78889dc6-c768-44a3-8498-3c869da53083	BLCA	69	44
ARID1B	ENST00000350026:c.6418A>T	ARID1B:p.K2140*	78889dc6-c768-44a3-8498-3c869da53083	BLCA	204	51
KMT2C	ENST00000262189:c.1789G>C	KMT2C:p.D597H	78889dc6-c768-44a3-8498-3c869da53083	BLCA	59	25
KMT2D	ENST00000301067:c.3194C>T	KMT2D:p.S1065L	78889dc6-c768-44a3-8498-3c869da53083	BLCA	20	15
RB1	ENST00000267163:c.1172C>G	RB1:p.S391*	78889dc6-c768-44a3-8498-3c869da53083	BLCA	297	69
TP53	ENST00000269305:c.743G>A	TP53:p.R248Q	78889dc6-c768-44a3-8498-3c869da53083	BLCA	66	53
ASXL1	ENST00000375687:c.1690A>T	ASXL1:p.K564*	d9be99ef-b43e-44f0-ace3-bac74f676897	BLCA	137	36
ARID1A	ENST00000324856:c.1991C>G	ARID1A:p.S664*	780f4201-4e59-47b8-b3b7-d322a6162b2d	BLCA	194	45
KLF6	ENST00000497571:c.232G>T	KLF6:p.E78*	780f4201-4e59-47b8-b3b7-d322a6162b2d	BLCA	196	12
KMT2D	ENST00000301067:c.13606C>T	KMT2D:p.R4536*	780f4201-4e59-47b8-b3b7-d322a6162b2d	BLCA	39	23
KMT2D	ENST00000301067:c.7228C>T	KMT2D:p.R2410*	780f4201-4e59-47b8-b3b7-d322a6162b2d	BLCA	31	54
MYO5A	ENST00000399231:c.2950C>T	MYO5A:p.R984W	780f4201-4e59-47b8-b3b7-d322a6162b2d	BLCA	51	86
TP53	ENST00000269305:c.817C>T	TP53:p.R273C	780f4201-4e59-47b8-b3b7-d322a6162b2d	BLCA	23	86
RB1	ENST00000267163:c.2293A>T	RB1:p.K765*	fc76c5bd-315d-4981-ae53-705f40d2c078	BLCA	36	30
TP53	ENST00000269305:c.743G>A	TP53:p.R248Q	fc76c5bd-315d-4981-ae53-705f40d2c078	BLCA	118	27
SMAD4	ENST00000342988:c.397T>A	SMAD4:p.Y133N	fc76c5bd-315d-4981-ae53-705f40d2c078	BLCA	61	26
ARID1A	ENST00000324856:c.4336C>T	ARID1A:p.R1446*	db7c536f-6d1f-43c6-a41a-8060017161fe	BLCA	136	12
PIK3CA	ENST00000263967:c.3140A>G	PIK3CA:p.H1047R	db7c536f-6d1f-43c6-a41a-8060017161fe	BLCA	84	15
ARID1A	ENST00000324856:c.3254C>A	ARID1A:p.S1085*	5736e7c2-cd94-4854-81e7-dc109b15e64a	BLCA	40	22
ERCC3	ENST00000285398:c.958C>G	ERCC3:p.Q320E	5736e7c2-cd94-4854-81e7-dc109b15e64a	BLCA	332	23
PIK3CA	ENST00000263967:c.1624G>A	PIK3CA:p.E542K	5736e7c2-cd94-4854-81e7-dc109b15e64a	BLCA	55	65
FGFR3	ENST00000260795:c.1118A>G	FGFR3:p.Y373C	5736e7c2-cd94-4854-81e7-dc109b15e64a	BLCA	146	58
EXT1	ENST00000378204:c.1865G>C	EXT1:p.G622A	5736e7c2-cd94-4854-81e7-dc109b15e64a	BLCA	116	22
PTCH1	ENST00000331920:c.3283G>C	PTCH1:p.E1095Q	5736e7c2-cd94-4854-81e7-dc109b15e64a	BLCA	68	64
COL2A1	ENST00000380518:c.3583G>A	COL2A1:p.E1195K	5736e7c2-cd94-4854-81e7-dc109b15e64a	BLCA	116	53
KMT2D	ENST00000301067:c.15016G>T	KMT2D:p.E5006*	5736e7c2-cd94-4854-81e7-dc109b15e64a	BLCA	67	17
BRCA2	ENST00000380152:c.6818G>A	BRCA2:p.R2273K	5736e7c2-cd94-4854-81e7-dc109b15e64a	BLCA	114	24
AXIN1	ENST00000262320:c.869G>A	AXIN1:p.R290K	5736e7c2-cd94-4854-81e7-dc109b15e64a	BLCA	36	55
EP300	ENST00000263253:c.1887C>G	EP300:p.Y629*	5736e7c2-cd94-4854-81e7-dc109b15e64a	BLCA	37	21
KDM5C	ENST00000375401:c.3893C>G	KDM5C:p.S1298C	5736e7c2-cd94-4854-81e7-dc109b15e64a	BLCA	21	76
STAG2	ENST00000371144:c.646C>T	STAG2:p.R216*	5736e7c2-cd94-4854-81e7-dc109b15e64a	BLCA	103	6
ARID1A	ENST00000324856:c.1655C>G	ARID1A:p.S552*	1dc93d39-a6c4-4faa-a720-46998bb9b304	BLCA	108	51
PMS1	ENST00000441310:c.1189G>C	PMS1:p.D397H	1dc93d39-a6c4-4faa-a720-46998bb9b304	BLCA	97	19
DROSHA	ENST00000344624:c.251C>G	DROSHA:p.P84R	1dc93d39-a6c4-4faa-a720-46998bb9b304	BLCA	21	19
KMT2D	ENST00000301067:c.15088C>T	KMT2D:p.R5030C	1dc93d39-a6c4-4faa-a720-46998bb9b304	BLCA	25	28
ARID1A	ENST00000324856:c.4087C>T	ARID1A:p.Q1363*	669b1715-5dd7-46bc-9fb9-b09dc4a1896a	BLCA	86	31
UBR5	ENST00000520539:c.8252C>T	UBR5:p.S2751L	669b1715-5dd7-46bc-9fb9-b09dc4a1896a	BLCA	47	12
NF1	ENST00000358273:c.7288G>C	NF1:p.E2430Q	669b1715-5dd7-46bc-9fb9-b09dc4a1896a	BLCA	46	8
KDM6A	ENST00000377967:c.1082T>C	KDM6A:p.L361P	669b1715-5dd7-46bc-9fb9-b09dc4a1896a	BLCA	33	78
STAG2	ENST00000371144:c.1777C>T	STAG2:p.Q593*	669b1715-5dd7-46bc-9fb9-b09dc4a1896a	BLCA	23	47
KMT2C	ENST00000262189:c.1066C>G	KMT2C:p.Q356E	0afabd62-8454-41b4-9b02-386681589688	BLCA	282	4
HRAS	ENST00000311189:c.37G>C	HRAS:p.G13R	0afabd62-8454-41b4-9b02-386681589688	BLCA	30	63
STAG2	ENST00000371144:c.3034C>T	STAG2:p.R1012*	0afabd62-8454-41b4-9b02-386681589688	BLCA	50	100
GPC3	ENST00000370818:c.1691T>G	GPC3:p.L564R	0afabd62-8454-41b4-9b02-386681589688	BLCA	63	98
FAT4	ENST00000394329:c.7778C>G	FAT4:p.S2593C	049594a5-048f-4540-a705-4e96ca62571b	BLCA	29	20
RB1	ENST00000267163:c.1333C>T	RB1:p.R445*	049594a5-048f-4540-a705-4e96ca62571b	BLCA	42	16
AXIN1	ENST00000262320:c.1238T>G	AXIN1:p.L413R	049594a5-048f-4540-a705-4e96ca62571b	BLCA	26	23
TP53	ENST00000269305:c.467G>C	TP53:p.R156P	049594a5-048f-4540-a705-4e96ca62571b	BLCA	47	21
RBM10	ENST00000377604:c.424G>A	RBM10:p.E142K	049594a5-048f-4540-a705-4e96ca62571b	BLCA	23	82
FH	ENST00000366560:c.1256C>T	FH:p.S419L	03337bf0-498e-440a-8159-42a376fa73aa	BLCA	77	64
PIK3CA	ENST00000263967:c.1624G>A	PIK3CA:p.E542K	03337bf0-498e-440a-8159-42a376fa73aa	BLCA	120	21
KMT2C	ENST00000262189:c.1160A>T	KMT2C:p.E387V	03337bf0-498e-440a-8159-42a376fa73aa	BLCA	277	7
CDKN2A	ENST00000304494:c.91C>G	CDKN2A:p.L31V	03337bf0-498e-440a-8159-42a376fa73aa	BLCA	37	40
KMT2D	ENST00000301067:c.13936G>A	KMT2D:p.E4646K	03337bf0-498e-440a-8159-42a376fa73aa	BLCA	14	42
FANCA	ENST00000389301:c.2092G>A	FANCA:p.E698K	03337bf0-498e-440a-8159-42a376fa73aa	BLCA	103	32
TP53	ENST00000269305:c.839G>C	TP53:p.R280T	03337bf0-498e-440a-8159-42a376fa73aa	BLCA	35	91
DNM2	ENST00000355667:c.1742C>T	DNM2:p.S581F	03337bf0-498e-440a-8159-42a376fa73aa	BLCA	144	22
SMARCA4	ENST00000344626:c.3247G>A	SMARCA4:p.E1083K	03337bf0-498e-440a-8159-42a376fa73aa	BLCA	139	48
DDX3X	ENST00000399959:c.762G>A	DDX3X:p.M254I	03337bf0-498e-440a-8159-42a376fa73aa	BLCA	44	50
LRP1B	ENST00000389484:c.1529G>T	LRP1B:p.G510V	1948230a-2e9d-4557-b37e-dfee2537901b	BLCA	80	13
SF3B1	ENST00000335508:c.2704G>A	SF3B1:p.E902K	1948230a-2e9d-4557-b37e-dfee2537901b	BLCA	79	34
TP63	ENST00000264731:c.3G>A	TP63:p.M1?	1948230a-2e9d-4557-b37e-dfee2537901b	BLCA	213	32
KDM6A	ENST00000377967:c.1663C>T	KDM6A:p.Q555*	1948230a-2e9d-4557-b37e-dfee2537901b	BLCA	42	69
ARID1A	ENST00000324856:c.1177C>T	ARID1A:p.Q393*	09827916-1be1-4439-80a1-66a32810cf67	BLCA	151	33
APC	ENST00000257430:c.2950G>T	APC:p.E984*	09827916-1be1-4439-80a1-66a32810cf67	BLCA	50	82
APC	ENST00000257430:c.3247G>C	APC:p.D1083H	09827916-1be1-4439-80a1-66a32810cf67	BLCA	46	69
RBM10	ENST00000377604:c.2326C>T	RBM10:p.R776W	09827916-1be1-4439-80a1-66a32810cf67	BLCA	7	100
PMS1	ENST00000441310:c.2018C>G	PMS1:p.S673C	41dea334-9fa2-4ba1-8091-a17d80d8e950	BLCA	137	10
APC	ENST00000257430:c.8468C>G	APC:p.T2823R	41dea334-9fa2-4ba1-8091-a17d80d8e950	BLCA	92	46
CDKN2A	ENST00000304494:c.247C>T	CDKN2A:p.H83Y	41dea334-9fa2-4ba1-8091-a17d80d8e950	BLCA	29	44
PTEN	ENST00000371953:c.640C>T	PTEN:p.Q214*	41dea334-9fa2-4ba1-8091-a17d80d8e950	BLCA	147	55
NF1	ENST00000358273:c.2407C>G	NF1:p.Q803E	41dea334-9fa2-4ba1-8091-a17d80d8e950	BLCA	116	5
NF1	ENST00000358273:c.6566C>G	NF1:p.P2189R	41dea334-9fa2-4ba1-8091-a17d80d8e950	BLCA	246	7
ATRX	ENST00000373344:c.957G>C	ATRX:p.K319N	41dea334-9fa2-4ba1-8091-a17d80d8e950	BLCA	97	11
LRP1B	ENST00000389484:c.6946G>C	LRP1B:p.E2316Q	08ee6b7a-afe0-4c3d-9685-2657c0bbaa88	BLCA	35	25
FBXW7	ENST00000281708:c.832C>T	FBXW7:p.R278*	08ee6b7a-afe0-4c3d-9685-2657c0bbaa88	BLCA	38	81
BCL9L	ENST00000334801:c.1453G>A	BCL9L:p.E485K	08ee6b7a-afe0-4c3d-9685-2657c0bbaa88	BLCA	301	5
COL2A1	ENST00000380518:c.3284G>A	COL2A1:p.G1095D	08ee6b7a-afe0-4c3d-9685-2657c0bbaa88	BLCA	27	14
GRIN2A	ENST00000330684:c.919C>G	GRIN2A:p.L307V	08ee6b7a-afe0-4c3d-9685-2657c0bbaa88	BLCA	31	16
TP53	ENST00000269305:c.949C>T	TP53:p.Q317*	08ee6b7a-afe0-4c3d-9685-2657c0bbaa88	BLCA	77	79
SMAD4	ENST00000342988:c.1280A>G	SMAD4:p.H427R	08ee6b7a-afe0-4c3d-9685-2657c0bbaa88	BLCA	88	11
FAT4	ENST00000394329:c.4709G>T	FAT4:p.G1570V	b21c2b7d-c283-401e-abc1-17bc78aa36f3	BLCA	119	61
PTEN	ENST00000371953:c.335T>C	PTEN:p.L112P	b21c2b7d-c283-401e-abc1-17bc78aa36f3	BLCA	93	60
TP53	ENST00000269305:c.853G>A	TP53:p.E285K	b21c2b7d-c283-401e-abc1-17bc78aa36f3	BLCA	50	64
APOBEC3B	ENST00000333467:c.326C>G	APOBEC3B:p.S109C	b21c2b7d-c283-401e-abc1-17bc78aa36f3	BLCA	129	12
KDM6A	ENST00000377967:c.3070G>A	KDM6A:p.E1024K	b21c2b7d-c283-401e-abc1-17bc78aa36f3	BLCA	35	17
ATRX	ENST00000373344:c.6798G>C	ATRX:p.L2266F	b21c2b7d-c283-401e-abc1-17bc78aa36f3	BLCA	135	68
APC	ENST00000257430:c.1252G>T	APC:p.E418*	e7aea186-f13b-43b1-8693-f90f51e005dd	BLCA	76	53
ARID2	ENST00000334344:c.5260C>T	ARID2:p.R1754*	e7aea186-f13b-43b1-8693-f90f51e005dd	BLCA	71	39
TP53	ENST00000269305:c.580C>T	TP53:p.L194F	e7aea186-f13b-43b1-8693-f90f51e005dd	BLCA	35	42
NF1	ENST00000358273:c.7591C>T	NF1:p.Q2531*	e7aea186-f13b-43b1-8693-f90f51e005dd	BLCA	44	20
RARA	ENST00000254066:c.896A>G	RARA:p.N299S	e7aea186-f13b-43b1-8693-f90f51e005dd	BLCA	95	17
EP300	ENST00000263253:c.193C>T	EP300:p.Q65*	e7aea186-f13b-43b1-8693-f90f51e005dd	BLCA	68	30
KDM6A	ENST00000377967:c.1663C>T	KDM6A:p.Q555*	e7aea186-f13b-43b1-8693-f90f51e005dd	BLCA	59	52
MET	ENST00000397752:c.3443G>A	MET:p.R1148Q	50e6d35f-1043-4ae5-841c-14af4d0f6ff7	BLCA	354	17
TSC1	ENST00000298552:c.895G>A	TSC1:p.D299N	50e6d35f-1043-4ae5-841c-14af4d0f6ff7	BLCA	33	54
TP53	ENST00000269305:c.991C>T	TP53:p.Q331*	50e6d35f-1043-4ae5-841c-14af4d0f6ff7	BLCA	40	80
SMARCB1	ENST00000263121:c.1084G>T	SMARCB1:p.E362*	38f33976-2abc-4fb4-921a-281f497943b1	BLCA	48	75
KMT2D	ENST00000301067:c.8229G>T	KMT2D:p.Q2743H	9b4586ee-4091-484f-8be8-5a5196fe7b6f	BLCA	36	22
TP53	ENST00000269305:c.610G>T	TP53:p.E204*	9b4586ee-4091-484f-8be8-5a5196fe7b6f	BLCA	48	33
EP300	ENST00000263253:c.6754G>T	EP300:p.E2252*	9b4586ee-4091-484f-8be8-5a5196fe7b6f	BLCA	75	48
NRAS	ENST00000369535:c.37G>C	NRAS:p.G13R	85ccdf9b-f787-4701-822f-ae0fce5b4fc5	BLCA	117	8
BRCA1	ENST00000357654:c.2708G>C	BRCA1:p.C903S	85ccdf9b-f787-4701-822f-ae0fce5b4fc5	BLCA	112	10
HRAS	ENST00000311189:c.181C>A	HRAS:p.Q61K	ffdd4feb-aca3-4104-b1e8-954d705a6450	BLCA	89	50
ATM	ENST00000278616:c.851A>C	ATM:p.Q284P	ffdd4feb-aca3-4104-b1e8-954d705a6450	BLCA	43	53
COL2A1	ENST00000380518:c.2435C>T	COL2A1:p.A812V	ffdd4feb-aca3-4104-b1e8-954d705a6450	BLCA	16	31
BRCA2	ENST00000380152:c.575T>C	BRCA2:p.M192T	ffdd4feb-aca3-4104-b1e8-954d705a6450	BLCA	94	54
ERCC2	ENST00000391945:c.131C>T	ERCC2:p.S44L	ffdd4feb-aca3-4104-b1e8-954d705a6450	BLCA	106	19
KMT2C	ENST00000262189:c.9694G>T	KMT2C:p.E3232*	a485ab00-ac35-4bbb-971c-88c716e797d0	BLCA	143	9
HRAS	ENST00000311189:c.351G>T	HRAS:p.K117N	a485ab00-ac35-4bbb-971c-88c716e797d0	BLCA	174	6
FANCA	ENST00000389301:c.1303C>T	FANCA:p.R435C	a485ab00-ac35-4bbb-971c-88c716e797d0	BLCA	40	7
STAG2	ENST00000371144:c.2740C>T	STAG2:p.Q914*	a485ab00-ac35-4bbb-971c-88c716e797d0	BLCA	87	24
LRP1B	ENST00000389484:c.6475C>T	LRP1B:p.L2159F	6a908014-c2cf-4ff1-b250-3ef82312917a	BLCA	159	20
PIK3CA	ENST00000263967:c.1633G>A	PIK3CA:p.E545K	6a908014-c2cf-4ff1-b250-3ef82312917a	BLCA	56	58
PIK3CA	ENST00000263967:c.1634A>G	PIK3CA:p.E545G	6a908014-c2cf-4ff1-b250-3ef82312917a	BLCA	55	60
FGFR3	ENST00000260795:c.746C>G	FGFR3:p.S249C	6a908014-c2cf-4ff1-b250-3ef82312917a	BLCA	77	98
EXT2	ENST00000343631:c.1173+14115A>G	EXT2:c.1173+14115A>G	6a908014-c2cf-4ff1-b250-3ef82312917a	BLCA	101	33
BRIP1	ENST00000259008:c.1958C>G	BRIP1:p.S653*	6a908014-c2cf-4ff1-b250-3ef82312917a	BLCA	105	43
EP300	ENST00000263253:c.3562G>C	EP300:p.D1188H	6a908014-c2cf-4ff1-b250-3ef82312917a	BLCA	49	38
ATM	ENST00000278616:c.4906C>T	ATM:p.Q1636*	b1bc41b6-e8ed-49f0-a562-c9f7c96b3a8c	BLCA	49	34
BRIP1	ENST00000259008:c.3167C>G	BRIP1:p.S1056*	b1bc41b6-e8ed-49f0-a562-c9f7c96b3a8c	BLCA	164	30
NFE2L2	ENST00000397062:c.70T>C	NFE2L2:p.W24R	d61ccd8c-b798-46e0-aeed-f95b4f3ba4ff	BLCA	80	11
IDH1	ENST00000345146:c.395G>A	IDH1:p.R132H	d61ccd8c-b798-46e0-aeed-f95b4f3ba4ff	BLCA	119	31
FAT4	ENST00000394329:c.9187G>C	FAT4:p.D3063H	d61ccd8c-b798-46e0-aeed-f95b4f3ba4ff	BLCA	97	27
FBXW7	ENST00000281708:c.1277C>T	FBXW7:p.S426L	d61ccd8c-b798-46e0-aeed-f95b4f3ba4ff	BLCA	348	22
PTCH1	ENST00000331920:c.1810G>C	PTCH1:p.E604Q	d61ccd8c-b798-46e0-aeed-f95b4f3ba4ff	BLCA	209	22
PRF1	ENST00000373209:c.253C>G	PRF1:p.L85V	d61ccd8c-b798-46e0-aeed-f95b4f3ba4ff	BLCA	34	14
ATM	ENST00000278616:c.4367G>A	ATM:p.G1456D	d61ccd8c-b798-46e0-aeed-f95b4f3ba4ff	BLCA	86	18
KMT2D	ENST00000301067:c.7138C>T	KMT2D:p.Q2380*	d61ccd8c-b798-46e0-aeed-f95b4f3ba4ff	BLCA	68	32
SMAD2	ENST00000262160:c.1336C>G	SMAD2:p.L446V	d61ccd8c-b798-46e0-aeed-f95b4f3ba4ff	BLCA	102	20
SMAD4	ENST00000342988:c.1009G>A	SMAD4:p.E337K	d61ccd8c-b798-46e0-aeed-f95b4f3ba4ff	BLCA	197	26
BCOR	ENST00000378444:c.1312G>A	BCOR:p.D438N	d61ccd8c-b798-46e0-aeed-f95b4f3ba4ff	BLCA	95	22
PIK3CA	ENST00000263967:c.1624G>A	PIK3CA:p.E542K	32a0e95e-6736-444c-9811-040e6385057d	BLCA	66	56
BRCA2	ENST00000380152:c.227C>G	BRCA2:p.S76*	32a0e95e-6736-444c-9811-040e6385057d	BLCA	100	27
LRP1B	ENST00000389484:c.11398C>A	LRP1B:p.P3800T	f8c0c71e-7cb7-4da7-8f9a-367095bb8ad6	BLCA	60	11
TP53	ENST00000269305:c.833C>G	TP53:p.P278R	f8c0c71e-7cb7-4da7-8f9a-367095bb8ad6	BLCA	23	95
ARID1A	ENST00000324856:c.4270C>T	ARID1A:p.Q1424*	6f061801-6d8a-4969-8d40-9488aa47ad45	BLCA	115	36
PMS2	ENST00000265849:c.148G>C	PMS2:p.G50R	6f061801-6d8a-4969-8d40-9488aa47ad45	BLCA	642	32
ERBB3	ENST00000267101:c.1423C>T	ERBB3:p.R475W	6f061801-6d8a-4969-8d40-9488aa47ad45	BLCA	168	60
BRCA2	ENST00000380152:c.4022C>G	BRCA2:p.S1341*	6f061801-6d8a-4969-8d40-9488aa47ad45	BLCA	72	34
KDM6A	ENST00000377967:c.4012G>T	KDM6A:p.V1338F	6f061801-6d8a-4969-8d40-9488aa47ad45	BLCA	63	61
PIK3CA	ENST00000263967:c.278G>A	PIK3CA:p.R93Q	1468d6c1-89d9-4cf4-a37f-4b967a6c5a48	BLCA	98	6
PIK3CA	ENST00000263967:c.1035T>A	PIK3CA:p.N345K	1468d6c1-89d9-4cf4-a37f-4b967a6c5a48	BLCA	106	42
FGFR3	ENST00000260795:c.746C>G	FGFR3:p.S249C	1468d6c1-89d9-4cf4-a37f-4b967a6c5a48	BLCA	20	50
BRCA1	ENST00000357654:c.757G>A	BRCA1:p.A253T	1468d6c1-89d9-4cf4-a37f-4b967a6c5a48	BLCA	58	37
DNAJB1	ENST00000254322:c.52G>A	DNAJB1:p.E18K	1468d6c1-89d9-4cf4-a37f-4b967a6c5a48	BLCA	51	41
KDM6A	ENST00000377967:c.1663C>T	KDM6A:p.Q555*	1468d6c1-89d9-4cf4-a37f-4b967a6c5a48	BLCA	31	93
STAG2	ENST00000371144:c.3113G>A	STAG2:p.W1038*	1468d6c1-89d9-4cf4-a37f-4b967a6c5a48	BLCA	49	83
FGFR3	ENST00000260795:c.746C>G	FGFR3:p.S249C	6711da50-45f2-49c4-bd7f-73db5347f783	BLCA	18	100
CREBBP	ENST00000262367:c.1102C>T	CREBBP:p.Q368*	6711da50-45f2-49c4-bd7f-73db5347f783	BLCA	106	28
BRCA1	ENST00000357654:c.2738A>G	BRCA1:p.N913S	6711da50-45f2-49c4-bd7f-73db5347f783	BLCA	115	46
PIK3CA	ENST00000263967:c.1252G>A	PIK3CA:p.E418K	65fa1308-8a77-4498-a2da-3cf6f15b7dc9	BLCA	76	10
PIK3CA	ENST00000263967:c.3129G>C	PIK3CA:p.M1043I	65fa1308-8a77-4498-a2da-3cf6f15b7dc9	BLCA	57	14
TP63	ENST00000264731:c.1350-6253G>A	TP63:c.1350-6253G>A	65fa1308-8a77-4498-a2da-3cf6f15b7dc9	BLCA	54	20
KMT2C	ENST00000262189:c.12764C>G	KMT2C:p.S4255*	65fa1308-8a77-4498-a2da-3cf6f15b7dc9	BLCA	39	15
KRAS	ENST00000256078:c.57G>C	KRAS:p.L19F	65fa1308-8a77-4498-a2da-3cf6f15b7dc9	BLCA	70	27
TP53	ENST00000269305:c.672G>C	TP53:p.E224D	65fa1308-8a77-4498-a2da-3cf6f15b7dc9	BLCA	21	33
KDM6A	ENST00000377967:c.3182C>G	KDM6A:p.S1061*	65fa1308-8a77-4498-a2da-3cf6f15b7dc9	BLCA	87	14
PIK3CA	ENST00000263967:c.3140A>G	PIK3CA:p.H1047R	7ad967f2-cade-41e1-9aaf-b651ebafb8ef	BLCA	162	11
FAT4	ENST00000394329:c.14601G>T	FAT4:p.M4867I	7ad967f2-cade-41e1-9aaf-b651ebafb8ef	BLCA	106	18
ATM	ENST00000278616:c.247T>G	ATM:p.S83A	7ad967f2-cade-41e1-9aaf-b651ebafb8ef	BLCA	61	9
ATM	ENST00000278616:c.950A>G	ATM:p.D317G	7ad967f2-cade-41e1-9aaf-b651ebafb8ef	BLCA	97	38
TP53	ENST00000269305:c.770T>A	TP53:p.L257Q	7ad967f2-cade-41e1-9aaf-b651ebafb8ef	BLCA	97	11
FGFR3	ENST00000260795:c.746C>G	FGFR3:p.S249C	acc629cb-ad03-4cec-9b21-922e4932ef3e	BLCA	39	46
FAT1	ENST00000441802:c.12340C>T	FAT1:p.Q4114*	acc629cb-ad03-4cec-9b21-922e4932ef3e	BLCA	55	47
FAT1	ENST00000441802:c.412C>T	FAT1:p.Q138*	acc629cb-ad03-4cec-9b21-922e4932ef3e	BLCA	239	43
EXT1	ENST00000378204:c.1175C>T	EXT1:p.T392I	acc629cb-ad03-4cec-9b21-922e4932ef3e	BLCA	44	38
ASXL1	ENST00000375687:c.673C>T	ASXL1:p.Q225*	acc629cb-ad03-4cec-9b21-922e4932ef3e	BLCA	42	57
STAG2	ENST00000371144:c.1777C>T	STAG2:p.Q593*	acc629cb-ad03-4cec-9b21-922e4932ef3e	BLCA	37	97
ARID1A	ENST00000324856:c.2219_2227delCCATGAACC	ARID1A:p.S740_Q743delins*	32888bc7-dc48-44d6-877c-2f1fea1160b4	BLCA	50	32
PIK3CA	ENST00000263967:c.1633G>A	PIK3CA:p.E545K	32888bc7-dc48-44d6-877c-2f1fea1160b4	BLCA	57	35
RB1	ENST00000267163:c.2123T>A	RB1:p.M708K	32888bc7-dc48-44d6-877c-2f1fea1160b4	BLCA	59	30
TP53	ENST00000269305:c.743G>A	TP53:p.R248Q	32888bc7-dc48-44d6-877c-2f1fea1160b4	BLCA	56	71
CDK12	ENST00000447079:c.2710C>G	CDK12:p.P904A	32888bc7-dc48-44d6-877c-2f1fea1160b4	BLCA	72	34
ZRSR2	ENST00000307771:c.217G>A	ZRSR2:p.E73K	32888bc7-dc48-44d6-877c-2f1fea1160b4	BLCA	11	81
FANCD2	ENST00000383807:c.935T>G	FANCD2:p.L312W	f1a6ff39-9f3b-4fba-b5a9-1f9d551002e9	BLCA	99	23
APC	ENST00000257430:c.406G>T	APC:p.E136*	f1a6ff39-9f3b-4fba-b5a9-1f9d551002e9	BLCA	58	68
KMT2C	ENST00000262189:c.10144C>T	KMT2C:p.R3382W	f1a6ff39-9f3b-4fba-b5a9-1f9d551002e9	BLCA	182	36
PTCH1	ENST00000331920:c.3959G>A	PTCH1:p.R1320K	f1a6ff39-9f3b-4fba-b5a9-1f9d551002e9	BLCA	107	16
PTCH1	ENST00000331920:c.1148C>T	PTCH1:p.S383L	f1a6ff39-9f3b-4fba-b5a9-1f9d551002e9	BLCA	62	43
BMPR1A	ENST00000372037:c.293C>T	BMPR1A:p.S98L	f1a6ff39-9f3b-4fba-b5a9-1f9d551002e9	BLCA	36	25
KMT2D	ENST00000301067:c.16384G>C	KMT2D:p.D5462H	f1a6ff39-9f3b-4fba-b5a9-1f9d551002e9	BLCA	19	15
BRCA2	ENST00000380152:c.6772G>A	BRCA2:p.E2258K	f1a6ff39-9f3b-4fba-b5a9-1f9d551002e9	BLCA	211	9
TP53	ENST00000269305:c.524G>A	TP53:p.R175H	f1a6ff39-9f3b-4fba-b5a9-1f9d551002e9	BLCA	65	75
MSH2	ENST00000233146:c.822C>G	MSH2:p.I274M	5f706dc3-ba67-4c56-8437-559080e34eb6	BLCA	64	21
CASP8	ENST00000432109:c.1072C>T	CASP8:p.Q358*	5f706dc3-ba67-4c56-8437-559080e34eb6	BLCA	129	24
PBRM1	ENST00000296302:c.1216G>A	PBRM1:p.E406K	5f706dc3-ba67-4c56-8437-559080e34eb6	BLCA	84	22
PIK3CA	ENST00000263967:c.1633G>A	PIK3CA:p.E545K	5f706dc3-ba67-4c56-8437-559080e34eb6	BLCA	57	21
FGFR3	ENST00000260795:c.746C>G	FGFR3:p.S249C	5f706dc3-ba67-4c56-8437-559080e34eb6	BLCA	32	18
TET2	ENST00000380013:c.904G>A	TET2:p.D302N	5f706dc3-ba67-4c56-8437-559080e34eb6	BLCA	44	6
KMT2C	ENST00000262189:c.12230C>G	KMT2C:p.S4077*	5f706dc3-ba67-4c56-8437-559080e34eb6	BLCA	108	37
KMT2C	ENST00000262189:c.11545C>T	KMT2C:p.Q3849*	5f706dc3-ba67-4c56-8437-559080e34eb6	BLCA	207	12
KMT2C	ENST00000262189:c.2803G>A	KMT2C:p.D935N	5f706dc3-ba67-4c56-8437-559080e34eb6	BLCA	165	12
SMAD3	ENST00000327367:c.403C>G	SMAD3:p.L135V	5f706dc3-ba67-4c56-8437-559080e34eb6	BLCA	110	16
BRIP1	ENST00000259008:c.1683G>C	BRIP1:p.Q561H	5f706dc3-ba67-4c56-8437-559080e34eb6	BLCA	75	17
CIC	ENST00000575354:c.772G>A	CIC:p.E258K	5f706dc3-ba67-4c56-8437-559080e34eb6	BLCA	20	30
MSH2	ENST00000233146:c.1359G>A	MSH2:p.M453I	41c7cc62-4ee2-4da7-a8eb-3cdbb4c01f55	BLCA	47	25
IKZF1	ENST00000331340:c.910G>C	IKZF1:p.E304Q	41c7cc62-4ee2-4da7-a8eb-3cdbb4c01f55	BLCA	65	20
TP53	ENST00000269305:c.880G>T	TP53:p.E294*	41c7cc62-4ee2-4da7-a8eb-3cdbb4c01f55	BLCA	95	53
TP53	ENST00000269305:c.713G>T	TP53:p.C238F	628700b5-b42c-42c9-8500-e7df34090fee	BLCA	73	36
EP300	ENST00000263253:c.4241A>G	EP300:p.Y1414C	628700b5-b42c-42c9-8500-e7df34090fee	BLCA	53	26
KRAS	ENST00000256078:c.38G>A	KRAS:p.G13D	08005e15-eadd-4b8c-8757-668c4347719f	BLCA	258	76
COL2A1	ENST00000380518:c.3874G>A	COL2A1:p.E1292K	08005e15-eadd-4b8c-8757-668c4347719f	BLCA	36	25
KMT2D	ENST00000301067:c.13645G>A	KMT2D:p.E4549K	08005e15-eadd-4b8c-8757-668c4347719f	BLCA	33	21
ERBB3	ENST00000267101:c.994G>A	ERBB3:p.E332K	08005e15-eadd-4b8c-8757-668c4347719f	BLCA	89	17
BRCA2	ENST00000380152:c.8827C>G	BRCA2:p.Q2943E	08005e15-eadd-4b8c-8757-668c4347719f	BLCA	56	26
RB1	ENST00000267163:c.2590G>T	RB1:p.E864*	08005e15-eadd-4b8c-8757-668c4347719f	BLCA	77	27
NCOR1	ENST00000268712:c.6728C>T	NCOR1:p.T2243M	08005e15-eadd-4b8c-8757-668c4347719f	BLCA	70	37
CNOT3	ENST00000221232:c.58G>A	CNOT3:p.E20K	08005e15-eadd-4b8c-8757-668c4347719f	BLCA	201	6
EP300	ENST00000263253:c.3244C>T	EP300:p.Q1082*	08005e15-eadd-4b8c-8757-668c4347719f	BLCA	182	23
HRAS	ENST00000311189:c.181C>A	HRAS:p.Q61K	2d41a927-03d2-47bd-887e-febce78b94a5	BLCA	80	38
DNM2	ENST00000355667:c.1070C>T	DNM2:p.S357F	2d41a927-03d2-47bd-887e-febce78b94a5	BLCA	168	6
PTCH1	ENST00000331920:c.1600G>C	PTCH1:p.E534Q	b36e672b-c5d8-4481-bbb3-7be805215212	BLCA	29	17
TP53	ENST00000269305:c.817C>A	TP53:p.R273S	b36e672b-c5d8-4481-bbb3-7be805215212	BLCA	18	44
PTPRC	ENST00000442510:c.1685C>A	PTPRC:p.P562H	f350676a-e308-42fe-8297-9d18ba7027b1	BLCA	231	4
LRP1B	ENST00000389484:c.10001G>T	LRP1B:p.W3334L	f350676a-e308-42fe-8297-9d18ba7027b1	BLCA	128	6
LRP1B	ENST00000389484:c.7453G>T	LRP1B:p.G2485W	f350676a-e308-42fe-8297-9d18ba7027b1	BLCA	79	8
LRP1B	ENST00000389484:c.4238_4239insTATTTTATCTAACCATATCTAACCATTTTATA	LRP1B:p.R1414Ifs*7	f350676a-e308-42fe-8297-9d18ba7027b1	BLCA	138	16
KMT2C	ENST00000262189:c.3520C>A	KMT2C:p.Q1174K	f350676a-e308-42fe-8297-9d18ba7027b1	BLCA	70	8
EXT1	ENST00000378204:c.1796G>T	EXT1:p.W599L	f350676a-e308-42fe-8297-9d18ba7027b1	BLCA	140	5
ARID2	ENST00000334344:c.334G>T	ARID2:p.E112*	f350676a-e308-42fe-8297-9d18ba7027b1	BLCA	59	13
KMT2D	ENST00000301067:c.15689G>T	KMT2D:p.C5230F	f350676a-e308-42fe-8297-9d18ba7027b1	BLCA	85	42
SMAD3	ENST00000327367:c.1139G>T	SMAD3:p.W380L	f350676a-e308-42fe-8297-9d18ba7027b1	BLCA	122	7
BLM	ENST00000355112:c.944C>A	BLM:p.S315Y	f350676a-e308-42fe-8297-9d18ba7027b1	BLCA	172	5
CREBBP	ENST00000262367:c.1996G>C	CREBBP:p.E666Q	f350676a-e308-42fe-8297-9d18ba7027b1	BLCA	188	62
GRIN2A	ENST00000330684:c.4149C>A	GRIN2A:p.P1383P	f350676a-e308-42fe-8297-9d18ba7027b1	BLCA	112	8
TP53	ENST00000269305:c.574C>T	TP53:p.Q192*	f350676a-e308-42fe-8297-9d18ba7027b1	BLCA	21	57
KDM5C	ENST00000375401:c.3713G>T	KDM5C:p.W1238L	f350676a-e308-42fe-8297-9d18ba7027b1	BLCA	28	17
PHF6	ENST00000332070:c.790G>C	PHF6:p.D264H	f350676a-e308-42fe-8297-9d18ba7027b1	BLCA	154	38
ARID1A	ENST00000324856:c.3254C>G	ARID1A:p.S1085*	67ccafa6-f3f8-433f-ba0b-fe93871d8a3e	BLCA	58	44
FH	ENST00000366560:c.294C>G	FH:p.I98M	67ccafa6-f3f8-433f-ba0b-fe93871d8a3e	BLCA	104	25
SF3B1	ENST00000335508:c.2704G>A	SF3B1:p.E902K	67ccafa6-f3f8-433f-ba0b-fe93871d8a3e	BLCA	64	25
PIK3CA	ENST00000263967:c.1633G>C	PIK3CA:p.E545Q	67ccafa6-f3f8-433f-ba0b-fe93871d8a3e	BLCA	46	8
PTCH1	ENST00000331920:c.1067G>C	PTCH1:p.S356T	67ccafa6-f3f8-433f-ba0b-fe93871d8a3e	BLCA	95	21
KMT2D	ENST00000301067:c.1945G>T	KMT2D:p.E649*	67ccafa6-f3f8-433f-ba0b-fe93871d8a3e	BLCA	98	9
DNM2	ENST00000355667:c.1033G>A	DNM2:p.E345K	67ccafa6-f3f8-433f-ba0b-fe93871d8a3e	BLCA	238	22
MSH2	ENST00000233146:c.1816G>T	MSH2:p.V606F	880d0e3d-c056-464e-af90-2b308666a1e3	BLCA	54	87
FGFR3	ENST00000260795:c.742C>T	FGFR3:p.R248C	880d0e3d-c056-464e-af90-2b308666a1e3	BLCA	53	11
FGFR3	ENST00000260795:c.746C>G	FGFR3:p.S249C	880d0e3d-c056-464e-af90-2b308666a1e3	BLCA	58	17
FAT4	ENST00000394329:c.6263C>T	FAT4:p.T2088I	880d0e3d-c056-464e-af90-2b308666a1e3	BLCA	198	53
TP53	ENST00000269305:c.475G>C	TP53:p.A159P	880d0e3d-c056-464e-af90-2b308666a1e3	BLCA	72	87
SMARCA4	ENST00000344626:c.3547G>C	SMARCA4:p.D1183H	880d0e3d-c056-464e-af90-2b308666a1e3	BLCA	168	69
PIK3CA	ENST00000263967:c.1093G>A	PIK3CA:p.E365K	a610bfc5-a6ef-48a3-ad50-7f332d543e91	BLCA	47	25
KMT2C	ENST00000262189:c.6691G>C	KMT2C:p.E2231Q	a610bfc5-a6ef-48a3-ad50-7f332d543e91	BLCA	44	18
KRAS	ENST00000256078:c.183A>T	KRAS:p.Q61H	a610bfc5-a6ef-48a3-ad50-7f332d543e91	BLCA	64	48
KMT2D	ENST00000301067:c.14336G>T	KMT2D:p.G4779V	a610bfc5-a6ef-48a3-ad50-7f332d543e91	BLCA	154	25
PALB2	ENST00000261584:c.1837C>T	PALB2:p.Q613*	a610bfc5-a6ef-48a3-ad50-7f332d543e91	BLCA	49	26
KDM6A	ENST00000377967:c.2066C>G	KDM6A:p.S689*	a610bfc5-a6ef-48a3-ad50-7f332d543e91	BLCA	15	53
STAG2	ENST00000371144:c.1502T>A	STAG2:p.L501*	a610bfc5-a6ef-48a3-ad50-7f332d543e91	BLCA	36	52
ARID1A	ENST00000324856:c.1534C>T	ARID1A:p.Q512*	e88ced54-85f4-4dd8-bcf9-5e65b3528783	BLCA	283	29
PMS2	ENST00000265849:c.287C>T	PMS2:p.A96V	e88ced54-85f4-4dd8-bcf9-5e65b3528783	BLCA	76	5
CDKN2A	ENST00000304494:c.159G>T	CDKN2A:p.M53I	e88ced54-85f4-4dd8-bcf9-5e65b3528783	BLCA	7	57
TSC1	ENST00000298552:c.488C>A	TSC1:p.S163*	e88ced54-85f4-4dd8-bcf9-5e65b3528783	BLCA	38	36
TP53	ENST00000269305:c.538G>T	TP53:p.E180*	e88ced54-85f4-4dd8-bcf9-5e65b3528783	BLCA	52	28
ERBB2	ENST00000269571:c.929C>A	ERBB2:p.S310Y	e88ced54-85f4-4dd8-bcf9-5e65b3528783	BLCA	259	30
ERCC3	ENST00000285398:c.832G>A	ERCC3:p.E278K	b0a4d3f1-c0ac-4507-9e2a-7b86e8eb92ff	BLCA	195	38
PIK3CA	ENST00000263967:c.1624G>A	PIK3CA:p.E542K	b0a4d3f1-c0ac-4507-9e2a-7b86e8eb92ff	BLCA	36	58
CCND3	ENST00000372991:c.778C>T	CCND3:p.Q260*	b0a4d3f1-c0ac-4507-9e2a-7b86e8eb92ff	BLCA	10	60
TSC1	ENST00000298552:c.1510G>A	TSC1:p.D504N	b0a4d3f1-c0ac-4507-9e2a-7b86e8eb92ff	BLCA	34	32
KLF6	ENST00000497571:c.361C>T	KLF6:p.P121S	b0a4d3f1-c0ac-4507-9e2a-7b86e8eb92ff	BLCA	142	32
ARID2	ENST00000334344:c.2233C>T	ARID2:p.Q745*	b0a4d3f1-c0ac-4507-9e2a-7b86e8eb92ff	BLCA	96	42
ARID2	ENST00000334344:c.2500C>T	ARID2:p.Q834*	b0a4d3f1-c0ac-4507-9e2a-7b86e8eb92ff	BLCA	104	36
CDK12	ENST00000447079:c.1030C>T	CDK12:p.R344W	b0a4d3f1-c0ac-4507-9e2a-7b86e8eb92ff	BLCA	35	54
ERCC2	ENST00000391945:c.215A>G	ERCC2:p.Y72C	b0a4d3f1-c0ac-4507-9e2a-7b86e8eb92ff	BLCA	80	35
FAT1	ENST00000441802:c.5923_5933dupAGTCACCTAAA	FAT1:p.F1979Vfs*3	33a9da52-5471-456f-84cb-13c5de5b0994	BLCA	172	31
DROSHA	ENST00000344624:c.3080G>A	DROSHA:p.G1027E	33a9da52-5471-456f-84cb-13c5de5b0994	BLCA	119	37
COL2A1	ENST00000380518:c.2339G>T	COL2A1:p.G780V	33a9da52-5471-456f-84cb-13c5de5b0994	BLCA	285	36
KMT2D	ENST00000301067:c.15585G>C	KMT2D:p.Q5195H	33a9da52-5471-456f-84cb-13c5de5b0994	BLCA	57	43
KMT2D	ENST00000301067:c.15311G>A	KMT2D:p.C5104Y	33a9da52-5471-456f-84cb-13c5de5b0994	BLCA	79	46
HNF1A	ENST00000257555:c.1096G>C	HNF1A:p.E366Q	4324b185-dc6d-450d-a4ef-875af7f1fcf2	BLCA	118	66
TP53	ENST00000269305:c.725G>A	TP53:p.C242Y	4324b185-dc6d-450d-a4ef-875af7f1fcf2	BLCA	29	82
ERBB2	ENST00000269571:c.929C>T	ERBB2:p.S310F	4324b185-dc6d-450d-a4ef-875af7f1fcf2	BLCA	105	81
BRCA1	ENST00000357654:c.5067G>A	BRCA1:p.M1689I	4324b185-dc6d-450d-a4ef-875af7f1fcf2	BLCA	24	95
AXIN2	ENST00000307078:c.58G>A	AXIN2:p.D20N	4324b185-dc6d-450d-a4ef-875af7f1fcf2	BLCA	77	6
DDX3X	ENST00000399959:c.377G>C	DDX3X:p.R126P	4324b185-dc6d-450d-a4ef-875af7f1fcf2	BLCA	124	17
KDM6A	ENST00000377967:c.1549C>T	KDM6A:p.Q517*	4324b185-dc6d-450d-a4ef-875af7f1fcf2	BLCA	144	42
PIK3CA	ENST00000263967:c.1624G>A	PIK3CA:p.E542K	85d9812c-68d6-4bdf-8674-bccf1eb0c8a8	BLCA	81	50
UBR5	ENST00000520539:c.6193G>A	UBR5:p.D2065N	fb35ce1d-2b04-49c9-a8fb-c1b87fd70ff7	BLCA	174	6
PTCH1	ENST00000331920:c.4021C>G	PTCH1:p.P1341A	fb35ce1d-2b04-49c9-a8fb-c1b87fd70ff7	BLCA	94	22
KMT2D	ENST00000301067:c.12115G>A	KMT2D:p.E4039K	fb35ce1d-2b04-49c9-a8fb-c1b87fd70ff7	BLCA	18	38
CIC	ENST00000575354:c.2726C>A	CIC:p.P909Q	fb35ce1d-2b04-49c9-a8fb-c1b87fd70ff7	BLCA	484	14
ARID1A	ENST00000324856:c.1156C>T	ARID1A:p.Q386*	e9bbbfc3-0beb-4f91-92a1-081bff7c4a07	BLCA	137	23
PTPRC	ENST00000442510:c.2443C>T	PTPRC:p.Q815*	e9bbbfc3-0beb-4f91-92a1-081bff7c4a07	BLCA	38	7
SETD2	ENST00000409792:c.3755C>T	SETD2:p.S1252L	e9bbbfc3-0beb-4f91-92a1-081bff7c4a07	BLCA	99	11
PIK3CA	ENST00000263967:c.1633G>A	PIK3CA:p.E545K	e9bbbfc3-0beb-4f91-92a1-081bff7c4a07	BLCA	90	17
MAP3K13	ENST00000265026:c.2407C>T	MAP3K13:p.R803*	e9bbbfc3-0beb-4f91-92a1-081bff7c4a07	BLCA	248	5
FANCF	ENST00000327470:c.53C>G	FANCF:p.S18*	e9bbbfc3-0beb-4f91-92a1-081bff7c4a07	BLCA	45	15
RB1	ENST00000267163:c.184C>T	RB1:p.Q62*	e9bbbfc3-0beb-4f91-92a1-081bff7c4a07	BLCA	35	17
AXIN1	ENST00000262320:c.2430C>G	AXIN1:p.F810L	e9bbbfc3-0beb-4f91-92a1-081bff7c4a07	BLCA	76	19
TP53	ENST00000269305:c.417G>C	TP53:p.K139N	e9bbbfc3-0beb-4f91-92a1-081bff7c4a07	BLCA	65	76
MED12	ENST00000374080:c.97G>A	MED12:p.E33K	e9bbbfc3-0beb-4f91-92a1-081bff7c4a07	BLCA	14	42
MSH2	ENST00000233146:c.2191G>C	MSH2:p.E731Q	9ef3df1c-9999-4d1e-a9f1-4306970996c7	BLCA	61	60
MSH6	ENST00000234420:c.2476C>A	MSH6:p.H826N	9ef3df1c-9999-4d1e-a9f1-4306970996c7	BLCA	85	64
ERCC3	ENST00000285398:c.1073G>T	ERCC3:p.R358I	9ef3df1c-9999-4d1e-a9f1-4306970996c7	BLCA	44	22
FAT4	ENST00000394329:c.14357G>T	FAT4:p.G4786V	9ef3df1c-9999-4d1e-a9f1-4306970996c7	BLCA	58	41
ARID1B	ENST00000350026:c.1579C>T	ARID1B:p.Q527*	9ef3df1c-9999-4d1e-a9f1-4306970996c7	BLCA	53	24
KMT2D	ENST00000301067:c.14659G>C	KMT2D:p.E4887Q	9ef3df1c-9999-4d1e-a9f1-4306970996c7	BLCA	162	30
KMT2D	ENST00000301067:c.12850C>T	KMT2D:p.Q4284*	9ef3df1c-9999-4d1e-a9f1-4306970996c7	BLCA	29	51
BRCA2	ENST00000380152:c.5645C>G	BRCA2:p.S1882*	9ef3df1c-9999-4d1e-a9f1-4306970996c7	BLCA	39	38
RB1	ENST00000267163:c.943G>T	RB1:p.E315*	9ef3df1c-9999-4d1e-a9f1-4306970996c7	BLCA	37	43
TP53	ENST00000269305:c.772G>A	TP53:p.E258K	9ef3df1c-9999-4d1e-a9f1-4306970996c7	BLCA	25	72
KDM6A	ENST00000377967:c.848C>T	KDM6A:p.S283F	9ef3df1c-9999-4d1e-a9f1-4306970996c7	BLCA	127	27
KDM5C	ENST00000375401:c.1950G>C	KDM5C:p.K650N	9ef3df1c-9999-4d1e-a9f1-4306970996c7	BLCA	55	23
ATRX	ENST00000373344:c.3625G>T	ATRX:p.E1209*	9ef3df1c-9999-4d1e-a9f1-4306970996c7	BLCA	145	21
ARID1A	ENST00000324856:c.4582C>T	ARID1A:p.R1528*	6c28dc94-0858-4791-858d-ae3ee12b4969	BLCA	89	23
SETD2	ENST00000409792:c.5719G>C	SETD2:p.E1907Q	6c28dc94-0858-4791-858d-ae3ee12b4969	BLCA	247	12
FAT4	ENST00000394329:c.10436C>A	FAT4:p.S3479*	6c28dc94-0858-4791-858d-ae3ee12b4969	BLCA	109	41
FBXW7	ENST00000281708:c.1195G>C	FBXW7:p.D399H	6c28dc94-0858-4791-858d-ae3ee12b4969	BLCA	79	44
GATA3	ENST00000346208:c.404C>T	GATA3:p.P135L	6c28dc94-0858-4791-858d-ae3ee12b4969	BLCA	54	33
PTPRB	ENST00000261266:c.5326C>G	PTPRB:p.Q1776E	6c28dc94-0858-4791-858d-ae3ee12b4969	BLCA	36	25
CDK12	ENST00000447079:c.2119C>T	CDK12:p.P707S	6c28dc94-0858-4791-858d-ae3ee12b4969	BLCA	50	14
ERBB2	ENST00000269571:c.2301C>G	ERBB2:p.I767M	6c28dc94-0858-4791-858d-ae3ee12b4969	BLCA	34	29
SETD2	ENST00000409792:c.3650G>T	SETD2:p.W1217L	edf74f91-42ba-4c36-8bc3-ee35875cf521	BLCA	177	8
MAP3K13	ENST00000265026:c.2772G>T	MAP3K13:p.K924N	edf74f91-42ba-4c36-8bc3-ee35875cf521	BLCA	51	9
FBXW7	ENST00000281708:c.1435C>T	FBXW7:p.R479*	edf74f91-42ba-4c36-8bc3-ee35875cf521	BLCA	72	44
KMT2C	ENST00000262189:c.9254C>T	KMT2C:p.P3085L	edf74f91-42ba-4c36-8bc3-ee35875cf521	BLCA	160	22
PTCH1	ENST00000331920:c.1825G>A	PTCH1:p.D609N	edf74f91-42ba-4c36-8bc3-ee35875cf521	BLCA	128	16
ATM	ENST00000278616:c.5515C>T	ATM:p.Q1839*	edf74f91-42ba-4c36-8bc3-ee35875cf521	BLCA	67	40
ATM	ENST00000278616:c.6115G>A	ATM:p.E2039K	edf74f91-42ba-4c36-8bc3-ee35875cf521	BLCA	40	20
ARID2	ENST00000334344:c.3298C>T	ARID2:p.Q1100*	edf74f91-42ba-4c36-8bc3-ee35875cf521	BLCA	79	22
MED12	ENST00000374080:c.97G>A	MED12:p.E33K	edf74f91-42ba-4c36-8bc3-ee35875cf521	BLCA	9	33
PHF6	ENST00000332070:c.122C>G	PHF6:p.A41G	edf74f91-42ba-4c36-8bc3-ee35875cf521	BLCA	40	40
KMT2D	ENST00000301067:c.1087G>T	KMT2D:p.E363*	cb0d44a6-7aff-4f39-8e91-dbd8e3db6500	BLCA	112	19
GRIN2A	ENST00000330684:c.2115G>C	GRIN2A:p.M705I	cc95719c-7fcc-4ed7-837e-1840c0a6bc27	BLCA	97	10
TP53	ENST00000269305:c.743G>A	TP53:p.R248Q	cc95719c-7fcc-4ed7-837e-1840c0a6bc27	BLCA	110	60
SMARCA4	ENST00000344626:c.3403C>T	SMARCA4:p.R1135W	cc95719c-7fcc-4ed7-837e-1840c0a6bc27	BLCA	37	13
UBR5	ENST00000520539:c.1405C>A	UBR5:p.Q469K	8a9bf4ef-30c2-467a-ae63-bc25ea881c59	BLCA	63	26
FANCA	ENST00000389301:c.2099C>G	FANCA:p.S700*	8a9bf4ef-30c2-467a-ae63-bc25ea881c59	BLCA	75	8
ARID1A	ENST00000324856:c.1850C>G	ARID1A:p.S617*	4ab951c6-29ce-4260-973d-1af083938993	BLCA	85	17
PMS1	ENST00000441310:c.394C>T	PMS1:p.Q132*	4ab951c6-29ce-4260-973d-1af083938993	BLCA	95	40
SETD2	ENST00000409792:c.3803C>T	SETD2:p.S1268F	4ab951c6-29ce-4260-973d-1af083938993	BLCA	81	43
PIK3CA	ENST00000263967:c.1624G>A	PIK3CA:p.E542K	4ab951c6-29ce-4260-973d-1af083938993	BLCA	36	41
PTPN13	ENST00000411767:c.3505G>A	PTPN13:p.E1169K	4ab951c6-29ce-4260-973d-1af083938993	BLCA	39	33
PTPN13	ENST00000411767:c.4699C>T	PTPN13:p.Q1567*	4ab951c6-29ce-4260-973d-1af083938993	BLCA	63	36
PTPN13	ENST00000411767:c.5215C>T	PTPN13:p.Q1739*	4ab951c6-29ce-4260-973d-1af083938993	BLCA	82	37
FBXW7	ENST00000281708:c.1193C>T	FBXW7:p.S398F	4ab951c6-29ce-4260-973d-1af083938993	BLCA	70	20
FAT1	ENST00000441802:c.8503G>A	FAT1:p.D2835N	4ab951c6-29ce-4260-973d-1af083938993	BLCA	70	30
FAT1	ENST00000441802:c.6880G>A	FAT1:p.E2294K	4ab951c6-29ce-4260-973d-1af083938993	BLCA	79	31
FAT1	ENST00000441802:c.308G>A	FAT1:p.G103E	4ab951c6-29ce-4260-973d-1af083938993	BLCA	62	32
BRAF	ENST00000288602:c.1406G>C	BRAF:p.G469A	4ab951c6-29ce-4260-973d-1af083938993	BLCA	55	25
KMT2C	ENST00000262189:c.8683C>T	KMT2C:p.Q2895*	4ab951c6-29ce-4260-973d-1af083938993	BLCA	55	32
KMT2C	ENST00000262189:c.604C>T	KMT2C:p.Q202*	4ab951c6-29ce-4260-973d-1af083938993	BLCA	75	42
RAD21	ENST00000297338:c.1550C>A	RAD21:p.P517Q	4ab951c6-29ce-4260-973d-1af083938993	BLCA	149	26
CDKN2A	ENST00000304494:c.143C>T	CDKN2A:p.P48L	4ab951c6-29ce-4260-973d-1af083938993	BLCA	131	46
TSC1	ENST00000298552:c.2875G>A	TSC1:p.E959K	4ab951c6-29ce-4260-973d-1af083938993	BLCA	84	42
KLF6	ENST00000497571:c.568G>A	KLF6:p.D190N	4ab951c6-29ce-4260-973d-1af083938993	BLCA	61	32
DDB2	ENST00000256996:c.775G>C	DDB2:p.A259P	4ab951c6-29ce-4260-973d-1af083938993	BLCA	31	35
KMT2D	ENST00000301067:c.10633A>T	KMT2D:p.K3545*	4ab951c6-29ce-4260-973d-1af083938993	BLCA	71	32
KMT2D	ENST00000301067:c.1066C>T	KMT2D:p.Q356*	4ab951c6-29ce-4260-973d-1af083938993	BLCA	107	28
BRCA2	ENST00000380152:c.9257G>A	BRCA2:p.G3086E	4ab951c6-29ce-4260-973d-1af083938993	BLCA	82	23
SMAD3	ENST00000327367:c.278G>A	SMAD3:p.R93Q	4ab951c6-29ce-4260-973d-1af083938993	BLCA	95	37
FES	ENST00000328850:c.337C>T	FES:p.R113C	4ab951c6-29ce-4260-973d-1af083938993	BLCA	25	16
CREBBP	ENST00000262367:c.3836+1G>A	CREBBP:p.X1279_splice	4ab951c6-29ce-4260-973d-1af083938993	BLCA	40	35
GRIN2A	ENST00000330684:c.1640C>G	GRIN2A:p.S547C	4ab951c6-29ce-4260-973d-1af083938993	BLCA	58	36
ERCC2	ENST00000391945:c.1816G>C	ERCC2:p.E606Q	4ab951c6-29ce-4260-973d-1af083938993	BLCA	52	34
CHEK2	ENST00000328354:c.275C>T	CHEK2:p.P92L	4ab951c6-29ce-4260-973d-1af083938993	BLCA	35	28
EP300	ENST00000263253:c.3052G>T	EP300:p.E1018*	4ab951c6-29ce-4260-973d-1af083938993	BLCA	54	31
ATRX	ENST00000373344:c.1720A>G	ATRX:p.I574V	4ab951c6-29ce-4260-973d-1af083938993	BLCA	228	5
TP53	ENST00000269305:c.272G>A	TP53:p.W91*	f221f317-1da7-437b-9810-d18cc320e339	BLCA	63	41
KDM6A	ENST00000377967:c.2543A>T	KDM6A:p.H848L	f221f317-1da7-437b-9810-d18cc320e339	BLCA	37	32
PHF6	ENST00000332070:c.248C>T	PHF6:p.S83F	f221f317-1da7-437b-9810-d18cc320e339	BLCA	116	39
NRAS	ENST00000369535:c.274G>A	NRAS:p.D92N	c445a7a3-7c84-4d8e-9675-cb8e640646ba	BLCA	181	25
LRP1B	ENST00000389484:c.749T>C	LRP1B:p.I250T	c445a7a3-7c84-4d8e-9675-cb8e640646ba	BLCA	60	35
FAT4	ENST00000394329:c.14857C>T	FAT4:p.L4953F	c445a7a3-7c84-4d8e-9675-cb8e640646ba	BLCA	46	8
WT1	ENST00000332351:c.1150G>A	WT1:p.E384K	c445a7a3-7c84-4d8e-9675-cb8e640646ba	BLCA	65	18
TP53	ENST00000269305:c.1009C>A	TP53:p.R337S	c445a7a3-7c84-4d8e-9675-cb8e640646ba	BLCA	32	25
TP53	ENST00000269305:c.742C>G	TP53:p.R248G	c445a7a3-7c84-4d8e-9675-cb8e640646ba	BLCA	62	30
NCOR1	ENST00000268712:c.6556G>A	NCOR1:p.G2186R	c445a7a3-7c84-4d8e-9675-cb8e640646ba	BLCA	129	25
NCOR1	ENST00000268712:c.3688G>A	NCOR1:p.E1230K	c445a7a3-7c84-4d8e-9675-cb8e640646ba	BLCA	51	21
CDK12	ENST00000447079:c.3425C>G	CDK12:p.S1142C	c445a7a3-7c84-4d8e-9675-cb8e640646ba	BLCA	133	51
KDM6A	ENST00000377967:c.3715T>C	KDM6A:p.W1239R	c445a7a3-7c84-4d8e-9675-cb8e640646ba	BLCA	39	87
NOTCH1	ENST00000277541:c.6019G>A	NOTCH1:p.V2007M	e8dea890-442e-4a02-936f-9bf2d284533b	BLCA	48	39
TP53	ENST00000269305:c.476C>T	TP53:p.A159V	e8dea890-442e-4a02-936f-9bf2d284533b	BLCA	87	20
FH	ENST00000366560:c.1253A>T	FH:p.H418L	40f9b621-c4d8-46b1-9d14-059f166891d5	BLCA	118	7
SDHAF2	ENST00000301761:c.475G>C	SDHAF2:p.E159Q	40f9b621-c4d8-46b1-9d14-059f166891d5	BLCA	156	28
SDHD	ENST00000375549:c.363G>A	SDHD:p.Q121Q	40f9b621-c4d8-46b1-9d14-059f166891d5	BLCA	117	31
KMT2D	ENST00000301067:c.15202G>A	KMT2D:p.E5068K	40f9b621-c4d8-46b1-9d14-059f166891d5	BLCA	103	34
CNOT3	ENST00000221232:c.847G>C	CNOT3:p.E283Q	40f9b621-c4d8-46b1-9d14-059f166891d5	BLCA	320	28
FAT4	ENST00000394329:c.6158C>T	FAT4:p.S2053F	33dad043-e9f3-4e53-9c31-498735b4d9ef	BLCA	97	20
HIST1H3B	ENST00000621411:c.220G>A	HIST1H3B:p.E74K	33dad043-e9f3-4e53-9c31-498735b4d9ef	BLCA	176	25
ARID1B	ENST00000350026:c.4919G>A	ARID1B:p.W1640*	33dad043-e9f3-4e53-9c31-498735b4d9ef	BLCA	356	44
KMT2C	ENST00000262189:c.13178A>G	KMT2C:p.D4393G	33dad043-e9f3-4e53-9c31-498735b4d9ef	BLCA	70	25
PTCH1	ENST00000331920:c.169G>A	PTCH1:p.D57N	33dad043-e9f3-4e53-9c31-498735b4d9ef	BLCA	47	21
BRCA2	ENST00000380152:c.5176G>A	BRCA2:p.E1726K	33dad043-e9f3-4e53-9c31-498735b4d9ef	BLCA	32	25
CDK12	ENST00000447079:c.2083C>T	CDK12:p.Q695*	33dad043-e9f3-4e53-9c31-498735b4d9ef	BLCA	65	26
ERBB2	ENST00000269571:c.929C>T	ERBB2:p.S310F	33dad043-e9f3-4e53-9c31-498735b4d9ef	BLCA	280	18
ERCC2	ENST00000391945:c.215A>G	ERCC2:p.Y72C	33dad043-e9f3-4e53-9c31-498735b4d9ef	BLCA	161	19
EP300	ENST00000263253:c.4730C>T	EP300:p.S1577F	33dad043-e9f3-4e53-9c31-498735b4d9ef	BLCA	173	33
FANCD2	ENST00000383807:c.55G>T	FANCD2:p.D19Y	5883c42e-d02f-4e46-a0d8-c2e1afd3cd78	BLCA	69	14
KMT2C	ENST00000262189:c.8362C>T	KMT2C:p.Q2788*	5883c42e-d02f-4e46-a0d8-c2e1afd3cd78	BLCA	101	33
RAD21	ENST00000297338:c.439G>A	RAD21:p.E147K	5883c42e-d02f-4e46-a0d8-c2e1afd3cd78	BLCA	92	21
ATM	ENST00000278616:c.620C>G	ATM:p.S207C	5883c42e-d02f-4e46-a0d8-c2e1afd3cd78	BLCA	79	36
KMT2D	ENST00000301067:c.874G>A	KMT2D:p.E292K	5883c42e-d02f-4e46-a0d8-c2e1afd3cd78	BLCA	90	13
TP53	ENST00000269305:c.991C>T	TP53:p.Q331*	5883c42e-d02f-4e46-a0d8-c2e1afd3cd78	BLCA	54	40
DDX3X	ENST00000399959:c.1895G>A	DDX3X:p.R632K	5883c42e-d02f-4e46-a0d8-c2e1afd3cd78	BLCA	68	30
CDC73	ENST00000367435:c.529A>G	CDC73:p.M177V	e79c6e37-c479-45c8-8823-359786f41328	BLCA	51	68
KMT2D	ENST00000301067:c.10898G>T	KMT2D:p.G3633V	e79c6e37-c479-45c8-8823-359786f41328	BLCA	29	55
CBLB	ENST00000264122:c.226G>A	CBLB:p.D76N	99c335b7-2ee4-4370-acca-ba3fa9dbcc45	BLCA	68	10
UBR5	ENST00000520539:c.6671A>T	UBR5:p.K2224I	99c335b7-2ee4-4370-acca-ba3fa9dbcc45	BLCA	160	18
EXT1	ENST00000378204:c.269C>A	EXT1:p.S90Y	99c335b7-2ee4-4370-acca-ba3fa9dbcc45	BLCA	106	20
KMT2D	ENST00000301067:c.2782C>T	KMT2D:p.Q928*	99c335b7-2ee4-4370-acca-ba3fa9dbcc45	BLCA	74	14
KMT2D	ENST00000301067:c.272G>A	KMT2D:p.W91*	99c335b7-2ee4-4370-acca-ba3fa9dbcc45	BLCA	9	44
CREBBP	ENST00000262367:c.2731C>T	CREBBP:p.Q911*	99c335b7-2ee4-4370-acca-ba3fa9dbcc45	BLCA	69	44
FANCA	ENST00000389301:c.4316G>C	FANCA:p.R1439T	99c335b7-2ee4-4370-acca-ba3fa9dbcc45	BLCA	61	55
TP53	ENST00000269305:c.313G>T	TP53:p.G105C	99c335b7-2ee4-4370-acca-ba3fa9dbcc45	BLCA	45	68
EP300	ENST00000263253:c.584C>G	EP300:p.S195*	99c335b7-2ee4-4370-acca-ba3fa9dbcc45	BLCA	35	54
EP300	ENST00000263253:c.3619G>C	EP300:p.E1207Q	99c335b7-2ee4-4370-acca-ba3fa9dbcc45	BLCA	54	12
DDX3X	ENST00000399959:c.1795G>T	DDX3X:p.A599S	99c335b7-2ee4-4370-acca-ba3fa9dbcc45	BLCA	62	75
IDH1	ENST00000345146:c.394C>T	IDH1:p.R132C	7ba25e8c-54cd-4a9c-8a36-79fac5a1cd79	BLCA	44	13
GATA3	ENST00000346208:c.413C>T	GATA3:p.S138F	7ba25e8c-54cd-4a9c-8a36-79fac5a1cd79	BLCA	119	23
BRCA2	ENST00000380152:c.1827A>C	BRCA2:p.Q609H	7ba25e8c-54cd-4a9c-8a36-79fac5a1cd79	BLCA	24	16
AXIN2	ENST00000307078:c.961G>A	AXIN2:p.G321R	7ba25e8c-54cd-4a9c-8a36-79fac5a1cd79	BLCA	64	9
PRKAR1A	ENST00000358598:c.340G>C	PRKAR1A:p.V114L	7ba25e8c-54cd-4a9c-8a36-79fac5a1cd79	BLCA	88	5
DNM2	ENST00000355667:c.1114T>C	DNM2:p.F372L	7ba25e8c-54cd-4a9c-8a36-79fac5a1cd79	BLCA	101	9
TNFRSF14	ENST00000355716:c.333C>G	TNFRSF14:p.C111W	db9a3743-9af2-4153-9c8c-e0f8d9f22326	BLCA	8	50
POLE	ENST00000320574:c.1611G>C	POLE:p.E537D	db9a3743-9af2-4153-9c8c-e0f8d9f22326	BLCA	93	29
RB1	ENST00000267163:c.763C>T	RB1:p.R255*	db9a3743-9af2-4153-9c8c-e0f8d9f22326	BLCA	29	75
NFE2L2	ENST00000397062:c.85G>C	NFE2L2:p.D29H	43f0a3f6-b8b0-4e33-80be-6e57f83ab0b1	BLCA	70	81
FBXW7	ENST00000281708:c.1513C>G	FBXW7:p.R505G	43f0a3f6-b8b0-4e33-80be-6e57f83ab0b1	BLCA	95	46
APC	ENST00000257430:c.7546G>C	APC:p.E2516Q	43f0a3f6-b8b0-4e33-80be-6e57f83ab0b1	BLCA	128	38
ATM	ENST00000278616:c.8916G>C	ATM:p.Q2972H	43f0a3f6-b8b0-4e33-80be-6e57f83ab0b1	BLCA	81	43
KMT2D	ENST00000301067:c.13450C>T	KMT2D:p.R4484*	43f0a3f6-b8b0-4e33-80be-6e57f83ab0b1	BLCA	89	22
CASP8	ENST00000432109:c.780G>C	CASP8:p.R260S	7120fd44-42a9-4d54-95e3-98c1cf763331	BLCA	44	9
PTPN13	ENST00000411767:c.5861C>A	PTPN13:p.S1954*	7120fd44-42a9-4d54-95e3-98c1cf763331	BLCA	20	35
FBXW7	ENST00000281708:c.379C>T	FBXW7:p.Q127*	7120fd44-42a9-4d54-95e3-98c1cf763331	BLCA	33	48
CDKN2A	ENST00000304494:c.238C>T	CDKN2A:p.R80*	7120fd44-42a9-4d54-95e3-98c1cf763331	BLCA	12	58
KEAP1	ENST00000171111:c.134C>T	KEAP1:p.S45F	7120fd44-42a9-4d54-95e3-98c1cf763331	BLCA	81	37
FAS	ENST00000355740:c.535C>G	FAS:p.L179V	e8cd0a03-0c2b-44b1-864f-3109c02c617d	BLCA	129	24
ARID2	ENST00000334344:c.207G>T	ARID2:p.W69C	e8cd0a03-0c2b-44b1-864f-3109c02c617d	BLCA	46	19
ERCC4	ENST00000311895:c.2242A>G	ERCC4:p.M748V	e8cd0a03-0c2b-44b1-864f-3109c02c617d	BLCA	65	26
TP53	ENST00000269305:c.743G>A	TP53:p.R248Q	e8cd0a03-0c2b-44b1-864f-3109c02c617d	BLCA	35	37
ARID1A	ENST00000324856:c.6103G>T	ARID1A:p.E2035*	cda1a403-16b6-487c-a82a-c377d1d0f89d	BLCA	179	32
PBRM1	ENST00000296302:c.3394G>A	PBRM1:p.E1132K	cda1a403-16b6-487c-a82a-c377d1d0f89d	BLCA	173	42
ARID1B	ENST00000350026:c.1988C>G	ARID1B:p.S663*	cda1a403-16b6-487c-a82a-c377d1d0f89d	BLCA	83	25
AKAP9	ENST00000356239:c.7786G>A	AKAP9:p.E2596K	cda1a403-16b6-487c-a82a-c377d1d0f89d	BLCA	107	55
KMT2C	ENST00000262189:c.7361G>C	KMT2C:p.R2454T	cda1a403-16b6-487c-a82a-c377d1d0f89d	BLCA	217	42
KMT2C	ENST00000262189:c.2405C>T	KMT2C:p.S802L	cda1a403-16b6-487c-a82a-c377d1d0f89d	BLCA	632	6
ATM	ENST00000278616:c.472G>C	ATM:p.E158Q	cda1a403-16b6-487c-a82a-c377d1d0f89d	BLCA	109	75
CDKN1B	ENST00000228872:c.20C>G	CDKN1B:p.S7C	cda1a403-16b6-487c-a82a-c377d1d0f89d	BLCA	188	40
HNF1A	ENST00000257555:c.341G>A	HNF1A:p.R114H	cda1a403-16b6-487c-a82a-c377d1d0f89d	BLCA	86	41
TSC2	ENST00000219476:c.1099C>T	TSC2:p.R367W	cda1a403-16b6-487c-a82a-c377d1d0f89d	BLCA	65	84
TP53	ENST00000269305:c.811G>A	TP53:p.E271K	cda1a403-16b6-487c-a82a-c377d1d0f89d	BLCA	22	86
NF1	ENST00000358273:c.2266C>T	NF1:p.Q756*	cda1a403-16b6-487c-a82a-c377d1d0f89d	BLCA	259	91
BRCA1	ENST00000357654:c.1714G>A	BRCA1:p.E572K	cda1a403-16b6-487c-a82a-c377d1d0f89d	BLCA	101	96
EP300	ENST00000263253:c.40A>C	EP300:p.K14Q	cda1a403-16b6-487c-a82a-c377d1d0f89d	BLCA	347	45
KDM6A	ENST00000377967:c.943G>C	KDM6A:p.E315Q	cda1a403-16b6-487c-a82a-c377d1d0f89d	BLCA	64	82
KDM6A	ENST00000377967:c.3182C>G	KDM6A:p.S1061*	cda1a403-16b6-487c-a82a-c377d1d0f89d	BLCA	57	92
SETD2	ENST00000409792:c.4628G>A	SETD2:p.R1543Q	c0fb04c1-6f04-4d07-b29e-37da75cd7dc9	BLCA	129	36
RB1	ENST00000267163:c.1372G>T	RB1:p.E458*	c0fb04c1-6f04-4d07-b29e-37da75cd7dc9	BLCA	23	52
EP300	ENST00000263253:c.3740G>T	EP300:p.C1247F	c0fb04c1-6f04-4d07-b29e-37da75cd7dc9	BLCA	138	47
SF3B1	ENST00000335508:c.2704G>A	SF3B1:p.E902K	9f0413a1-d2ff-4435-9638-4ae87c559972	BLCA	72	63
BRCA2	ENST00000380152:c.6290C>T	BRCA2:p.T2097M	9f0413a1-d2ff-4435-9638-4ae87c559972	BLCA	76	25
ARID1A	ENST00000324856:c.1177C>T	ARID1A:p.Q393*	1edc3d71-1ce5-4cde-a9f0-08f16518308b	BLCA	143	10
MYD88	ENST00000396334:c.794T>C	MYD88:p.L265P	1edc3d71-1ce5-4cde-a9f0-08f16518308b	BLCA	77	11
PIK3CA	ENST00000263967:c.1357G>A	PIK3CA:p.E453K	1edc3d71-1ce5-4cde-a9f0-08f16518308b	BLCA	173	10
DICER1	ENST00000343455:c.3116C>G	DICER1:p.A1039G	1edc3d71-1ce5-4cde-a9f0-08f16518308b	BLCA	186	5
GRIN2A	ENST00000330684:c.3059C>A	GRIN2A:p.S1020Y	1edc3d71-1ce5-4cde-a9f0-08f16518308b	BLCA	160	6
ERBB2	ENST00000269571:c.929C>T	ERBB2:p.S310F	1edc3d71-1ce5-4cde-a9f0-08f16518308b	BLCA	304	11
CHEK2	ENST00000328354:c.914A>T	CHEK2:p.E305V	1edc3d71-1ce5-4cde-a9f0-08f16518308b	BLCA	340	4
STAG2	ENST00000371144:c.3128C>T	STAG2:p.S1043F	1edc3d71-1ce5-4cde-a9f0-08f16518308b	BLCA	48	12
FBXW7	ENST00000281708:c.1925A>G	FBXW7:p.D642G	7646cdea-bd75-4370-afef-81a8a0b6f194	BLCA	75	22
KMT2D	ENST00000301067:c.6935C>T	KMT2D:p.S2312L	7646cdea-bd75-4370-afef-81a8a0b6f194	BLCA	30	26
CTNNB1	ENST00000349496:c.94G>C	CTNNB1:p.D32H	61324839-e90a-49f2-a9c9-629d7b125fe9	BLCA	33	18
BAP1	ENST00000460680:c.1987G>C	BAP1:p.D663H	61324839-e90a-49f2-a9c9-629d7b125fe9	BLCA	37	91
BAP1	ENST00000460680:c.1968G>C	BAP1:p.K656N	61324839-e90a-49f2-a9c9-629d7b125fe9	BLCA	73	79
ERBB3	ENST00000267101:c.889G>T	ERBB3:p.D297Y	61324839-e90a-49f2-a9c9-629d7b125fe9	BLCA	371	40
WAS	ENST00000376701:c.962G>C	WAS:p.R321P	61324839-e90a-49f2-a9c9-629d7b125fe9	BLCA	75	14
KDM5C	ENST00000375401:c.331G>A	KDM5C:p.D111N	61324839-e90a-49f2-a9c9-629d7b125fe9	BLCA	70	15
PIK3CA	ENST00000263967:c.1633G>A	PIK3CA:p.E545K	21525d6f-4222-4e0a-9f07-8adbbd55c54f	BLCA	99	40
UBR5	ENST00000520539:c.68G>A	UBR5:p.R23Q	21525d6f-4222-4e0a-9f07-8adbbd55c54f	BLCA	84	34
RB1	ENST00000267163:c.649C>T	RB1:p.Q217*	21525d6f-4222-4e0a-9f07-8adbbd55c54f	BLCA	102	83
CREBBP	ENST00000262367:c.2666C>G	CREBBP:p.S889*	21525d6f-4222-4e0a-9f07-8adbbd55c54f	BLCA	51	13
TP53	ENST00000269305:c.743G>A	TP53:p.R248Q	21525d6f-4222-4e0a-9f07-8adbbd55c54f	BLCA	91	85
EP300	ENST00000263253:c.4578G>C	EP300:p.E1526D	21525d6f-4222-4e0a-9f07-8adbbd55c54f	BLCA	38	23
BCORL1	ENST00000218147:c.2842C>T	BCORL1:p.Q948*	21525d6f-4222-4e0a-9f07-8adbbd55c54f	BLCA	65	13
FGFR3	ENST00000260795:c.1118A>G	FGFR3:p.Y373C	ca900907-6e1a-4cc4-8ca3-ccd4162db542	BLCA	157	46
CREBBP	ENST00000262367:c.1780G>T	CREBBP:p.E594*	b31caac1-aea3-44d7-8da8-adae11b4f7ce	BLCA	22	59
TP53	ENST00000269305:c.747G>T	TP53:p.R249S	b31caac1-aea3-44d7-8da8-adae11b4f7ce	BLCA	30	63
PTPRT	ENST00000373187:c.3368G>C	PTPRT:p.R1123T	b31caac1-aea3-44d7-8da8-adae11b4f7ce	BLCA	148	54
STAG2	ENST00000371144:c.623C>A	STAG2:p.S208Y	b31caac1-aea3-44d7-8da8-adae11b4f7ce	BLCA	117	79
TP53	ENST00000269305:c.711G>A	TP53:p.M237I	5f28c46e-e091-4701-bf63-bbb16aa03f4d	BLCA	34	67
KDM6A	ENST00000377967:c.4108G>T	KDM6A:p.E1370*	5f28c46e-e091-4701-bf63-bbb16aa03f4d	BLCA	74	41
SETD2	ENST00000409792:c.7443C>A	SETD2:p.F2481L	eb69ffdd-6719-4284-a3ca-2861c48042ae	BLCA	45	11
FAT4	ENST00000394329:c.5011C>A	FAT4:p.R1671S	eb69ffdd-6719-4284-a3ca-2861c48042ae	BLCA	77	7
ERCC2	ENST00000391945:c.713A>G	ERCC2:p.N238S	eb69ffdd-6719-4284-a3ca-2861c48042ae	BLCA	31	48
BRCA2	ENST00000380152:c.7027G>C	BRCA2:p.E2343Q	ced678ae-b3bb-47a6-b232-0156e99eef76	BLCA	92	33
CREBBP	ENST00000262367:c.1618C>T	CREBBP:p.Q540*	ced678ae-b3bb-47a6-b232-0156e99eef76	BLCA	48	33
BRIP1	ENST00000259008:c.1876G>A	BRIP1:p.E626K	ced678ae-b3bb-47a6-b232-0156e99eef76	BLCA	118	26
BAP1	ENST00000460680:c.1891G>C	BAP1:p.E631Q	298ad91c-8d67-4240-9937-85e5769d460f	BLCA	110	17
EXT2	ENST00000343631:c.151G>T	EXT2:p.E51*	298ad91c-8d67-4240-9937-85e5769d460f	BLCA	244	4
PTPRB	ENST00000261266:c.2878G>C	PTPRB:p.E960Q	298ad91c-8d67-4240-9937-85e5769d460f	BLCA	85	25
FANCA	ENST00000389301:c.3665C>T	FANCA:p.P1222L	298ad91c-8d67-4240-9937-85e5769d460f	BLCA	46	32
TP53	ENST00000269305:c.1006G>T	TP53:p.E336*	298ad91c-8d67-4240-9937-85e5769d460f	BLCA	42	69
CHEK2	ENST00000328354:c.1129G>A	CHEK2:p.E377K	298ad91c-8d67-4240-9937-85e5769d460f	BLCA	105	23
AMER1	ENST00000330258:c.1198G>T	AMER1:p.E400*	298ad91c-8d67-4240-9937-85e5769d460f	BLCA	64	29
AMER1	ENST00000330258:c.877G>A	AMER1:p.V293I	298ad91c-8d67-4240-9937-85e5769d460f	BLCA	166	28
AMER1	ENST00000330258:c.592G>C	AMER1:p.E198Q	298ad91c-8d67-4240-9937-85e5769d460f	BLCA	54	31
KMT2D	ENST00000301067:c.3737C>T	KMT2D:p.T1246M	eaf54383-4286-4416-9b18-be1081797df2	BLCA	216	52
DICER1	ENST00000343455:c.1153C>T	DICER1:p.R385C	eaf54383-4286-4416-9b18-be1081797df2	BLCA	107	38
ERBB2	ENST00000269571:c.929C>T	ERBB2:p.S310F	ab6116f1-2039-4966-8497-c7e5c5423ccb	BLCA	220	49
HRAS	ENST00000311189:c.38G>T	HRAS:p.G13V	e758da90-219b-4db9-ac2d-086847f5690d	BLCA	30	36
TP53	ENST00000269305:c.955A>T	TP53:p.K319*	e758da90-219b-4db9-ac2d-086847f5690d	BLCA	39	64
KRAS	ENST00000256078:c.34G>T	KRAS:p.G12C	2e822a8e-36da-45bf-a4fa-71a85e615a97	BLCA	35	48
ERBB2	ENST00000269571:c.2033G>A	ERBB2:p.R678Q	2e822a8e-36da-45bf-a4fa-71a85e615a97	BLCA	137	42
KMT2C	ENST00000262189:c.6160C>T	KMT2C:p.Q2054*	843e6691-ff06-450b-8efe-69787a71b49d	BLCA	68	42
HRAS	ENST00000311189:c.182A>T	HRAS:p.Q61L	843e6691-ff06-450b-8efe-69787a71b49d	BLCA	48	66
ATM	ENST00000278616:c.5623C>T	ATM:p.R1875*	843e6691-ff06-450b-8efe-69787a71b49d	BLCA	39	43
KRAS	ENST00000256078:c.176C>G	KRAS:p.A59G	843e6691-ff06-450b-8efe-69787a71b49d	BLCA	54	50
STAG2	ENST00000371144:c.573A>G	STAG2:p.I191M	843e6691-ff06-450b-8efe-69787a71b49d	BLCA	180	94
BAP1	ENST00000460680:c.814C>T	BAP1:p.Q272*	7b6d9622-3948-448c-8d24-73e463336d7f	BLCA	86	36
BAP1	ENST00000460680:c.551A>C	BAP1:p.D184A	7b6d9622-3948-448c-8d24-73e463336d7f	BLCA	58	44
CREBBP	ENST00000262367:c.5060C>T	CREBBP:p.S1687F	7b6d9622-3948-448c-8d24-73e463336d7f	BLCA	23	39
TP53	ENST00000269305:c.817C>T	TP53:p.R273C	7b6d9622-3948-448c-8d24-73e463336d7f	BLCA	41	95
PIK3R1	ENST00000521381:c.53G>A	PIK3R1:p.R18K	fd02ab5c-4637-4b84-a511-003778534ca5	BLCA	127	25
PRDM1	ENST00000369096:c.1604C>G	PRDM1:p.S535*	fd02ab5c-4637-4b84-a511-003778534ca5	BLCA	109	23
KMT2C	ENST00000262189:c.8439G>C	KMT2C:p.Q2813H	fd02ab5c-4637-4b84-a511-003778534ca5	BLCA	110	19
BLM	ENST00000355112:c.3469G>A	BLM:p.E1157K	fd02ab5c-4637-4b84-a511-003778534ca5	BLCA	97	43
CREBBP	ENST00000262367:c.4337G>T	CREBBP:p.R1446L	fd02ab5c-4637-4b84-a511-003778534ca5	BLCA	33	33
TP53	ENST00000269305:c.848G>C	TP53:p.R283P	fd02ab5c-4637-4b84-a511-003778534ca5	BLCA	89	46
AMER1	ENST00000330258:c.862G>A	AMER1:p.E288K	fd02ab5c-4637-4b84-a511-003778534ca5	BLCA	166	17
NFE2L2	ENST00000397062:c.91G>A	NFE2L2:p.G31R	4576527b-b288-4f50-a9ea-5d5dede22561	BLCA	49	24
TBL1XR1	ENST00000430069:c.1127G>T	TBL1XR1:p.W376L	4576527b-b288-4f50-a9ea-5d5dede22561	BLCA	19	31
FAT1	ENST00000441802:c.4609C>T	FAT1:p.Q1537*	4576527b-b288-4f50-a9ea-5d5dede22561	BLCA	17	47
ATM	ENST00000278616:c.775C>T	ATM:p.L259F	4576527b-b288-4f50-a9ea-5d5dede22561	BLCA	76	5
TP53	ENST00000269305:c.817C>T	TP53:p.R273C	4576527b-b288-4f50-a9ea-5d5dede22561	BLCA	30	30
ARID1A	ENST00000324856:c.1765C>T	ARID1A:p.Q589*	32398d56-8668-41b1-9c0b-c6aea6e3e787	BLCA	180	47
LRP1B	ENST00000389484:c.9171C>G	LRP1B:p.I3057M	32398d56-8668-41b1-9c0b-c6aea6e3e787	BLCA	122	31
FAT4	ENST00000394329:c.13852G>T	FAT4:p.E4618*	32398d56-8668-41b1-9c0b-c6aea6e3e787	BLCA	63	31
RAD21	ENST00000297338:c.1745T>C	RAD21:p.L582P	32398d56-8668-41b1-9c0b-c6aea6e3e787	BLCA	131	19
RAD21	ENST00000297338:c.449G>T	RAD21:p.G150V	32398d56-8668-41b1-9c0b-c6aea6e3e787	BLCA	208	12
EXT1	ENST00000378204:c.505C>T	EXT1:p.Q169*	32398d56-8668-41b1-9c0b-c6aea6e3e787	BLCA	489	52
CREBBP	ENST00000262367:c.4617T>G	CREBBP:p.Y1539*	32398d56-8668-41b1-9c0b-c6aea6e3e787	BLCA	154	55
TP53	ENST00000269305:c.455C>T	TP53:p.P152L	32398d56-8668-41b1-9c0b-c6aea6e3e787	BLCA	49	85
KMT2D	ENST00000301067:c.154C>T	KMT2D:p.Q52*	90c32ed7-8501-4559-b746-0e58f73fc66e	BLCA	108	54
RB1	ENST00000267163:c.1363C>T	RB1:p.R455*	90c32ed7-8501-4559-b746-0e58f73fc66e	BLCA	22	77
TP53	ENST00000269305:c.396G>C	TP53:p.K132N	90c32ed7-8501-4559-b746-0e58f73fc66e	BLCA	34	97
EP300	ENST00000263253:c.823C>T	EP300:p.Q275*	90c32ed7-8501-4559-b746-0e58f73fc66e	BLCA	38	84
FAT4	ENST00000394329:c.6700C>T	FAT4:p.R2234*	b01a7081-8eb5-4728-a517-52156cdfe7ed	BLCA	135	35
MAP3K1	ENST00000399503:c.2929C>T	MAP3K1:p.Q977*	b01a7081-8eb5-4728-a517-52156cdfe7ed	BLCA	86	56
TP53	ENST00000269305:c.824G>A	TP53:p.C275Y	b01a7081-8eb5-4728-a517-52156cdfe7ed	BLCA	61	100
CDK12	ENST00000447079:c.2294A>G	CDK12:p.E765G	b01a7081-8eb5-4728-a517-52156cdfe7ed	BLCA	67	17
ATRX	ENST00000373344:c.7211G>C	ATRX:p.C2404S	b01a7081-8eb5-4728-a517-52156cdfe7ed	BLCA	309	42
BCORL1	ENST00000218147:c.2266C>T	BCORL1:p.Q756*	b01a7081-8eb5-4728-a517-52156cdfe7ed	BLCA	121	24
SDHA	ENST00000264932:c.339C>A	SDHA:p.N113K	ad8e6ead-e4f6-4813-932b-cf0b390b331a	BLCA	68	19
TP53	ENST00000269305:c.473G>A	TP53:p.R158H	ad8e6ead-e4f6-4813-932b-cf0b390b331a	BLCA	61	49
ARID1A	ENST00000324856:c.3598C>T	ARID1A:p.Q1200*	a8f0d416-2102-43ea-9cf1-465c37f9642a	BLCA	59	45
KMT2C	ENST00000262189:c.9638C>T	KMT2C:p.S3213L	a8f0d416-2102-43ea-9cf1-465c37f9642a	BLCA	118	9
NBN	ENST00000265433:c.325G>A	NBN:p.E109K	a8f0d416-2102-43ea-9cf1-465c37f9642a	BLCA	26	19
SMARCA4	ENST00000344626:c.37C>T	SMARCA4:p.R13W	a8f0d416-2102-43ea-9cf1-465c37f9642a	BLCA	79	18
ARID1A	ENST00000324856:c.5942G>A	ARID1A:p.C1981Y	536bf0da-966d-4d1b-8712-b8aa96c67861	BLCA	125	65
PTCH1	ENST00000331920:c.856G>A	PTCH1:p.E286K	536bf0da-966d-4d1b-8712-b8aa96c67861	BLCA	155	30
BLM	ENST00000355112:c.3224G>C	BLM:p.R1075T	536bf0da-966d-4d1b-8712-b8aa96c67861	BLCA	77	6
CREBBP	ENST00000262367:c.3836+1G>A	CREBBP:p.X1279_splice	536bf0da-966d-4d1b-8712-b8aa96c67861	BLCA	18	33
TP53	ENST00000269305:c.730G>T	TP53:p.G244C	536bf0da-966d-4d1b-8712-b8aa96c67861	BLCA	73	72
WAS	ENST00000376701:c.926G>A	WAS:p.R309H	536bf0da-966d-4d1b-8712-b8aa96c67861	BLCA	41	46
AMER1	ENST00000330258:c.2940G>T	AMER1:p.L980F	536bf0da-966d-4d1b-8712-b8aa96c67861	BLCA	15	33
TP63	ENST00000264731:c.566C>T	TP63:p.S189L	77c173b9-4165-46f3-a0ed-2430d2455cbc	BLCA	141	66
CREBBP	ENST00000262367:c.5705C>T	CREBBP:p.T1902M	77c173b9-4165-46f3-a0ed-2430d2455cbc	BLCA	9	44
TP53	ENST00000269305:c.839G>A	TP53:p.R280K	77c173b9-4165-46f3-a0ed-2430d2455cbc	BLCA	37	91
SMAD2	ENST00000262160:c.1391C>G	SMAD2:p.S464*	77c173b9-4165-46f3-a0ed-2430d2455cbc	BLCA	91	40
KDM6A	ENST00000377967:c.2995G>T	KDM6A:p.E999*	77c173b9-4165-46f3-a0ed-2430d2455cbc	BLCA	59	94
STAG2	ENST00000371144:c.3085C>T	STAG2:p.Q1029*	77c173b9-4165-46f3-a0ed-2430d2455cbc	BLCA	56	96
BCORL1	ENST00000218147:c.1624G>A	BCORL1:p.D542N	77c173b9-4165-46f3-a0ed-2430d2455cbc	BLCA	170	96
TP63	ENST00000264731:c.1723C>G	TP63:p.Q575E	e91dba6a-24d8-48bd-876d-7ffb694fea03	BLCA	72	30
CDKN2A	ENST00000304494:c.86G>C	CDKN2A:p.R29P	e91dba6a-24d8-48bd-876d-7ffb694fea03	BLCA	96	32
KMT2D	ENST00000301067:c.15079C>T	KMT2D:p.R5027*	e91dba6a-24d8-48bd-876d-7ffb694fea03	BLCA	110	37
TP53	ENST00000269305:c.743G>A	TP53:p.R248Q	e91dba6a-24d8-48bd-876d-7ffb694fea03	BLCA	75	42
SETD2	ENST00000409792:c.4083G>C	SETD2:p.Q1361H	a88ba1a4-5f1a-4d81-a17b-ce66fb86bc72	BLCA	52	34
CDKN2A	ENST00000304494:c.131dupA	CDKN2A:p.Y44*	a88ba1a4-5f1a-4d81-a17b-ce66fb86bc72	BLCA	113	54
PTCH1	ENST00000331920:c.1687G>A	PTCH1:p.A563T	a88ba1a4-5f1a-4d81-a17b-ce66fb86bc72	BLCA	19	42
PTCH1	ENST00000331920:c.169G>A	PTCH1:p.D57N	a88ba1a4-5f1a-4d81-a17b-ce66fb86bc72	BLCA	23	43
TP53	ENST00000269305:c.811G>A	TP53:p.E271K	a88ba1a4-5f1a-4d81-a17b-ce66fb86bc72	BLCA	14	57
CBLC	ENST00000270279:c.742C>G	CBLC:p.Q248E	a88ba1a4-5f1a-4d81-a17b-ce66fb86bc72	BLCA	61	34
TP53	ENST00000269305:c.476C>T	TP53:p.A159V	e22c6a44-4f8e-44eb-8ca8-dff0f2fc5575	BLCA	105	76
SMARCA4	ENST00000344626:c.3099G>C	SMARCA4:p.K1033N	e22c6a44-4f8e-44eb-8ca8-dff0f2fc5575	BLCA	187	21
EP300	ENST00000263253:c.4933C>T	EP300:p.R1645*	e22c6a44-4f8e-44eb-8ca8-dff0f2fc5575	BLCA	55	72
EP300	ENST00000263253:c.5217C>G	EP300:p.I1739M	e22c6a44-4f8e-44eb-8ca8-dff0f2fc5575	BLCA	67	71
EP300	ENST00000263253:c.6004C>G	EP300:p.Q2002E	e22c6a44-4f8e-44eb-8ca8-dff0f2fc5575	BLCA	73	68
KDM6A	ENST00000377967:c.3578G>A	KDM6A:p.W1193*	e22c6a44-4f8e-44eb-8ca8-dff0f2fc5575	BLCA	13	84
HRAS	ENST00000311189:c.351G>C	HRAS:p.K117N	5d5193dc-1d1d-4119-a181-544c7fc4bbc8	BLCA	89	33
CDKN2A	ENST00000304494:c.238C>T	CDKN2A:p.R80*	9b3e164d-aaa0-4bb5-b7b8-6264b2746a47	BLCA	15	86
[truncated: 38,360 more rows]
