# Supplementary material for: Diversity spectrum analysis identifies mutation-specific effects of cancer driver genes
Source: Commun Biol. 2020 Jan 7;3:6. doi: 10.1038/s42003-019-0736-4 (PMC6946677; doi:10.1038/s42003-019-0736-4)
Supplement: Supplementary file 5 — Supplementary Data 3 [file 42003_2019_736_MOESM5_ESM.xlsx]

## Sheet: Sheet1
Supplementary Data 3. Driver genes and hereditary cancer predisposition
Class	Gene	Germline	Hereditary_Cancer_Predisposition	Odd_Ratio	Enrichment_P_Value	Q_Value
Specific	APC	Yes	Familial adenomatous polyposis	3.16347	0.000392	0.056834
	ERCC2	Yes	Xeroderma pigmentosum	Inf	0.000449	0.056834
	SPOP	Yes		8.38744	0.000543	0.056834
	ERCC5	Yes	Xeroderma pigmentosum	Inf	0.003103	0.243586
	EGFR			4.64574	0.004638	0.291266
	CIC			7.89381	0.010906	0.386046
	CTCF			7.89381	0.010906	0.386046
	IDH2			17.7093	0.011065	0.386046
	KDR	Yes	Hemangioma	17.7093	0.011065	0.386046
	VHL	Yes	Von Hippel-Lindau syndrome	8.84802	0.024681	0.70453
	CDH1	Yes	Hereditary diffuse gastric cancer	8.84802	0.024681	0.70453
	BRAF			3.70278	0.030475	0.745581
	POLE	Yes		4.7292	0.030868	0.745581
	PTPRT			3.28889	0.0419	0.814294
	MET			5.89427	0.044086	0.814294
	KDM6A			5.89427	0.044086	0.814294
	FGFR3			5.89427	0.044086	0.814294
Relatively Specific	MSH6	Yes	Lynch syndrome	6.15285	0.011362	1
	APC	Yes	Familial adenomatous polyposis	1.82193	0.026033	1
	CHD4			4.59968	0.047287	1
Pancancer	TP53	Yes	Li-Fraumeni syndrome	6.96278	0	0
	KMT2D			6.00989	0.008791	1
	PBRM1			8.38819	0.01975	1
	SMAD4	Yes		7.17978	0.038477	1
	SMARCA4			3.59661	0.039072	1
	KMT2A			Inf	0.043433	1
