# Supplementary material for: Diversity spectrum analysis identifies mutation-specific effects of cancer driver genes
Source: Commun Biol. 2020 Jan 7;3:6. doi: 10.1038/s42003-019-0736-4 (PMC6946677; doi:10.1038/s42003-019-0736-4)
Supplement: Supplementary file 6 — Supplementary Data 4 [file 42003_2019_736_MOESM6_ESM.xlsx]

## Sheet: Sheet1
Supplementary Data 4. Functional enrichment analysis of extented SPMs enriched gene network
STRING input genes and predicted functional partners
Gene	Source	Description
APC	P<0.05	Adenomatous polyposis coli; Tumor suppressor. Promotes rapid degradation of CTNNB1 and participates in Wnt signaling as a negative regulator. APC activity is correlated with its phosphorylation state. Activates the GEF activity of SPATA13 and ARHGEF4. Plays a role in hepatocyte growth factor (HGF)-induced cell migration. Required for MMP9 up-regulation via the JNK signaling pathway in colorectal …
BRAF	P<0.05	V-raf murine sarcoma viral oncogene homolog B1; Protein kinase involved in the transduction of mitogenic signals from the cell membrane to the nucleus. May play a role in the postsynaptic responses of hippocampal neuron. Phosphorylates MAP2K1, and thereby contributes to the MAP kinase signal transduction pathway
CDH1	P<0.05	Cadherin 1, type 1, E-cadherin (epithelial); Cadherins are calcium-dependent cell adhesion proteins. They preferentially interact with themselves in a homophilic manner in connecting cells; cadherins may thus contribute to the sorting of heterogeneous cell types. CDH1 is involved in mechanisms regulating cell-cell adhesions, mobility and proliferation of epithelial cells. Has a potent invasive su…
CIC	P<0.05	Capicua homolog (Drosophila); Transcriptional repressor which may play a role in development of the central nervous system (CNS)
CTCF	P<0.05	CCCTC-binding factor (zinc finger protein); Chromatin binding factor that binds to DNA sequence specific sites. Involved in transcriptional regulation by binding to chromatin insulators and preventing interaction between promoter and nearby enhancers and silencers. Acts as transcriptional repressor binding to promoters of vertebrate MYC gene and BAG1 gene. Also binds to the PLK and PIM1 promoters…
EGFR	P<0.05	Epidermal growth factor receptor; Receptor tyrosine kinase binding ligands of the EGF family and activating several signaling cascades to convert extracellular cues into appropriate cellular responses. Known ligands include EGF, TGFA/TGF-alpha, amphiregulin, epigen/EPGN, BTC/betacellulin, epiregulin/EREG and HBEGF/heparin-binding EGF. Ligand binding triggers receptor homo- and/or heterodimerizati…
ERCC2	P<0.05	Excision repair cross-complementing rodent repair deficiency, complementation group 2; ATP-dependent 5'-3' DNA helicase, component of the core- TFIIH basal transcription factor. Involved in nucleotide excision repair (NER) of DNA by opening DNA around the damage, and in RNA transcription by RNA polymerase II by anchoring the CDK-activating kinase (CAK) complex, composed of CDK7, cyclin H and MAT1…
ERCC5	P<0.05	Excision repair cross-complementing rodent repair deficiency, complementation group 5; Single-stranded structure-specific DNA endonuclease involved in DNA excision repair. Makes the 3'incision in DNA nucleotide excision repair (NER). Acts as a cofactor for a DNA glycosylase that removes oxidized pyrimidines from DNA. May also be involved in transcription-coupled repair of this kind of damage, in …
FGFR3	P<0.05	Fibroblast growth factor receptor 3; Tyrosine-protein kinase that acts as cell-surface receptor for fibroblast growth factors and plays an essential role in the regulation of cell proliferation, differentiation and apoptosis. Plays an essential role in the regulation of chondrocyte differentiation, proliferation and apoptosis, and is required for normal skeleton development. Regulates both osteog…
IDH2	P<0.05	Isocitrate dehydrogenase 2 (NADP+), mitochondrial; Plays a role in intermediary metabolism and energy production. It may tightly associate or interact with the pyruvate dehydrogenase complex
KDM6A	P<0.05	Lysine (K)-specific demethylase 6A; Histone demethylase that specifically demethylates 'Lys- 27' of histone H3, thereby playing a central role in histone code. Demethylates trimethylated and dimethylated but not monomethylated H3 'Lys-27'. Plays a central role in regulation of posterior development, by regulating HOX gene expression. Demethylation of 'Lys-27' of histone H3 is concomitant with met…
KDR	P<0.05	Kinase insert domain receptor (a type III receptor tyrosine kinase); Tyrosine-protein kinase that acts as a cell-surface receptor for VEGFA, VEGFC and VEGFD. Plays an essential role in the regulation of angiogenesis, vascular development, vascular permeability, and embryonic hematopoiesis. Promotes proliferation, survival, migration and differentiation of endothelial cells. Promotes reorganizatio…
MET	P<0.05	Met proto-oncogene (hepatocyte growth factor receptor); Receptor tyrosine kinase that transduces signals from the extracellular matrix into the cytoplasm by binding to hepatocyte growth factor/HGF ligand. Regulates many physiological processes including proliferation, scattering, morphogenesis and survival. Ligand binding at the cell surface induces autophosphorylation of MET on its intracellular…
POLE	P<0.05	Polymerase (DNA directed), epsilon, catalytic subunit; Participates in DNA repair and in chromosomal DNA replication
PTPRT	P<0.05	Protein tyrosine phosphatase, receptor type, T; May be involved in both signal transduction and cellular adhesion in the CNS
SPOP	P<0.05	Speckle-type POZ protein; Component of a cullin-RING-based BCR (BTB-CUL3-RBX1) E3 ubiquitin-protein ligase complex that mediates the ubiquitination of target proteins, leading most often to their proteasomal degradation. In complex with CUL3, involved in ubiquitination and proteasomal degradation of BRMS1, DAXX, PDX1/IPF1, GLI2 and GLI3. In complex with CUL3, involved in ubiquitination of H2AFY a…
VHL	P<0.05	Von Hippel-Lindau tumor suppressor, E3 ubiquitin protein ligase; Involved in the ubiquitination and subsequent proteasomal degradation via the von Hippel-Lindau ubiquitination complex. Seems to act as a target recruitment subunit in the E3 ubiquitin ligase complex and recruits hydroxylated hypoxia- inducible factor (HIF) under normoxic conditions. Involved in transcriptional repression through in…
CCNH	Predicted partner by STRING	Cyclin H; Regulates CDK7, the catalytic subunit of the CDK- activating kinase (CAK) enzymatic complex. CAK activates the cyclin-associated kinases CDK1, CDK2, CDK4 and CDK6 by threonine phosphorylation. CAK complexed to the core-TFIIH basal transcription factor activates RNA polymerase II by serine phosphorylation of the repetitive C-terminal domain (CTD) of its large subunit (POLR2A), allowing i…
EGF	Predicted partner by STRING	Epidermal growth factor; EGF stimulates the growth of various epidermal and epithelial tissues in vivo and in vitro and of some fibroblasts in cell culture. Magnesiotropic hormone that stimulates magnesium reabsorption in the renal distal convoluted tubule via engagement of EGFR and activation of the magnesium channel TRPM6. Can induce neurite outgrowth in motoneurons of the pond snail Lymnaea st…
GTF2H4	Predicted partner by STRING	General transcription factor IIH, polypeptide 4, 52kDa; Component of the core-TFIIH basal transcription factor involved in nucleotide excision repair (NER) of DNA and, when complexed to CAK, in RNA transcription by RNA polymerase II
POLA1	Predicted partner by STRING	Polymerase (DNA directed), alpha 1, catalytic subunit; Plays an essential role in the initiation of DNA replication. During the S phase of the cell cycle, the DNA polymerase alpha complex (composed of a catalytic subunit POLA1/p180, a regulatory subunit POLA2/p70 and two primase subunits PRIM1/p49 and PRIM2/p58) is recruited to DNA at the replicative forks via direct interactions with MCM10 and W…
POLE2	Predicted partner by STRING	Polymerase (DNA directed), epsilon 2, accessory subunit; Participates in DNA repair and in chromosomal DNA replication
Functional enrichment
GO_ID	Description	FDR	-Log10(FDR)	Members
GO:0006281	DNA repair	0.000231746	3.63499	EGFR;ERCC2;ERCC5;GTF2H4;POLA1;POLE;POLE2;CCNH
GO:0044770	cell cycle phase transition	0.00149754	2.82462	EGFR;ERCC2;APC;POLA1;POLE;POLE2;CCNH
GO:0071824	protein-DNA complex subunit organization	0.00405037	2.39251	CTCF;ERCC2;ERCC5;GTF2H4;CCNH
GO:0036260	RNA capping	0.0045495	2.34204	ERCC2;GTF2H4;CCNH
GO:0070371	ERK1 and ERK2 cascade	0.0045495	2.34204	EGF;EGFR;FGFR3;KDR;BRAF
GO:0044089	positive regulation of cellular component biogenesis	0.0045495	2.34204	ERCC2;ERCC5;GTF2H4;APC;KDR;BRAF
GO:0090305	nucleic acid phosphodiester bond hydrolysis	0.00456994	2.34009	ERCC2;ERCC5;GTF2H4;POLA1;POLE
GO:0006260	DNA replication	0.00559375	2.2523	EGF;EGFR;POLA1;POLE;POLE2
GO:0006360	transcription from RNA polymerase I promoter	0.00668424	2.17495	ERCC2;GTF2H4;CCNH
GO:0018212	peptidyl-tyrosine modification	0.011791	1.92845	EGF;EGFR;FGFR3;KDR;MET
KEGG pathway enrichment
Pathway_ID	Description	FDR	Members
hsa03420	Nucleotide excision repair	1.67e-09	CCNH,ERCC2,ERCC5,GTF2H4,POLE,POLE2
hsa01521	EGFR tyrosine kinase inhibitor resistance	1.63e-08	BRAF,EGF,EGFR,FGFR3,KDR,MET
hsa05219	Bladder cancer	4.33e-08	BRAF,CDH1,EGF,EGFR,FGFR3
hsa04015	Rap1 signaling pathway	4.88e-08	BRAF,CDH1,EGF,EGFR,FGFR3,KDR,MET
hsa05213	Endometrial cancer	1.32e-07	APC,BRAF,CDH1,EGF,EGFR
hsa05226	Gastric cancer	2.05e-07	APC,BRAF,CDH1,EGF,EGFR,MET
hsa05218	Melanoma	2.61e-07	BRAF,CDH1,EGF,EGFR,MET
hsa05200	Pathways in cancer	6.26e-07	APC,BRAF,CDH1,EGF,EGFR,FGFR3,MET,VHL
hsa04010	MAPK signaling pathway	7.23e-06	BRAF,EGF,EGFR,FGFR3,KDR,MET
hsa04510	Focal adhesion	2.26e-05	BRAF,EGF,EGFR,KDR,MET
