# Supplementary material for: Diversity spectrum analysis identifies mutation-specific effects of cancer driver genes
Source: Commun Biol. 2020 Jan 7;3:6. doi: 10.1038/s42003-019-0736-4 (PMC6946677; doi:10.1038/s42003-019-0736-4)
Supplement: Supplementary file 7 — Supplementary Data 5 [file 42003_2019_736_MOESM7_ESM.xlsx]

## Sheet: Sheet1
Supplementary Data 5. Functional enrichment analysis of extented RSMs enriched gene network
STRING input genes and predicted functional partners
Gene	Source	Description
APC	P<0.05	Adenomatous polyposis coli; Tumor suppressor. Promotes rapid degradation of CTNNB1 and participates in Wnt signaling as a negative regulator. APC activity is correlated with its phosphorylation state. Activates the GEF activity of SPATA13 and ARHGEF4. Plays a role in hepatocyte growth factor (HGF)-induced cell migration. Required for MMP9 up-regulation via the JNK signaling pathway in colorectal …
CHD4	P<0.05	Chromodomain helicase DNA binding protein 4; Component of the histone deacetylase NuRD complex which participates in the remodeling of chromatin by deacetylating histones
MSH6	P<0.05	mutS homolog 6 (E. coli); Component of the post-replicative DNA mismatch repair system (MMR). Heterodimerizes with MSH2 to form MutS alpha, which binds to DNA mismatches thereby initiating DNA repair. When bound, MutS alpha bends the DNA helix and shields approximately 20 base pairs, and recognizes single base mismatches and dinucleotide insertion-deletion loops (IDL) in the DNA. After mismatch b…
CTNNB1	Predicted partner by STRING	Catenin (cadherin-associated protein), beta 1, 88kDa; Key downstream component of the canonical Wnt signaling pathway. In the absence of Wnt, forms a complex with AXIN1, AXIN2, APC, CSNK1A1 and GSK3B that promotes phosphorylation on N-terminal Ser and Thr residues and ubiquitination of CTNNB1 via BTRC and its subsequent degradation by the proteasome. In the presence of Wnt ligand, CTNNB1 is not u…
MLH1	Predicted partner by STRING	mutL homolog 1, colon cancer, nonpolyposis type 2 (E. coli); Heterodimerizes with PMS2 to form MutL alpha, a component of the post-replicative DNA mismatch repair system (MMR). DNA repair is initiated by MutS alpha (MSH2-MSH6) or MutS beta (MSH2-MSH6) binding to a dsDNA mismatch, then MutL alpha is recruited to the heteroduplex. Assembly of the MutL-MutS- heteroduplex ternary complex in presence …
MSH2	Predicted partner by STRING	mutS homolog 2, colon cancer, nonpolyposis type 1 (E. coli); Component of the post-replicative DNA mismatch repair system (MMR). Forms two different heterodimers: MutS alpha (MSH2- MSH6 heterodimer) and MutS beta (MSH2-MSH3 heterodimer) which binds to DNA mismatches thereby initiating DNA repair. When bound, heterodimers bend the DNA helix and shields approximately 20 base pairs. MutS alpha recog…
PCNA	Predicted partner by STRING	Proliferating cell nuclear antigen; Auxiliary protein of DNA polymerase delta and is involved in the control of eukaryotic DNA replication by increasing the polymerase's processibility during elongation of the leading strand. Induces a robust stimulatory effect on the 3'- 5' exonuclease and 3'-phosphodiesterase, but not apurinic- apyrimidinic (AP) endonuclease, APEX2 activities. Has to be loaded …
PMS2	Predicted partner by STRING	PMS2 postmeiotic segregation increased 2 (S. cerevisiae); Component of the post-replicative DNA mismatch repair system (MMR). Heterodimerizes with MLH1 to form MutL alpha. DNA repair is initiated by MutS alpha (MSH2-MSH6) or MutS beta (MSH2- MSH6) binding to a dsDNA mismatch, then MutL alpha is recruited to the heteroduplex. Assembly of the MutL-MutS-heteroduplex ternary complex in presence of RF…
Functional enrichment
GO_ID	Description	FDR	-Log10(FDR)	Members
GO:0051052	regulation of DNA metabolic process	0.000168191	3.7742	CTNNB1;MSH6;MLH1;MSH2;PCNA
GO:0002200	somatic diversification of immune receptors	0.000929859	3.03158	MSH6;MLH1;MSH2
GO:0006310	DNA recombination	0.000929859	3.03158	MSH6;MLH1;MSH2;PCNA
GO:0000226	microtubule cytoskeleton organization	0.00532436	2.27373	CHD4;CTNNB1;APC;MLH1
GO:0002440	production of molecular mediator of immune response	0.00532436	2.27373	MSH6;MLH1;MSH2
GO:0007346	regulation of mitotic cell cycle	0.00532436	2.27373	CTNNB1;APC;MSH2;PCNA
GO:0006281	DNA repair	0.00532436	2.27373	MSH6;MLH1;MSH2;PCNA
GO:0002263	cell activation involved in immune response	0.00877347	2.05683	MSH6;MLH1;MSH2
GO:0010948	negative regulation of cell cycle process	0.00877347	2.05683	APC;MSH2;PCNA
GO:0042113	B cell activation	0.00877347	2.05683	MSH6;MLH1;MSH2
KEGG pathway enrichment
Pathway_ID	Description	FDR	Members
hsa03430	Mismatch repair	8.94e-12	MLH1,MSH2,MSH6,PCNA,PMS2
hsa05210	Colorectal cancer	1.98e-09	APC,CTNNB1,MLH1,MSH2,MSH6
hsa05200	Pathways in cancer	8.85e-06	APC,CTNNB1,MLH1,MSH2,MSH6
hsa05213	Endometrial cancer	1.55e-05	APC,CTNNB1,MLH1
hsa01524	Platinum drug resistance	2.14e-05	MLH1,MSH2,MSH6
hsa05226	Gastric cancer	0.00016	APC,CTNNB1,MLH1
hsa05166	HTLV-I infection	0.00063	APC,CTNNB1,PCNA
hsa03460	Fanconi anemia pathway	0.00097	MLH1,PMS2
hsa05165	Human papillomavirus infection	0.00099	APC,CHD4,CTNNB1
hsa05217	Basal cell carcinoma	0.0012	APC,CTNNB1
