# Supplementary material for: Diversity spectrum analysis identifies mutation-specific effects of cancer driver genes
Source: Commun Biol. 2020 Jan 7;3:6. doi: 10.1038/s42003-019-0736-4 (PMC6946677; doi:10.1038/s42003-019-0736-4)
Supplement: Supplementary file 8 — Supplementary Data 6 [file 42003_2019_736_MOESM8_ESM.xlsx]

## Sheet: Sheet1
Supplementary Data 6. Functional enrichment analysis of extented PCMs enriched gene network
STRING input genes and predicted functional partners
Gene	Source	Description
KMT2A	P<0.05	Myeloid/lymphoid or mixed-lineage leukemia (trithorax homolog, Drosophila); Histone methyltransferase that plays an essential role in early development and hematopoiesis. Catalytic subunit of the MLL1/MLL complex, a multiprotein complex that mediates both methylation of 'Lys-4' of histone H3 (H3K4me) complex and acetylation of 'Lys-16' of histone H4 (H4K16ac). In the MLL1/MLL complex, it specific…
KMT2D	P<0.05	Myeloid/lymphoid or mixed-lineage leukemia 2; Histone methyltransferase. Methylates 'Lys-4' of histone H3 (H3K4me). H3K4me represents a specific tag for epigenetic transcriptional activation. Acts as a coactivator for estrogen receptor by being recruited by ESR1, thereby activating transcription
PBRM1	P<0.05	Polybromo 1
SMAD4	P<0.05	SMAD family member 4; In muscle physiology, plays a central role in the balance between atrophy and hypertrophy. When recruited by MSTN, promotes atrophy response via phosphorylated SMAD2/4. MSTN decrease causes SMAD4 release and subsequent recruitment by the BMP pathway to promote hypertrophy via phosphorylated SMAD1/5/8. Acts synergistically with SMAD1 and YY1 in bone morphogenetic protein (BMP…
SMARCA4	P<0.05	SWI/SNF related, matrix associated, actin dependent regulator of chromatin, subfamily a, member 4; Transcriptional coactivator cooperating with nuclear hormone receptors to potentiate transcriptional activation. Component of the CREST-BRG1 complex, a multiprotein complex that regulates promoter activation by orchestrating a calcium-dependent release of a repressor complex and a recruitment of an …
TP53	P<0.05	Tumor protein p53; Acts as a tumor suppressor in many tumor types; induces growth arrest or apoptosis depending on the physiological circumstances and cell type. Involved in cell cycle regulation as a trans-activator that acts to negatively regulate cell division by controlling a set of genes required for this process. One of the activated genes is an inhibitor of cyclin-dependent kinases. Apopto…
MDM2	Predicted partner by STRING	Mdm2, p53 E3 ubiquitin protein ligase homolog (mouse); E3 ubiquitin-protein ligase that mediates ubiquitination of p53/TP53, leading to its degradation by the proteasome. Inhibits p53/TP53- and p73/TP73-mediated cell cycle arrest and apoptosis by binding its transcriptional activation domain. Also acts as a ubiquitin ligase E3 toward itself and ARRB1. Permits the nuclear export of p53/TP53. Promo…
MDM4	Predicted partner by STRING	Mdm4 p53 binding protein homolog (mouse); Inhibits p53/TP53- and TP73/p73-mediated cell cycle arrest and apoptosis by binding its transcriptional activation domain. Inhibits degradation of MDM2. Can reverse MDM2-targeted degradation of TP53 while maintaining suppression of TP53 transactivation and apoptotic functions
SMARCB1	Predicted partner by STRING	SWI/SNF related, matrix associated, actin dependent regulator of chromatin, subfamily b, member 1; Core component of the BAF (hSWI/SNF) complex. This ATP- dependent chromatin-remodeling complex plays important roles in cell proliferation and differentiation, in cellular antiviral activities and inhibition of tumor formation. The BAF complex is able to create a stable, altered form of chromatin th…
SMARCC1	Predicted partner by STRING	SWI/SNF related, matrix associated, actin dependent regulator of chromatin, subfamily c, member 1; Involved in transcriptional activation and repression of select genes by chromatin remodeling (alteration of DNA-nucleosome topology). May stimulate the ATPase activity of the catalytic subunit of the complex. Belongs to the neural progenitors-specific chromatin remodeling complex (npBAF complex) an…
SMARCC2	Predicted partner by STRING	SWI/SNF related, matrix associated, actin dependent regulator of chromatin, subfamily c, member 2; Involved in transcriptional activation and repression of select genes by chromatin remodeling (alteration of DNA-nucleosome topology). Can stimulate the ATPase activity of the catalytic subunit of these complexes. May be required for CoREST dependent repression of neuronal specific gene promoters in…
Functional enrichment
GO_ID	Description	FDR	-Log10(FDR)	Members
GO:0006338	chromatin remodeling	2.34507e-05	4.62984	PBRM1;SMARCA4;SMARCB1;SMARCC1;SMARCC2
GO:0006333	chromatin assembly or disassembly	2.34507e-05	4.62984	SMARCA4;SMARCB1;SMARCC1;SMARCC2;TP53
GO:0018205	peptidyl-lysine modification	4.90207e-05	4.30962	SMAD4;MDM2;KMT2A;SMARCB1;TP53;KMT2D
GO:1902275	regulation of chromatin organization	0.000790853	3.1019	SMAD4;KMT2A;SMARCB1;TP53
GO:0008213	protein alkylation	0.000790853	3.1019	SMAD4;KMT2A;SMARCB1;KMT2D
GO:0016570	histone modification	0.00130944	2.88291	SMAD4;KMT2A;SMARCB1;TP53;KMT2D
GO:0010948	negative regulation of cell cycle process	0.0017809	2.74936	MDM2;MDM4;SMARCA4;TP53	s
GO:0071824	protein-DNA complex subunit organization	0.0017809	2.74936	SMARCA4;SMARCB1;SMARCC1;SMARCC2
GO:0032984	macromolecular complex disassembly	0.00275803	2.5594	SMARCA4;SMARCB1;SMARCC1;SMARCC2
GO:0070482	response to oxygen levels	0.00496014	2.30451	SMAD4;MDM2;MDM4;TP53
KEGG pathway enrichment
Pathway_ID	Description	FDR	Members
hsa05225	Hepatocellular carcinoma	6.32e-11	PBRM1,SMAD4,SMARCA4,SMARCB1,SMARCC1,SMARCC2,TP53
hsa04115	p53 signaling pathway	0.00018	MDM2,MDM4,TP53
hsa04714	Thermogenesis	0.00018	SMARCA4,SMARCB1,SMARCC1,SMARCC2
hsa05220	Chronic myeloid leukemia	0.00018	MDM2,SMAD4,TP53
hsa04110	Cell cycle	0.0005	MDM2,SMAD4,TP53
hsa05206	MicroRNAs in cancer	0.00072	MDM2,MDM4,TP53
hsa05202	Transcriptional misregulation in cancer	0.00089	KMT2A,MDM2,TP53
hsa05219	Bladder cancer	0.0019	MDM2,TP53
hsa00310	Lysine degradation	0.0034	KMT2A,KMT2D
hsa01524	Platinum drug resistance	0.0041	MDM2,TP53
