# Supplementary material for: Diversity spectrum analysis identifies mutation-specific effects of cancer driver genes
Source: Commun Biol. 2020 Jan 7;3:6. doi: 10.1038/s42003-019-0736-4 (PMC6946677; doi:10.1038/s42003-019-0736-4)
Supplement: Supplementary file 9 — Supplementary Data 7 [file 42003_2019_736_MOESM9_ESM.xlsx]

## Sheet: Sheet1
Supplementary Data 7. Cancer diversity and drug sensitivity
Search_Drug_Term	Matched_Term	Gene	Drug	Interaction_Types	Sources	PubMed_IDs	ANOVA_P_Value	Negative_VS_SP_P_Value	Negative_VS_RS_P_Value	Negative_VS_PC_P_Value	ANOVA_FDR	Negative_VS_SP_FDR	Negative_VS_RS_FDR	Negative_VS_PC_FDR
ERLOTINIB	ERLOTINIB	BRAF	ERLOTINIB		CKB	27659046|27924459|22448344	2.92e-08	1.78e-13	0.0488362	0.317782	2.5988e-06	2.26314e-12	0.16848	0.657735
LAPATINIB	LAPATINIB	BRAF	LAPATINIB		CKB	21464044|23365119	1.45e-07	6.58e-22	0.10906	0.316229	6.4525e-06	2.9281e-20	0.29413	0.657735
GEFITINIB	GEFITINIB	BRAF	GEFITINIB		CKB|CIViC	23242808|22448344|22281684|27312529	1.66e-06	2.07e-22	0.148063	0.291197	4.92467e-05	1.8423e-20	0.376502	0.657735
GEMCITABINE	GEMCITABINE	KRAS	GEMCITABINE		CKB|CGI|CIViC	26540314|27167172|26156229|24915778|26091808|27975152|26228206|21862683	0.000980552	0.00323801	0.0399296	0.0552094	0.0218173	0.0130992	0.159061	0.33726
GDC0941	PICTILISIB	BRAF	PICTILISIB		CKB|CIViC	24265153|23845441|26577700|19276360	0.00147353	0.0374353	0.0336983	0.393421	0.0262288	0.0812621	0.144448	0.704008
TEMSIROLIMUS	TEMSIROLIMUS	BRAF	TEMSIROLIMUS	inhibitor	OncoKB|CKB|MyCancerGenomeClinicalTrial	20586710|24422672|15466206|21216929|23152448|20332142|25662396	0.00517653	9.99e-12	0.634796	0.140186	0.0694194	1.11139e-10	0.803737	0.482185
IMATINIB	IMATINIB	BRAF	IMATINIB		CKB	27924459	0.00545995	0.131904	0.357104	0.174122	0.0694194	0.239581	0.667215	0.553459
BIBW2992	AFATINIB	EGFR	AFATINIB	inhibitor	TALC|MyCancerGenome|TdgClinicalTrial|OncoKB|CKB|GuideToPharmacologyInteractions|CGI|CIViC|DrugBank|DoCM|CancerCommons|MyCancerGenomeClinicalTrial|TTD|FDA	26619011|19455431|22452896|28169392|23982599|23371856|20808254|23102728|14570950|22370314|24035188|20068085|27044931|27694386|27102076|16707764|17653080|15710947|20479403|25589191|26051236|26354527|25668228|26341921|24439929|25179728|16912157|24893891|15638953|23969006|25589492|15728811|20573926|16258541|19692680|15118125|18227510|24658966|18199554|27083334|19922469|20033049|25964297|28363995|265…	0.00674463	0.403574	0.210655	0.0502727	0.075034	0.522428	0.506711	0.33726
TEMSIROLIMUS	TEMSIROLIMUS	KRAS	TEMSIROLIMUS		ClearityFoundationBiomarkers|CKB	21216929|26725216|27016228	0.00984594	9.79e-08	1.94e-07	0.984273	0.0973654	7.26092e-07	8.633e-06	0.995458
AUY922	NVP-AUY922	EGFR	NVP-AUY922		CKB	25870087	0.0210102	0.212392	0.0538921	0.301101	0.172937	0.343689	0.177644	0.657735
IMATINIB	IMATINIB	KRAS	IMATINIB		CGI		0.0213742	0.000700029	0.0411057	0.310592	0.172937	0.00366486	0.159061	0.657735
LENALIDOMIDE	LENALIDOMIDE	KRAS	LENALIDOMIDE		CKB	27458141	0.0333425	0.0116433	0.623217	0.665275	0.24729	0.0357328	0.803737	0.874323
TEMSIROLIMUS	TEMSIROLIMUS	EGFR	TEMSIROLIMUS		CKB	24470557	0.0412394	0.0263567	0.0113928	0.486668	0.27088	0.0633986	0.0633723	0.787518
GEFITINIB	GEFITINIB	EGFR	GEFITINIB	antagonist|inhibitor	TALC|PharmGKB|ClearityFoundationBiomarkers|MyCancerGenome|TdgClinicalTrial|OncoKB|CKB|GuideToPharmacologyInteractions|ChemblInteractions|CGI|CIViC|TEND|DrugBank|DoCM|CancerCommons|MyCancerGenomeClinicalTrial|TTD|FDA	24533047|27468240|28089594|23371856|20808254|23470965|14570950|22370314|10815932|22789825|15710947|11522647|25589191|21274259|26936917|26051236|24410791|25179728|24893891|22261807|15638953|11585753|17463250|23969006|15728811|20573926|19692680|15118125|18227510|24165158|25964297|27196752|23328547|21764376|16707605|16187797|23980091|22901364|17085664|27793840|24353160|22452895|25573954|26124334|258…	0.0426103	0.039445	0.00734438	0.661141	0.27088	0.0835858	0.0551754	0.874323
DASATINIB	DASATINIB	BRAF	DASATINIB	inhibitor	CKB|CGI|DoCM|MyCancerGenomeClinicalTrial	26619011|21483012|19010912|23833300|19238210|22310681|23242808|19537845|18186519|12068308|27222538|22649091|25157968|12460919|12460918|20350999|21129611	0.0469676	0.663257	0.252041	0.0348548	0.278674	0.728763	0.575169	0.321377
AUY922	NVP-AUY922	KRAS	NVP-AUY922		CKB	26832792	0.058065	0.00237419	0.659245	0.296902	0.322987	0.010062	0.803737	0.657735
CAMPTOTHECIN	CAMPTOTHECIN	KRAS	CAMPTOTHECIN		CKB	24042735|25688157	0.0707648	0.0184656	0.76049	0.836896	0.350512	0.0530142	0.856755	0.954919
AZD6244	SELUMETINIB	HRAS	SELUMETINIB		CKB|CIViC	26544513|27222538	0.0708901	3.19e-06	0.410627	0.0957336	0.350512	2.18392e-05	0.685519	0.426014
PACLITAXEL	PACLITAXEL	KRAS	PACLITAXEL		CKB|CIViC	16043828|22139083|26307133|21216929	0.0858626	0.31359	0.00141887	0.000778061	0.383157	0.446805	0.0157849	0.0692474
DOCETAXEL	DOCETAXEL	HRAS	DOCETAXEL		NCI	16983095	0.0861026	0.00353423	0.670828	0.710556	0.383157	0.0131061	0.806806	0.874323
AZD6244	SELUMETINIB	KRAS	SELUMETINIB	inhibitor	ClearityFoundationBiomarkers|OncoKB|CKB|CGI|CIViC|MyCancerGenomeClinicalTrial	26272063|26351322|26438159|26666244|24746704|27231576|23200175|22271687|27655129|24935174|20609353|26676756|26728409|24939055|25870145|27222538|19029981|25792301|27556948|23934108|22805291|26232337|27422710|15801831|25199829|26725216|26837474|24908424|27312529|22952903|21985784|27480147|25801412|26125448|15542782|28492898|22392911|25322874	0.117535	0.116315	0.00771559	0.00852677	0.459662	0.215667	0.0551754	0.287438
AZD6482	AZD-6482	PTEN	AZD-6482		CKB	26504226|23674493|26577700	0.117776	0.0204197	0.0274033	0.538122	0.459662	0.0550713	0.135494	0.829848
SUNITINIB	SUNITINIB	KRAS	SUNITINIB		CKB	26864210|23455880	0.118789	0.022317	1.26e-05	0.0154845	0.459662	0.0584179	0.00028035	0.287438
GEMCITABINE	GEMCITABINE	PTEN	GEMCITABINE		CKB	28750271	0.131244	0.325876	0.656321	0.246403	0.460984	0.453171	0.803737	0.657735
SB590885	SB590885	BRAF	SB590885	inhibitor	CKB|GuideToPharmacologyInteractions	20538618|27523909	0.133804	0.00136509	0.321641	0.629109	0.460984	0.00674959	0.636134	0.861395
BORTEZOMIB	BORTEZOMIB	NOTCH1	BORTEZOMIB		CKB	28151717	0.137645	0.382813	0.0661203	0.403153	0.460984	0.508512	0.189829	0.704008
DASATINIB	DASATINIB	KRAS	DASATINIB		CKB|CIViC	26855149|27231123|28280091|27222538|20956938|26725216	0.139849	0.0106262	0.222461	0.954714	0.460984	0.033776	0.521028	0.986517
BOSUTINIB	BOSUTINIB	EGFR	BOSUTINIB		CKB	28416483	0.153254	0.0242838	0.536633	0.339206	0.472578	0.0600349	0.7554	0.686121
LAPATINIB	LAPATINIB	KRAS	LAPATINIB		CKB|CGI	27108243	0.153986	0.00157575	0.030412	0.908268	0.472578	0.00738115	0.142456	0.985803
SORAFENIB	SORAFENIB	BRAF	SORAFENIB	inhibitor	MyCancerGenome|TdgClinicalTrial|ClearityFoundationClinicalTrial|OncoKB|CKB|GuideToPharmacologyInteractions|CGI|CIViC|TEND|DrugBank|DoCM|MyCancerGenomeClinicalTrial|TTD	26619011|20538618|19001320|23629727|16609060|20586710|20812347|24727320|16901402|22310681|16880785|19537845|14679157|23792568|18186519|24422672|12068308|18794803|238900088|22394203|11752352|24885690|25157968|15466206|20619739|23152448|20350999|20332142|25662396|27388325|20526349|21129611|17575107	0.196101	0.522411	0.983636	0.0794585	0.567116	0.619928	0.991064	0.392878
PLX4720	PLX-4720	BRAF	PLX-4720	inhibitor	CKB|GuideToPharmacologyInteractions|CGI|CIViC|DrugBank	20538618|26351322|24265153|21383288|23242808|27924459|19915144|24983357|18287029|27523909|26461489|22281684|27217440|10592235|23845441|26573800	0.202672	1.61e-17	0.303635	0.609805	0.567116	2.8658e-16	0.628453	0.861395
SUNITINIB	SUNITINIB	EGFR	SUNITINIB		CKB	27149458	0.212298	0.220345	0.972844	0.162085	0.567116	0.344048	0.991064	0.53428
PACLITAXEL	PACLITAXEL	NOTCH1	PACLITAXEL		CKB	25104330	0.213206	0.754996	0.1376	0.621054	0.567116	0.809574	0.360188	0.861395
METFORMIN	METFORMIN	PTEN	METFORMIN		CKB	26921394|24077915	0.216651	0.167413	0.744377	0.220841	0.567116	0.289111	0.856755	0.65286
BIBW2992	AFATINIB	BRAF	AFATINIB		CKB	26916115	0.263581	6.83e-09	0.82544	0.0489278	0.67025	6.75411e-08	0.918302	0.33726
ERLOTINIB	ERLOTINIB	KRAS	ERLOTINIB		ClearityFoundationBiomarkers|OncoKB|CKB|CIViC	27659046|15696205|24746704|19794967|23200175|20609353|18626007|26728409|16043828|25792301|23934108|22805291|23313110|15801831|26837474|24908424|27480147|25801412|21969500|21862683|15542782	0.280931	4.11e-08	5.07e-12	0.140863	0.673188	3.6579e-07	4.5123e-10	0.482185
IMATINIB	IMATINIB	CDKN2A	IMATINIB		CKB	28514312	0.306715	0.23627	0.291968	0.397671	0.673188	0.350467	0.618694	0.704008
SORAFENIB	SORAFENIB	PTEN	SORAFENIB		CKB	27213589	0.308329	0.232248	0.428384	0.4173	0.673188	0.350467	0.685519	0.704008
VORINOSTAT	VORINOSTAT	BRAF	VORINOSTAT		CKB	27924459	0.314699	0.0131885	0.54247	0.801901	0.673188	0.0391259	0.7554	0.939068
ATRA	TRETINOIN	NFE2L2	TRETINOIN		NCI	18048326	0.317706	0.630077	0.00997939	0.0278565	0.673188	0.700961	0.059211	0.321377
PACLITAXEL	PACLITAXEL	BRAF	PACLITAXEL		OncoKB	26324360	0.320294	8.96e-18	0.348771	0.849565	0.673188	1.9936e-16	0.667215	0.957105
LAPATINIB	LAPATINIB	EGFR	LAPATINIB	inhibitor|antagonist	TALC|TdgClinicalTrial|ClearityFoundationClinicalTrial|CKB|GuideToPharmacologyInteractions|CGI|CIViC|TEND|DrugBank|DoCM|CancerCommons|TTD	27595477|12214266|20110044|20215545|23917401|15374980|14633707|18199554|16894399|14751502|18408761|23559153|11752352|14737100|18803986|22885469|15163842|20658522|14967461	0.322815	0.0199375	0.899187	0.266762	0.673188	0.0550713	0.941502	0.657735
BIBW2992	AFATINIB	KRAS	AFATINIB		CKB|CIViC	26341921|24685132|27338794|25870145	0.331059	0.0093265	0.0126876	0.13385	0.673188	0.0307429	0.0664235	0.482185
IMATINIB	IMATINIB	EGFR	IMATINIB		CKB	22323597	0.336603	0.00219131	0.759734	0.578097	0.673188	0.00975132	0.856755	0.829848
PAZOPANIB	PAZOPANIB	KRAS	PAZOPANIB		CKB	26324075	0.340376	0.0503546	0.00643576	0.696396	0.673188	0.101854	0.0551754	0.874323
DASATINIB	DASATINIB	ARID1A	DASATINIB		CIViC	27364904	0.377888	0.513189	0.470981	0.289066	0.718876	0.619928	0.72241	0.657735
AZD6244	SELUMETINIB	BRAF	SELUMETINIB		ClearityFoundationBiomarkers|OncoKB|CKB|CGI	26343583|22197931|26324360|22048237|23942066|26351322|27655129|24265152|19915144|27222538|26461489|27196754|27217440|24448821|27312529|26137449|23406027	0.379631	0.161113	0.567496	0.384327	0.718876	0.286782	0.76561	0.704008
DASATINIB	DASATINIB	EGFR	DASATINIB		CKB	28416483	0.404782	0.188927	0.516934	0.413209	0.750533	0.316368	0.754215	0.704008
DOXORUBICIN	DOXORUBICIN	BRAF	DOXORUBICIN		CKB	27924459	0.423747	1.29e-20	0.0637403	0.900063	0.766808	3.827e-19	0.189829	0.985803
GEFITINIB	GEFITINIB	PTEN	GEFITINIB		ClearityFoundationBiomarkers|CKB|CIViC	16282176|26561558	0.430791	0.218121	0.419286	0.560251	0.766808	0.344048	0.685519	0.829848
PACLITAXEL	PACLITAXEL	EGFR	PACLITAXEL		CKB|CIViC	24886365|22139083	0.444826	0.0592432	0.589524	0.691539	0.776265	0.115566	0.783099	0.874323
AZD6244	SELUMETINIB	PTEN	SELUMETINIB		CKB	27196754|21358673|26232337	0.459678	0.517697	0.43817	0.381307	0.783311	0.619928	0.685519	0.704008
ERLOTINIB	ERLOTINIB	PTEN	ERLOTINIB		ClearityFoundationBiomarkers|CIViC	16282176	0.477862	0.0297251	0.00824952	0.00984444	0.783311	0.0696194	0.0551754	0.287438
ETOPOSIDE	ETOPOSIDE	EGFR	ETOPOSIDE		CKB	27216155	0.480857	0.596532	0.888866	0.227401	0.783311	0.672042	0.941502	0.65286
GEMCITABINE	GEMCITABINE	CDKN2A	GEMCITABINE		CKB	25156567	0.493459	0.235491	0.0340833	0.0161482	0.783311	0.350467	0.144448	0.287438
ERLOTINIB	ERLOTINIB	EGFR	ERLOTINIB	antagonist|inhibitor	TALC|PharmGKB|ClearityFoundationBiomarkers|MyCancerGenome|TdgClinicalTrial|ClearityFoundationClinicalTrial|OncoKB|CKB|GuideToPharmacologyInteractions|CGI|CIViC|TEND|DrugBank|DoCM|CancerCommons|TTD|FDA	26619011|26324372|17877814|25870087|19455431|27468240|22452896|28089594|23371856|20808254|23470965|23102728|14570950|26773740|22370314|20068085|15310767|27694386|27102076|12517254|26768165|16707764|17653080|15710947|20479403|27216155|25589191|26051236|23917401|24410791|25668228|26341921|19015641|25179728|16912157|24893891|15638953|27760111|23969006|15728811|20573926|16258541|19692680|15118125|182…	0.497247	0.00871098	0.379422	0.951257	0.783311	0.0298183	0.67537	0.986517
TEMSIROLIMUS	TEMSIROLIMUS	PTEN	TEMSIROLIMUS		ClearityFoundationBiomarkers|CKB|CIViC	11504908|23674493|27016228	0.501671	0.0758642	0.321455	0.138502	0.783311	0.143658	0.636134	0.482185
AZD8055	AZD-8055	PTEN	AZD-8055		CKB	28446642	0.527103	0.935317	0.870604	0.106632	0.80654	0.935317	0.941502	0.451918
AZD6482	AZD-6482	BRAF	AZD-6482		CKB	26577700	0.548136	7.26e-08	0.60799	0.827157	0.80654	5.874e-07	0.795752	0.954919
DOCETAXEL	DOCETAXEL	KRAS	DOCETAXEL		OncoKB|CKB|CGI|CIViC	24746704|23200175|20609353|26728409|25792301|23934108|22805291|15801831|26837474|24908424|27876675|25801412|26125448|15542782|28492898	0.548947	0.49391	0.00785189	0.951742	0.80654	0.610528	0.0551754	0.986517
RDEA119	Refametinib	KRAS	Refametinib		CKB	26582713|27975152|25294897	0.559004	0.551948	0.478901	0.034312	0.80654	0.637965	0.72241	0.321377
GEMCITABINE	GEMCITABINE	HRAS	GEMCITABINE		NCI	16818479	0.563101	1.72e-05	0.438307	0.0932175	0.80654	0.000109343	0.685519	0.426014
DOCETAXEL	DOCETAXEL	NOTCH1	DOCETAXEL		CKB	26202948	0.570921	0.168919	0.567756	0.770849	0.80654	0.289111	0.76561	0.91474
RDEA119	Refametinib	PTEN	Refametinib		CKB	23434733	0.584073	0.444536	0.0434191	0.547594	0.812227	0.565196	0.161012	0.829848
AZD8055	AZD-8055	HRAS	AZD-8055		CKB|CIViC	26544513	0.596451	0.000412095	0.543209	0.0361097	0.816679	0.00229228	0.7554	0.321377
SORAFENIB	SORAFENIB	EGFR	SORAFENIB		CKB	23629727|26743856|24166906	0.627674	0.191953	0.0492189	0.287511	0.846408	0.316368	0.16848	0.657735
METFORMIN	METFORMIN	KRAS	METFORMIN		CKB	24077915|23877793	0.646909	0.000385683	4.96e-06	0.0606309	0.859326	0.00228839	0.000147147	0.33726
TEMSIROLIMUS	TEMSIROLIMUS	CTNNB1	TEMSIROLIMUS		CKB	27016228	0.70605	0.567264	0.00867928	0.0589703	0.893107	0.647263	0.0551754	0.33726
IMATINIB	IMATINIB	CTNNB1	IMATINIB		CKB	26861905	0.706959	0.316278	0.84929	0.557116	0.893107	0.446805	0.93317	0.829848
SORAFENIB	SORAFENIB	KRAS	SORAFENIB		CKB|CGI	23629727|26743856|23224737|26307133|25294897|27480147|25363205	0.710576	0.0237412	3.81e-05	0.512662	0.893107	0.0600349	0.00056515	0.814766
PLX4720	PLX-4720	PTEN	PLX-4720		CKB	24265153	0.712478	0.92203	0.3669	0.878994	0.893107	0.934803	0.667215	0.977881
NILOTINIB	NILOTINIB	KRAS	NILOTINIB		CKB	26725216	0.759033	0.0597306	0.0615669	0.997948	0.93825	0.115566	0.189829	0.997948
BORTEZOMIB	BORTEZOMIB	KRAS	BORTEZOMIB		CKB	22541434	0.770548	0.298588	0.258866	0.140545	0.939436	0.435645	0.575978	0.482185
GDC0941	PICTILISIB	PTEN	PICTILISIB		CKB	24265153|22693356|27020857|23136191|9661880|26058079|26577700|19276360|24322983|28119489|26733612	0.793503	0.405028	0.287421	0.936589	0.954349	0.522428	0.618694	0.986517
TIPIFARNIB	TIPIFARNIB	HRAS	TIPIFARNIB		CGI		0.814476	0.00345437	0.0647656	0.068058	0.961978	0.0131061	0.189829	0.356304
AZD8055	AZD-8055	KRAS	AZD-8055		CKB	22271687|26725216|24791855	0.834704	0.00457806	3.53e-05	0.02745	0.961978	0.0162979	0.00056515	0.321377
PACLITAXEL	PACLITAXEL	CDKN2A	PACLITAXEL		CKB	28514312	0.841051	0.9243	0.656841	0.364723	0.961978	0.934803	0.803737	0.704008
METHOTREXATE	METHOTREXATE	NOTCH1	METHOTREXATE		CKB	28151717	0.848642	0.362802	0.991064	0.313994	0.961978	0.489233	0.991064	0.657735
AZD6244	SELUMETINIB	EGFR	SELUMETINIB		CKB	24939055|25870145|27287717|28416483|27312529	0.859099	0.0373072	0.392866	0.486443	0.961978	0.0812621	0.685519	0.787518
GEFITINIB	GEFITINIB	KRAS	GEFITINIB		ClearityFoundationBiomarkers|CKB|CIViC	15696205|19794967|27338794|25870145|23313110	0.873936	0.0449037	0.000304082	0.264134	0.961978	0.0929403	0.00386619	0.657735
GDC0941	PICTILISIB	KRAS	PICTILISIB		CKB	22084396|22693356|19165201|26725216|22952903	0.882683	0.476384	0.706784	0.696823	0.961978	0.597158	0.827681	0.874323
DASATINIB	DASATINIB	HRAS	DASATINIB		CKB	27222538	0.901169	0.339289	0.693408	0.213391	0.961978	0.464566	0.822844	0.65286
RDEA119	Refametinib	BRAF	Refametinib		CKB	19706763	0.901833	4.12e-17	0.439041	0.717142	0.961978	6.11133e-16	0.685519	0.874323
VORINOSTAT	VORINOSTAT	PTEN	VORINOSTAT		CKB	22693356|9661880	0.934951	0.862205	0.924633	0.70839	0.961978	0.90278	0.956887	0.874323
METFORMIN	METFORMIN	HRAS	METFORMIN		CKB	26921394|26951660	0.938904	0.0318793	0.0843252	0.045495	0.961978	0.0727502	0.234529	0.33726
PACLITAXEL	PACLITAXEL	PTEN	PACLITAXEL		CKB|CIViC	25637314|25833835|25672916	0.940998	0.802628	0.496902	0.964348	0.961978	0.850403	0.737072	0.986517
MIDOSTAURIN	MIDOSTAURIN	KRAS	MIDOSTAURIN		CKB	26725216	0.950506	0.532556	0.194001	0.5691	0.961978	0.623651	0.479614	0.829848
DOXORUBICIN	DOXORUBICIN	LRP1B	DOXORUBICIN		CIViC	22896685	0.95117	0.880792	0.87902	0.747087	0.961978	0.911518	0.941502	0.898524
DOXORUBICIN	DOXORUBICIN	NFE2L2	DOXORUBICIN		NCI	18413364	0.97095	0.722662	0.367343	0.419241	0.97095	0.784353	0.667215	0.704008
