# Supplementary material for: Diversity spectrum analysis identifies mutation-specific effects of cancer driver genes
Source: Commun Biol. 2020 Jan 7;3:6. doi: 10.1038/s42003-019-0736-4 (PMC6946677; doi:10.1038/s42003-019-0736-4)
Supplement: Supplementary file 10 — Supplementary Data 8 [file 42003_2019_736_MOESM10_ESM.xlsx]

## Sheet: Sheet1
Supplementary Data 8. Evidence levels of druggable mutations in OncoKB
Mutation	Gene	ND	Evidence_Level_1	Evidence_Level_2A	Evidence_Level_2B	Evidence_Level_3A	Evidence_Level_3B	Evidence_Level_4	Evidence_Level_R1	Evidence_Level_R2	Evidence_Level_R3	Total
BRAF_p.V600E	BRAF	0.1771	1	1	0	0	0	1	0	0	0	3
BRAF_p.V600M	BRAF	0	1	1	0	0	0	0	0	0	0	2
BRAF_p.V600G	BRAF	0	1	1	0	0	0	0	0	0	0	2
BRAF_p.K601E	BRAF	0.5903	0	0	0	1	0	1	0	0	0	2
EGFR_p.L858R	EGFR	0	1	0	0	0	0	0	0	0	0	1
EGFR_p.E709_T710delinsD	EGFR	0	1	0	0	0	0	0	0	0	0	1
BRAF_p.S467L	BRAF	0	0	0	0	0	0	1	0	0	0	1
FGFR3_p.G370C	FGFR3	0	0	0	0	1	0	0	0	0	0	1
IDH2_p.R172M	IDH2	0	1	0	0	0	0	0	0	0	0	1
BRAF_p.G469V	BRAF	0	0	0	0	0	0	1	0	0	0	1
IDH1_p.R132H	IDH1	0.0515	0	0	0	1	0	0	0	0	0	1
IDH1_p.R132S	IDH1	0.1412	0	0	0	1	0	0	0	0	0	1
IDH2_p.R140Q	IDH2	0.1412	1	0	0	0	0	0	0	0	0	1
FGFR3_p.S249C	FGFR3	0.1539	0	0	0	1	0	0	0	0	0	1
FGFR3_p.Y373C	FGFR3	0.2173	0	0	0	1	0	0	0	0	0	1
IDH2_p.R172K	IDH2	0.2966	1	0	0	0	0	0	0	0	0	1
BRAF_p.G466E	BRAF	0.3109	0	0	0	0	0	1	0	0	0	1
IDH1_p.R132G	IDH1	0.3768	0	0	0	1	0	0	0	0	0	1
BRAF_p.G469R	BRAF	0.4056	0	0	0	0	0	1	0	0	0	1
BRAF_p.G466V	BRAF	0.4092	0	0	0	0	0	1	0	0	0	1
AKT1_p.E17K	AKT1	0.4462	0	0	0	1	0	0	0	0	0	1
IDH1_p.R132C	IDH1	0.5011	0	0	0	1	0	0	0	0	0	1
FGFR3_p.K650E	FGFR3	0.5794	0	0	0	1	0	0	0	0	0	1
FGFR3_p.G380R	FGFR3	0.5794	0	0	0	1	0	0	0	0	0	1
MTOR_p.S2215F	MTOR	0.5794	0	0	0	0	0	1	0	0	0	1
FGFR3_p.R248C	FGFR3	0.5904	0	0	0	1	0	0	0	0	0	1
EGFR_p.L861Q	EGFR	0.75	1	0	0	0	0	0	0	0	0	1
BRAF_p.N581S	BRAF	0.8277	0	0	0	0	0	1	0	0	0	1
BRAF_p.D594N	BRAF	0.8333	0	0	0	0	0	1	0	0	0	1
BRAF_p.G469A	BRAF	0.8796	0	0	0	0	0	1	0	0	0	1
IDH2_p.R172S	IDH2	1	1	0	0	0	0	0	0	0	0	1
SPOP_p.Y87C	SPOP	0	0	0	0	0	0	0	0	0	0	0
APC_p.Q1291*	APC	0	0	0	0	0	0	0	0	0	0	0
CIC_p.R215Q	CIC	0	0	0	0	0	0	0	0	0	0	0
MET_p.M1250T	MET	0	0	0	0	0	0	0	0	0	0	0
ACSL3_p.R681C	ACSL3	0	0	0	0	0	0	0	0	0	0	0
BCL9L_p.P450L	BCL9L	0	0	0	0	0	0	0	0	0	0	0
BCL9L_p.Q452Sfs*11	BCL9L	0	0	0	0	0	0	0	0	0	0	0
PTPRT_p.E324K	PTPRT	0	0	0	0	0	0	0	0	0	0	0
IKZF1_p.E304K	IKZF1	0	0	0	0	0	0	0	0	0	0	0
DICER1_p.R509*	DICER1	0	0	0	0	0	0	0	0	0	0	0
APC_p.K1165*	APC	0	0	0	0	0	0	0	0	0	0	0
TP63_p.A489T	TP63	0	0	0	0	0	0	0	0	0	0	0
TCL6_n.3314-806C>T	TCL6	0	0	0	0	0	0	0	0	0	0	0
MAP3K1_p.E722*	MAP3K1	0	0	0	0	0	0	0	0	0	0	0
CIC_p.R202W	CIC	0	0	0	0	0	0	0	0	0	0	0
EP300_p.Q1082*	EP300	0	0	0	0	0	0	0	0	0	0	0
DDX3X_p.E285K	DDX3X	0	0	0	0	0	0	0	0	0	0	0
MET_p.V1092I	MET	0	0	0	0	0	0	0	0	0	0	0
CASP8_p.R413*	CASP8	0	0	0	0	0	0	0	0	0	0	0
MET_p.H1094Y	MET	0	0	0	0	0	0	0	0	0	0	0
CDH11_p.K357T	CDH11	0	0	0	0	0	0	0	0	0	0	0
KDM6A_p.S1061*	KDM6A	0	0	0	0	0	0	0	0	0	0	0
DDX10_p.T80Hfs*2	DDX10	0	0	0	0	0	0	0	0	0	0	0
ROS1_p.R466Q	ROS1	0	0	0	0	0	0	0	0	0	0	0
PIK3CA_p.E545D	PIK3CA	0	0	0	0	0	0	0	0	0	0	0
ESR1_p.D538G	ESR1	0	0	0	0	0	0	0	0	0	0	0
MSH6_p.K1013N	MSH6	0	0	0	0	0	0	0	0	0	0	0
BRIP1_p.A551V	BRIP1	0	0	0	0	0	0	0	0	0	0	0
CTCF_p.P378L	CTCF	0	0	0	0	0	0	0	0	0	0	0
POLE_p.L424I	POLE	0	0	0	0	0	0	0	0	0	0	0
AMER1_p.R497*	AMER1	0	0	0	0	0	0	0	0	0	0	0
TP63_p.S458L	TP63	0	0	0	0	0	0	0	0	0	0	0
APC_p.Y935*	APC	0	0	0	0	0	0	0	0	0	0	0
ECT2L_p.R685Q	ECT2L	0	0	0	0	0	0	0	0	0	0	0
ERCC5_p.R45H	ERCC5	0	0	0	0	0	0	0	0	0	0	0
ERCC2_p.N238S	ERCC2	0	0	0	0	0	0	0	0	0	0	0
TP63_p.E609K	TP63	0	0	0	0	0	0	0	0	0	0	0
APC_p.E1544*	APC	0	0	0	0	0	0	0	0	0	0	0
CUX1_p.R208*	CUX1	0	0	0	0	0	0	0	0	0	0	0
CTNNB1_p.H36P	CTNNB1	0	0	0	0	0	0	0	0	0	0	0
PREX2_p.R1237R	PREX2	0	0	0	0	0	0	0	0	0	0	0
MSH6_p.R959H	MSH6	0	0	0	0	0	0	0	0	0	0	0
VHL_p.S68*	VHL	0	0	0	0	0	0	0	0	0	0	0
NFE2L2_p.D29N	NFE2L2	0	0	0	0	0	0	0	0	0	0	0
RUNX1_p.R174*	RUNX1	0	0	0	0	0	0	0	0	0	0	0
NBN_p.S72Y	NBN	0	0	0	0	0	0	0	0	0	0	0
NPM1_p.W288Cfs*12	NPM1	0	0	0	0	0	0	0	0	0	0	0
MYB_p.I376I	MYB	0	0	0	0	0	0	0	0	0	0	0
ERCC2_p.S44L	ERCC2	0	0	0	0	0	0	0	0	0	0	0
ERCC2_p.Y14C	ERCC2	0	0	0	0	0	0	0	0	0	0	0
DICER1_p.E1705K	DICER1	0	0	0	0	0	0	0	0	0	0	0
CDKN2A_p.E33*	CDKN2A	0	0	0	0	0	0	0	0	0	0	0
LRP1B_p.Q3874*	LRP1B	0	0	0	0	0	0	0	0	0	0	0
PTPRT_p.L695F	PTPRT	0	0	0	0	0	0	0	0	0	0	0
LRP1B_p.R1632Q	LRP1B	0	0	0	0	0	0	0	0	0	0	0
PREX2_p.S658L	PREX2	0	0	0	0	0	0	0	0	0	0	0
GRIN2A_p.D1153N	GRIN2A	0	0	0	0	0	0	0	0	0	0	0
CDH1_p.R598Q	CDH1	0	0	0	0	0	0	0	0	0	0	0
TP63_p.R393Q	TP63	0	0	0	0	0	0	0	0	0	0	0
NONO_p.R153*	NONO	0	0	0	0	0	0	0	0	0	0	0
BAP1_p.V99M	BAP1	0	0	0	0	0	0	0	0	0	0	0
NF1_p.D1837N	NF1	0	0	0	0	0	0	0	0	0	0	0
CTNNB1_p.N387K	CTNNB1	0	0	0	0	0	0	0	0	0	0	0
SYK_p.G578E	SYK	0	0	0	0	0	0	0	0	0	0	0
PIK3CA_p.N1044K	PIK3CA	0	0	0	0	0	0	0	0	0	0	0
KIT_p.D816H	KIT	0	0	0	0	0	0	0	0	0	0	0
CIC_p.R201W	CIC	0	0	0	0	0	0	0	0	0	0	0
PTEN_p.G165R	PTEN	0	0	0	0	0	0	0	0	0	0	0
GPC3_p.E548K	GPC3	0	0	0	0	0	0	0	0	0	0	0
SEPT9_p.F557F	2018-09-09	0	0	0	0	0	0	0	0	0	0	0
TGFBR2_p.E519K	TGFBR2	0	0	0	0	0	0	0	0	0	0	0
LRP1B_p.S4334L	LRP1B	0	0	0	0	0	0	0	0	0	0	0
ERCC5_p.R759L	ERCC5	0	0	0	0	0	0	0	0	0	0	0
VHL_p.V74D	VHL	0	0	0	0	0	0	0	0	0	0	0
APC_p.S1861Y	APC	0	0	0	0	0	0	0	0	0	0	0
PTPRB_p.G139E	PTPRB	0	0	0	0	0	0	0	0	0	0	0
BCL6_p.R618C	BCL6	0	0	0	0	0	0	0	0	0	0	0
CDH1_p.E243K	CDH1	0	0	0	0	0	0	0	0	0	0	0
PTEN_p.I300I	PTEN	0	0	0	0	0	0	0	0	0	0	0
LRP1B_p.G4199E	LRP1B	0	0	0	0	0	0	0	0	0	0	0
ARID1B_p.Q1166*	ARID1B	0	0	0	0	0	0	0	0	0	0	0
PTPRK_p.R1382Q	PTPRK	0	0	0	0	0	0	0	0	0	0	0
NCOR2_p.R330H	NCOR2	0	0	0	0	0	0	0	0	0	0	0
TCF7L2_p.L200Sfs*25	TCF7L2	0	0	0	0	0	0	0	0	0	0	0
MAX_p.H28R	MAX	0	0	0	0	0	0	0	0	0	0	0
TP63_p.R379C	TP63	0	0	0	0	0	0	0	0	0	0	0
FLT3_p.D835Y	FLT3	0	0	0	0	0	0	0	0	0	0	0
RET_p.M918T	RET	0	0	0	0	0	0	0	0	0	0	0
PTPRC_p.Q897H	PTPRC	0	0	0	0	0	0	0	0	0	0	0
CCND1_p.T286I	CCND1	0	0	0	0	0	0	0	0	0	0	0
ROS1_p.G938G	ROS1	0	0	0	0	0	0	0	0	0	0	0
SMAD2_p.S276L	SMAD2	0	0	0	0	0	0	0	0	0	0	0
MYC_p.H359R	MYC	0	0	0	0	0	0	0	0	0	0	0
RAC1_p.P29L	RAC1	0	0	0	0	0	0	0	0	0	0	0
NCOA1_p.P1239S	NCOA1	0	0	0	0	0	0	0	0	0	0	0
FAT1_p.S3373*	FAT1	0	0	0	0	0	0	0	0	0	0	0
LRP1B_p.K1694T	LRP1B	0	0	0	0	0	0	0	0	0	0	0
APC_p.R554*	APC	0	0	0	0	0	0	0	0	0	0	0
RB1_p.E137*	RB1	0	0	0	0	0	0	0	0	0	0	0
CTCF_p.R377H	CTCF	0	0	0	0	0	0	0	0	0	0	0
PMS2_p.R199S	PMS2	0	0	0	0	0	0	0	0	0	0	0
MECOM_p.P258S	MECOM	0	0	0	0	0	0	0	0	0	0	0
KIT_p.K642E	KIT	0	0	0	0	0	0	0	0	0	0	0
PREX2_p.R1557C	PREX2	0	0	0	0	0	0	0	0	0	0	0
SPOP_p.F102V	SPOP	0	0	0	0	0	0	0	0	0	0	0
MAP2K1_p.P124L	MAP2K1	0	0	0	0	0	0	0	0	0	0	0
ATM_p.R248Q	ATM	0	0	0	0	0	0	0	0	0	0	0
MDM2_p.S226S	MDM2	0	0	0	0	0	0	0	0	0	0	0
LRP1B_p.E630K	LRP1B	0	0	0	0	0	0	0	0	0	0	0
PTPRC_p.R673*	PTPRC	0	0	0	0	0	0	0	0	0	0	0
HOXA11_p.I299Lfs*30	HOXA11	0	0	0	0	0	0	0	0	0	0	0
APC_p.E941*	APC	0	0	0	0	0	0	0	0	0	0	0
SF3B1_p.R957Q	SF3B1	0	0	0	0	0	0	0	0	0	0	0
APC_p.S1696N	APC	0	0	0	0	0	0	0	0	0	0	0
IL7R_p.F298F	IL7R	0	0	0	0	0	0	0	0	0	0	0
VHL_p.H115N	VHL	0	0	0	0	0	0	0	0	0	0	0
MECOM_p.R848Q	MECOM	0	0	0	0	0	0	0	0	0	0	0
ATRX_p.E585*	ATRX	0	0	0	0	0	0	0	0	0	0	0
ATRX_p.L14F	ATRX	0	0	0	0	0	0	0	0	0	0	0
TRRAP_p.F2459F	TRRAP	0	0	0	0	0	0	0	0	0	0	0
CTNNB1_p.K335I	CTNNB1	0	0	0	0	0	0	0	0	0	0	0
ERCC2_p.Y72C	ERCC2	0	0	0	0	0	0	0	0	0	0	0
MYH11_p.F1576F	MYH11	0	0	0	0	0	0	0	0	0	0	0
MECOM_p.P308S	MECOM	0	0	0	0	0	0	0	0	0	0	0
APC_p.E1408*	APC	0	0	0	0	0	0	0	0	0	0	0
LRP1B_p.S1992F	LRP1B	0	0	0	0	0	0	0	0	0	0	0
RHOA_p.Y42C	RHOA	0	0	0	0	0	0	0	0	0	0	0
PTPRT_p.M881I	PTPRT	0	0	0	0	0	0	0	0	0	0	0
ERCC5_p.R992Q	ERCC5	0	0	0	0	0	0	0	0	0	0	0
KIT_p.V559A	KIT	0	0	0	0	0	0	0	0	0	0	0
PTPRB_p.D1560N	PTPRB	0	0	0	0	0	0	0	0	0	0	0
CDH1_p.Q23*	CDH1	0	0	0	0	0	0	0	0	0	0	0
IL7R_p.I271I	IL7R	0	0	0	0	0	0	0	0	0	0	0
SPOP_p.W131G	SPOP	0	0	0	0	0	0	0	0	0	0	0
FLT3_p.A627T	FLT3	0	0	0	0	0	0	0	0	0	0	0
APC_p.G1767C	APC	0	0	0	0	0	0	0	0	0	0	0
POLE_p.P916L	POLE	0	0	0	0	0	0	0	0	0	0	0
APC_p.L2574I	APC	0	0	0	0	0	0	0	0	0	0	0
ACVR1_p.R206H	ACVR1	0	0	0	0	0	0	0	0	0	0	0
SPOP_p.F133V	SPOP	0	0	0	0	0	0	0	0	0	0	0
SPOP_p.F133L	SPOP	0	0	0	0	0	0	0	0	0	0	0
SPOP_p.F133C	SPOP	0	0	0	0	0	0	0	0	0	0	0
KDR_p.S1100F	KDR	0	0	0	0	0	0	0	0	0	0	0
UBR5_p.R2480C	UBR5	0	0	0	0	0	0	0	0	0	0	0
FAT1_p.D3120N	FAT1	0	0	0	0	0	0	0	0	0	0	0
PTPRT_p.E548K	PTPRT	0	0	0	0	0	0	0	0	0	0	0
KDM6A_p.S1067L	KDM6A	0	0	0	0	0	0	0	0	0	0	0
KDM6A_p.Q555*	KDM6A	0	0	0	0	0	0	0	0	0	0	0
APC_p.E1374*	APC	0	0	0	0	0	0	0	0	0	0	0
SF3B1_p.E902K	SF3B1	0	0	0	0	0	0	0	0	0	0	0
EGFR_p.A289D	EGFR	0	0	0	0	0	0	0	0	0	0	0
POLE_p.R114*	POLE	0	0	0	0	0	0	0	0	0	0	0
CTCF_p.R457*	CTCF	0	0	0	0	0	0	0	0	0	0	0
GNAQ_p.Q209L	GNAQ	0	0	0	0	0	0	0	0	0	0	0
KDR_p.R944Q	KDR	0	0	0	0	0	0	0	0	0	0	0
GATA3_p.M293K	GATA3	0	0	0	0	0	0	0	0	0	0	0
AXIN1_p.R298L	AXIN1	0	0	0	0	0	0	0	0	0	0	0
RUNX1_p.D96Gfs*15	RUNX1	0	0	0	0	0	0	0	0	0	0	0
PTPRT_p.R364Q	PTPRT	0	0	0	0	0	0	0	0	0	0	0
PTEN_p.R130G	PTEN	0.0376	0	0	0	0	0	0	0	0	0	0
EGFR_p.E746_A750del	EGFR	0.0742	0	0	0	0	0	0	0	0	0	0
GNA11_p.Q209L	GNA11	0.0779	0	0	0	0	0	0	0	0	0	0
GNAQ_p.Q209P	GNAQ	0.0956	0	0	0	0	0	0	0	0	0	0
MAP2K1_p.P124S	MAP2K1	0.0975	0	0	0	0	0	0	0	0	0	0
FGFR2_p.S252W	FGFR2	0.0996	0	0	0	0	0	0	0	0	0	0
PPP6C_p.R264C	PPP6C	0.127	0	0	0	0	0	0	0	0	0	0
BCOR_p.N1459S	BCOR	0.1422	0	0	0	0	0	0	0	0	0	0
CIC_p.R215W	CIC	0.1588	0	0	0	0	0	0	0	0	0	0
PPP2R1A_p.S256F	PPP2R1A	0.1812	0	0	0	0	0	0	0	0	0	0
FBXW7_p.G423V	FBXW7	0.1812	0	0	0	0	0	0	0	0	0	0
EGFR_p.G598V	EGFR	0.1926	0	0	0	0	0	0	0	0	0	0
APC_p.R216*	APC	0.1969	0	0	0	0	0	0	0	0	0	0
PPP2R1A_p.P179R	PPP2R1A	0.1981	0	0	0	0	0	0	0	0	0	0
PIK3R1_p.R348*	PIK3R1	0.2041	0	0	0	0	0	0	0	0	0	0
ARID1A_p.R1276*	ARID1A	0.2108	0	0	0	0	0	0	0	0	0	0
EGFR_p.R222C	EGFR	0.2108	0	0	0	0	0	0	0	0	0	0
RPL5_p.E82K	RPL5	0.2108	0	0	0	0	0	0	0	0	0	0
PREX2_p.E1295K	PREX2	0.2108	0	0	0	0	0	0	0	0	0	0
CTCF_p.R377C	CTCF	0.2108	0	0	0	0	0	0	0	0	0	0
ARID2_p.S297F	ARID2	0.2108	0	0	0	0	0	0	0	0	0	0
TRRAP_p.S722F	TRRAP	0.2173	0	0	0	0	0	0	0	0	0	0
PTEN_p.E7*	PTEN	0.2173	0	0	0	0	0	0	0	0	0	0
QKI_p.K134Rfs*14	QKI	0.2411	0	0	0	0	0	0	0	0	0	0
POLE_p.P286R	POLE	0.2453	0	0	0	0	0	0	0	0	0	0
RAC1_p.P29S	RAC1	0.2467	0	0	0	0	0	0	0	0	0	0
SPOP_p.M117V	SPOP	0.2503	0	0	0	0	0	0	0	0	0	0
NFE2L2_p.R34Q	NFE2L2	0.2515	0	0	0	0	0	0	0	0	0	0
STAG2_p.Q593*	STAG2	0.2515	0	0	0	0	0	0	0	0	0	0
PTEN_p.R142W	PTEN	0.2515	0	0	0	0	0	0	0	0	0	0
DNMT3A_p.R882H	DNMT3A	0.2515	0	0	0	0	0	0	0	0	0	0
PTEN_p.V290*	PTEN	0.2515	0	0	0	0	0	0	0	0	0	0
PAX3_p.T424M	PAX3	0.2515	0	0	0	0	0	0	0	0	0	0
PREX2_p.H1404Y	PREX2	0.2515	0	0	0	0	0	0	0	0	0	0
CHD4_p.R1162W	CHD4	0.2515	0	0	0	0	0	0	0	0	0	0
PIK3R1_p.R642*	PIK3R1	0.2515	0	0	0	0	0	0	0	0	0	0
BCL11B_p.E123K	BCL11B	0.2515	0	0	0	0	0	0	0	0	0	0
CASP8_p.E180*	CASP8	0.2515	0	0	0	0	0	0	0	0	0	0
EGFR_p.A289V	EGFR	0.2525	0	0	0	0	0	0	0	0	0	0
SF3B1_p.R625H	SF3B1	0.2562	0	0	0	0	0	0	0	0	0	0
APC_p.R213*	APC	0.264	0	0	0	0	0	0	0	0	0	0
CDKN2A_p.P114L	CDKN2A	0.2679	0	0	0	0	0	0	0	0	0	0
KDR_p.R1032Q	KDR	0.2704	0	0	0	0	0	0	0	0	0	0
APC_p.E1397*	APC	0.2704	0	0	0	0	0	0	0	0	0	0
JAK1_p.K860Nfs*16	JAK1	0.2731	0	0	0	0	0	0	0	0	0	0
ARID1A_p.R1989*	ARID1A	0.2741	0	0	0	0	0	0	0	0	0	0
APC_p.R876*	APC	0.2757	0	0	0	0	0	0	0	0	0	0
NOTCH1_p.F357del	NOTCH1	0.2775	0	0	0	0	0	0	0	0	0	0
HRAS_p.Q61R	HRAS	0.2788	0	0	0	0	0	0	0	0	0	0
KRAS_p.G12C	KRAS	0.2799	0	0	0	0	0	0	0	0	0	0
KRAS_p.G12R	KRAS	0.2809	0	0	0	0	0	0	0	0	0	0
PTEN_p.R233*	PTEN	0.2883	0	0	0	0	0	0	0	0	0	0
CTNNB1_p.D32N	CTNNB1	0.2897	0	0	0	0	0	0	0	0	0	0
APC_p.Q1378*	APC	0.2897	0	0	0	0	0	0	0	0	0	0
ZFHX3_p.E763Sfs*61	ZFHX3	0.2903	0	0	0	0	0	0	0	0	0	0
NRAS_p.Q61L	NRAS	0.2937	0	0	0	0	0	0	0	0	0	0
ERBB4_p.R711C	ERBB4	0.3074	0	0	0	0	0	0	0	0	0	0
FAT1_p.R2597*	FAT1	0.3074	0	0	0	0	0	0	0	0	0	0
EGFR_p.V774M	EGFR	0.3109	0	0	0	0	0	0	0	0	0	0
APC_p.E1353*	APC	0.3109	0	0	0	0	0	0	0	0	0	0
DNMT3A_p.R882C	DNMT3A	0.3109	0	0	0	0	0	0	0	0	0	0
KMT2C_p.R4693Q	KMT2C	0.3109	0	0	0	0	0	0	0	0	0	0
TP53_p.R249M	TP53	0.3109	0	0	0	0	0	0	0	0	0	0
ARID2_p.R314C	ARID2	0.3109	0	0	0	0	0	0	0	0	0	0
ARID2_p.R542*	ARID2	0.3109	0	0	0	0	0	0	0	0	0	0
RPL22_p.K89Nfs*3	RPL22	0.3109	0	0	0	0	0	0	0	0	0	0
KIT_p.D816Y	KIT	0.3109	0	0	0	0	0	0	0	0	0	0
WWTR1_p.R248*	WWTR1	0.3109	0	0	0	0	0	0	0	0	0	0
CASP8_p.Q465*	CASP8	0.3109	0	0	0	0	0	0	0	0	0	0
PTPRT_p.R328C	PTPRT	0.3109	0	0	0	0	0	0	0	0	0	0
CAMTA1_p.S287L	CAMTA1	0.3109	0	0	0	0	0	0	0	0	0	0
MYD88_p.L265P	MYD88	0.3109	0	0	0	0	0	0	0	0	0	0
AKAP9_p.R3308*	AKAP9	0.3109	0	0	0	0	0	0	0	0	0	0
KMT2D_p.R3707*	KMT2D	0.3109	0	0	0	0	0	0	0	0	0	0
CIC_p.R1515C	CIC	0.3109	0	0	0	0	0	0	0	0	0	0
PTPRT_p.D1266N	PTPRT	0.3109	0	0	0	0	0	0	0	0	0	0
LRP1B_p.L3714F	LRP1B	0.3109	0	0	0	0	0	0	0	0	0	0
ARID1A_p.R750*	ARID1A	0.3109	0	0	0	0	0	0	0	0	0	0
PTPRB_p.R529Q	PTPRB	0.3109	0	0	0	0	0	0	0	0	0	0
MSH6_p.E1322*	MSH6	0.3109	0	0	0	0	0	0	0	0	0	0
EGFR_p.A289T	EGFR	0.3109	0	0	0	0	0	0	0	0	0	0
CDH1_p.R63*	CDH1	0.3109	0	0	0	0	0	0	0	0	0	0
KDM5A_p.R719C	KDM5A	0.3109	0	0	0	0	0	0	0	0	0	0
FGFR4_p.I108I	FGFR4	0.3109	0	0	0	0	0	0	0	0	0	0
MYCN_p.P44L	MYCN	0.3112	0	0	0	0	0	0	0	0	0	0
CASP8_p.R68Q	CASP8	0.3112	0	0	0	0	0	0	0	0	0	0
CDX2_p.V306Cfs*2	CDX2	0.3126	0	0	0	0	0	0	0	0	0	0
CTNNB1_p.S33C	CTNNB1	0.3147	0	0	0	0	0	0	0	0	0	0
RPL22_p.K15Rfs*5	RPL22	0.3152	0	0	0	0	0	0	0	0	0	0
APC_p.R1450*	APC	0.3172	0	0	0	0	0	0	0	0	0	0
TP53_p.R158L	TP53	0.318	0	0	0	0	0	0	0	0	0	0
MAPK1_p.E322K	MAPK1	0.3241	0	0	0	0	0	0	0	0	0	0
IL7R_p.R267Gfs*28	IL7R	0.3333	0	0	0	0	0	0	0	0	0	0
PIK3CA_p.H1047R	PIK3CA	0.3373	0	0	0	0	0	0	0	0	0	0
NRAS_p.Q61R	NRAS	0.3424	0	0	0	0	0	0	0	0	0	0
TP53_p.G245C	TP53	0.3482	0	0	0	0	0	0	0	0	0	0
APC_p.R232*	APC	0.3482	0	0	0	0	0	0	0	0	0	0
CTCF_p.T204Nfs*26	CTCF	0.3486	0	0	0	0	0	0	0	0	0	0
APC_p.E1309*	APC	0.3509	0	0	0	0	0	0	0	0	0	0
PTEN_p.R173H	PTEN	0.3509	0	0	0	0	0	0	0	0	0	0
NIN_p.N435Mfs*19	NIN	0.3509	0	0	0	0	0	0	0	0	0	0
BCL6_p.R594Q	BCL6	0.3509	0	0	0	0	0	0	0	0	0	0
APC_p.R283*	APC	0.3509	0	0	0	0	0	0	0	0	0	0
RAC1_p.A159V	RAC1	0.3538	0	0	0	0	0	0	0	0	0	0
PIK3CA_p.V344M	PIK3CA	0.3538	0	0	0	0	0	0	0	0	0	0
HRAS_p.G12S	HRAS	0.3538	0	0	0	0	0	0	0	0	0	0
FUBP1_p.R430C	FUBP1	0.3538	0	0	0	0	0	0	0	0	0	0
CUX1_p.E36K	CUX1	0.3538	0	0	0	0	0	0	0	0	0	0
CTCF_p.R448*	CTCF	0.3538	0	0	0	0	0	0	0	0	0	0
PIK3R1_p.R461*	PIK3R1	0.3538	0	0	0	0	0	0	0	0	0	0
APC_p.R805*	APC	0.3538	0	0	0	0	0	0	0	0	0	0
EGFR_p.R108K	EGFR	0.3552	0	0	0	0	0	0	0	0	0	0
ALDH2_p.K289Rfs*122	ALDH2	0.3552	0	0	0	0	0	0	0	0	0	0
FBXW7_p.S582L	FBXW7	0.3552	0	0	0	0	0	0	0	0	0	0
PIK3CA_p.R88Q	PIK3CA	0.3634	0	0	0	0	0	0	0	0	0	0
POLE_p.V411L	POLE	0.3635	0	0	0	0	0	0	0	0	0	0
TP53_p.R280T	TP53	0.3809	0	0	0	0	0	0	0	0	0	0
BRAF_p.P403Lfs*8	BRAF	0.3827	0	0	0	0	0	0	0	0	0	0
KRAS_p.A146T	KRAS	0.3833	0	0	0	0	0	0	0	0	0	0
SF3B1_p.R625C	SF3B1	0.3863	0	0	0	0	0	0	0	0	0	0
APC_p.R564*	APC	0.3863	0	0	0	0	0	0	0	0	0	0
APC_p.Q1429*	APC	0.3869	0	0	0	0	0	0	0	0	0	0
APC_p.Q1367*	APC	0.3869	0	0	0	0	0	0	0	0	0	0
EGFR_p.R252C	EGFR	0.3869	0	0	0	0	0	0	0	0	0	0
CTNNB1_p.S33F	CTNNB1	0.3897	0	0	0	0	0	0	0	0	0	0
KRAS_p.G12D	KRAS	0.3945	0	0	0	0	0	0	0	0	0	0
NF1_p.R2450*	NF1	0.3956	0	0	0	0	0	0	0	0	0	0
KRAS_p.G12V	KRAS	0.4032	0	0	0	0	0	0	0	0	0	0
CTNNB1_p.S45P	CTNNB1	0.4046	0	0	0	0	0	0	0	0	0	0
RNF43_p.R519*	RNF43	0.4056	0	0	0	0	0	0	0	0	0	0
NF1_p.E1583*	NF1	0.4056	0	0	0	0	0	0	0	0	0	0
MET_p.R1148Q	MET	0.4056	0	0	0	0	0	0	0	0	0	0
ABI1_p.K445N	ABI1	0.4056	0	0	0	0	0	0	0	0	0	0
MED12_p.L1224F	MED12	0.4056	0	0	0	0	0	0	0	0	0	0
ERBB4_p.R106C	ERBB4	0.4056	0	0	0	0	0	0	0	0	0	0
PIK3CA_p.E39K	PIK3CA	0.4056	0	0	0	0	0	0	0	0	0	0
SMARCA4_p.R885C	SMARCA4	0.4056	0	0	0	0	0	0	0	0	0	0
KRAS_p.A59T	KRAS	0.4056	0	0	0	0	0	0	0	0	0	0
CDK12_p.R890H	CDK12	0.4056	0	0	0	0	0	0	0	0	0	0
ROS1_p.F2075F	ROS1	0.4056	0	0	0	0	0	0	0	0	0	0
PTPN13_p.R923*	PTPN13	0.4056	0	0	0	0	0	0	0	0	0	0
ERCC4_p.S540L	ERCC4	0.4056	0	0	0	0	0	0	0	0	0	0
MAP3K13_p.R456*	MAP3K13	0.4056	0	0	0	0	0	0	0	0	0	0
CREBBP_p.P2094L	CREBBP	0.4056	0	0	0	0	0	0	0	0	0	0
ERBB3_p.V104L	ERBB3	0.4056	0	0	0	0	0	0	0	0	0	0
BCOR_p.E1076K	BCOR	0.4056	0	0	0	0	0	0	0	0	0	0
CASP8_p.E382*	CASP8	0.4056	0	0	0	0	0	0	0	0	0	0
PIK3CA_p.N345I	PIK3CA	0.4056	0	0	0	0	0	0	0	0	0	0
SPOP_p.R121Q	SPOP	0.4056	0	0	0	0	0	0	0	0	0	0
NOTCH1_p.E455K	NOTCH1	0.4056	0	0	0	0	0	0	0	0	0	0
SEPT6_p.F126F	2018-09-06	0.4056	0	0	0	0	0	0	0	0	0	0
ROS1_p.R245I	ROS1	0.4056	0	0	0	0	0	0	0	0	0	0
FLT3_p.R387Q	FLT3	0.4056	0	0	0	0	0	0	0	0	0	0
NCOR2_p.R1060Vfs*3	NCOR2	0.4056	0	0	0	0	0	0	0	0	0	0
KMT2C_p.R56Q	KMT2C	0.4056	0	0	0	0	0	0	0	0	0	0
FOXA1_p.S250F	FOXA1	0.4056	0	0	0	0	0	0	0	0	0	0
IKZF1_c.161-8347C>T	IKZF1	0.4056	0	0	0	0	0	0	0	0	0	0
FOXA1_p.I176M	FOXA1	0.4056	0	0	0	0	0	0	0	0	0	0
FOXP1_p.S448L	FOXP1	0.4056	0	0	0	0	0	0	0	0	0	0
NF1_p.R192*	NF1	0.4056	0	0	0	0	0	0	0	0	0	0
CDH1_p.D254Y	CDH1	0.4056	0	0	0	0	0	0	0	0	0	0
ITK_p.R96C	ITK	0.4056	0	0	0	0	0	0	0	0	0	0
SND1_p.P723Lfs*2	SND1	0.4056	0	0	0	0	0	0	0	0	0	0
AXIN1_p.R146Q	AXIN1	0.4056	0	0	0	0	0	0	0	0	0	0
MAP3K13_p.M1?	MAP3K13	0.4056	0	0	0	0	0	0	0	0	0	0
AMER1_p.R358*	AMER1	0.4056	0	0	0	0	0	0	0	0	0	0
ERCC3_p.R645Q	ERCC3	0.4056	0	0	0	0	0	0	0	0	0	0
ZMYM2_p.E64K	ZMYM2	0.4056	0	0	0	0	0	0	0	0	0	0
TP63_p.R643Q	TP63	0.4056	0	0	0	0	0	0	0	0	0	0
PREX2_p.R297C	PREX2	0.4056	0	0	0	0	0	0	0	0	0	0
PTEN_p.G129E	PTEN	0.4056	0	0	0	0	0	0	0	0	0	0
IDH1_p.P33S	IDH1	0.4056	0	0	0	0	0	0	0	0	0	0
PAX7_p.S155L	PAX7	0.4056	0	0	0	0	0	0	0	0	0	0
GRIN2A_p.E1461K	GRIN2A	0.4056	0	0	0	0	0	0	0	0	0	0
ATM_p.R2598*	ATM	0.4056	0	0	0	0	0	0	0	0	0	0
LRP1B_p.S2508F	LRP1B	0.4056	0	0	0	0	0	0	0	0	0	0
IL7R_p.I94I	IL7R	0.4056	0	0	0	0	0	0	0	0	0	0
APC_p.Q1406*	APC	0.4056	0	0	0	0	0	0	0	0	0	0
EGFR_p.T263P	EGFR	0.4056	0	0	0	0	0	0	0	0	0	0
FAT4_p.D1128Y	FAT4	0.4056	0	0	0	0	0	0	0	0	0	0
APC_p.Q1294*	APC	0.4056	0	0	0	0	0	0	0	0	0	0
LRP1B_p.R3638W	LRP1B	0.4056	0	0	0	0	0	0	0	0	0	0
PTEN_p.P38S	PTEN	0.4056	0	0	0	0	0	0	0	0	0	0
MSH6_p.E1234*	MSH6	0.4056	0	0	0	0	0	0	0	0	0	0
FAS_p.E261K	FAS	0.4056	0	0	0	0	0	0	0	0	0	0
MSH6_p.R1076H	MSH6	0.4056	0	0	0	0	0	0	0	0	0	0
CTNNB1_p.D32G	CTNNB1	0.4084	0	0	0	0	0	0	0	0	0	0
KRAS_p.G13D	KRAS	0.409	0	0	0	0	0	0	0	0	0	0
NFE2L2_p.R34P	NFE2L2	0.4092	0	0	0	0	0	0	0	0	0	0
FGFR2_p.C382R	FGFR2	0.4092	0	0	0	0	0	0	0	0	0	0
TFE3_p.G482Dfs*44	TFE3	0.4092	0	0	0	0	0	0	0	0	0	0
CTNNB1_p.D32V	CTNNB1	0.4092	0	0	0	0	0	0	0	0	0	0
NFE2L2_p.G31A	NFE2L2	0.4092	0	0	0	0	0	0	0	0	0	0
ARID1A_p.R1722*	ARID1A	0.4092	0	0	0	0	0	0	0	0	0	0
ETV1_p.F312F	ETV1	0.4092	0	0	0	0	0	0	0	0	0	0
STIL_p.S76L	STIL	0.4092	0	0	0	0	0	0	0	0	0	0
BCORL1_p.P1681Qfs*20	BCORL1	0.4112	0	0	0	0	0	0	0	0	0	0
PIK3CA_p.R357Q	PIK3CA	0.4182	0	0	0	0	0	0	0	0	0	0
CHD4_p.R1068C	CHD4	0.4182	0	0	0	0	0	0	0	0	0	0
MECOM_p.S529L	MECOM	0.4182	0	0	0	0	0	0	0	0	0	0
FBXW7_p.R505H	FBXW7	0.4182	0	0	0	0	0	0	0	0	0	0
CTNNB1_p.I35S	CTNNB1	0.4182	0	0	0	0	0	0	0	0	0	0
RHOA_p.E40Q	RHOA	0.4182	0	0	0	0	0	0	0	0	0	0
PIK3CA_p.M1004I	PIK3CA	0.4182	0	0	0	0	0	0	0	0	0	0
CDKN2A_p.R58*	CDKN2A	0.4182	0	0	0	0	0	0	0	0	0	0
MSH6_p.E946*	MSH6	0.4182	0	0	0	0	0	0	0	0	0	0
NSD1_p.F392F	NSD1	0.4182	0	0	0	0	0	0	0	0	0	0
PTEN_p.R130Q	PTEN	0.4183	0	0	0	0	0	0	0	0	0	0
PIK3CA_p.E545K	PIK3CA	0.4185	0	0	0	0	0	0	0	0	0	0
NRAS_p.Q61K	NRAS	0.4189	0	0	0	0	0	0	0	0	0	0
KRAS_p.G12A	KRAS	0.4258	0	0	0	0	0	0	0	0	0	0
PIK3R1_p.N564D	PIK3R1	0.4264	0	0	0	0	0	0	0	0	0	0
APC_p.R2237*	APC	0.4264	0	0	0	0	0	0	0	0	0	0
PTEN_p.K267Rfs*9	PTEN	0.4269	0	0	0	0	0	0	0	0	0	0
AKAP9_p.K39Rfs*17	AKAP9	0.4275	0	0	0	0	0	0	0	0	0	0
PIK3CA_p.R38C	PIK3CA	0.431	0	0	0	0	0	0	0	0	0	0
CTNNB1_p.T41I	CTNNB1	0.431	0	0	0	0	0	0	0	0	0	0
NCOR2_p.I976Sfs*87	NCOR2	0.4324	0	0	0	0	0	0	0	0	0	0
FGFR2_p.N549K	FGFR2	0.4327	0	0	0	0	0	0	0	0	0	0
CHD4_p.R975H	CHD4	0.4327	0	0	0	0	0	0	0	0	0	0
CHD4_p.R1338I	CHD4	0.4329	0	0	0	0	0	0	0	0	0	0
NRAS_p.Q61H	NRAS	0.4329	0	0	0	0	0	0	0	0	0	0
NF1_p.R440*	NF1	0.4329	0	0	0	0	0	0	0	0	0	0
NRG1_p.K91Sfs*24	NRG1	0.4336	0	0	0	0	0	0	0	0	0	0
PIK3CA_p.E542K	PIK3CA	0.4376	0	0	0	0	0	0	0	0	0	0
CARD11_p.R555Gfs*45	CARD11	0.4385	0	0	0	0	0	0	0	0	0	0
CDKN2A_p.R80*	CDKN2A	0.4388	0	0	0	0	0	0	0	0	0	0
MYCN_p.P45Rfs*86	MYCN	0.4392	0	0	0	0	0	0	0	0	0	0
PTEN_p.N323Kfs*2	PTEN	0.4421	0	0	0	0	0	0	0	0	0	0
PRCC_p.Q380Rfs*47	PRCC	0.4472	0	0	0	0	0	0	0	0	0	0
TPR_p.S2155L	TPR	0.4472	0	0	0	0	0	0	0	0	0	0
PTEN_p.E299*	PTEN	0.4502	0	0	0	0	0	0	0	0	0	0
HRAS_p.G13V	HRAS	0.4502	0	0	0	0	0	0	0	0	0	0
ERBB2_p.S310F	ERBB2	0.4523	0	0	0	0	0	0	0	0	0	0
SALL4_p.V995Ffs*14	SALL4	0.4535	0	0	0	0	0	0	0	0	0	0
CDKN2A_p.W110*	CDKN2A	0.4564	0	0	0	0	0	0	0	0	0	0
ATRX_p.R1426*	ATRX	0.4564	0	0	0	0	0	0	0	0	0	0
APC_p.R1114*	APC	0.4581	0	0	0	0	0	0	0	0	0	0
PTEN_p.G132D	PTEN	0.4685	0	0	0	0	0	0	0	0	0	0
JAK1_p.K142Rfs*26	JAK1	0.4685	0	0	0	0	0	0	0	0	0	0
KIT_p.D816V	KIT	0.4685	0	0	0	0	0	0	0	0	0	0
PIK3R1_p.G376R	PIK3R1	0.4697	0	0	0	0	0	0	0	0	0	0
NFE2L2_p.R34G	NFE2L2	0.4718	0	0	0	0	0	0	0	0	0	0
SMO_p.P694Lfs*82	SMO	0.4729	0	0	0	0	0	0	0	0	0	0
ZMYM2_p.K1044Rfs*33	ZMYM2	0.4729	0	0	0	0	0	0	0	0	0	0
CTNNB1_p.S33Y	CTNNB1	0.4729	0	0	0	0	0	0	0	0	0	0
TP53_p.R273C	TP53	0.4752	0	0	0	0	0	0	0	0	0	0
SF3B1_p.K700E	SF3B1	0.4791	0	0	0	0	0	0	0	0	0	0
FBXW7_p.R689W	FBXW7	0.4825	0	0	0	0	0	0	0	0	0	0
APC_p.R499*	APC	0.4836	0	0	0	0	0	0	0	0	0	0
PTEN_p.F341V	PTEN	0.4842	0	0	0	0	0	0	0	0	0	0
NFE2L2_p.L30F	NFE2L2	0.4842	0	0	0	0	0	0	0	0	0	0
ARID1A_p.R1528*	ARID1A	0.4842	0	0	0	0	0	0	0	0	0	0
EZH2_p.E740K	EZH2	0.4842	0	0	0	0	0	0	0	0	0	0
ATRX_p.R781Q	ATRX	0.4842	0	0	0	0	0	0	0	0	0	0
SYK_p.F234F	SYK	0.4842	0	0	0	0	0	0	0	0	0	0
TCF7L2_p.R488C	TCF7L2	0.4842	0	0	0	0	0	0	0	0	0	0
TP53_p.E336*	TP53	0.4842	0	0	0	0	0	0	0	0	0	0
KRAS_p.K117N	KRAS	0.4842	0	0	0	0	0	0	0	0	0	0
TCL1A_p.F24F	TCL1A	0.4842	0	0	0	0	0	0	0	0	0	0
SMAD2_p.R120Q	SMAD2	0.4842	0	0	0	0	0	0	0	0	0	0
CHD4_p.K73Rfs*129	CHD4	0.4847	0	0	0	0	0	0	0	0	0	0
CARD11_p.F1034F	CARD11	0.4911	0	0	0	0	0	0	0	0	0	0
CDKN2A_p.Q50*	CDKN2A	0.4911	0	0	0	0	0	0	0	0	0	0
RUNX1T1_p.E238K	RUNX1T1	0.4911	0	0	0	0	0	0	0	0	0	0
PIK3CA_p.R93Q	PIK3CA	0.4927	0	0	0	0	0	0	0	0	0	0
PIK3CA_p.N345K	PIK3CA	0.4977	0	0	0	0	0	0	0	0	0	0
APC_p.R348*	APC	0.5	0	0	0	0	0	0	0	0	0	0
PTEN_p.G36R	PTEN	0.5	0	0	0	0	0	0	0	0	0	0
TCF7L2_p.K485Sfs*23	TCF7L2	0.5	0	0	0	0	0	0	0	0	0	0
TP53_p.P278T	TP53	0.5	0	0	0	0	0	0	0	0	0	0
FAT1_p.R1627*	FAT1	0.5	0	0	0	0	0	0	0	0	0	0
CACNA1D_p.A105T	CACNA1D	0.5	0	0	0	0	0	0	0	0	0	0
KMT2C_p.R2066*	KMT2C	0.5	0	0	0	0	0	0	0	0	0	0
ATM_p.R2993*	ATM	0.5	0	0	0	0	0	0	0	0	0	0
ERBB2_p.I767M	ERBB2	0.5	0	0	0	0	0	0	0	0	0	0
PIK3CA_p.D939G	PIK3CA	0.5	0	0	0	0	0	0	0	0	0	0
TP53_p.T155N	TP53	0.5	0	0	0	0	0	0	0	0	0	0
AMER1_p.R353*	AMER1	0.5	0	0	0	0	0	0	0	0	0	0
APC_p.E1322*	APC	0.5	0	0	0	0	0	0	0	0	0	0
TGFBR2_p.R528C	TGFBR2	0.5	0	0	0	0	0	0	0	0	0	0
TP53_p.G105V	TP53	0.5	0	0	0	0	0	0	0	0	0	0
CDC73_p.R139Q	CDC73	0.5	0	0	0	0	0	0	0	0	0	0
TRIP11_p.K541Rfs*17	TRIP11	0.5	0	0	0	0	0	0	0	0	0	0
PTPN13_p.R402*	PTPN13	0.5	0	0	0	0	0	0	0	0	0	0
MET_p.T222T	MET	0.5	0	0	0	0	0	0	0	0	0	0
PTEN_p.N323Mfs*21	PTEN	0.5074	0	0	0	0	0	0	0	0	0	0
CTNNB1_p.G34R	CTNNB1	0.5083	0	0	0	0	0	0	0	0	0	0
NFE2L2_p.E79Q	NFE2L2	0.5083	0	0	0	0	0	0	0	0	0	0
FBXW7_p.R505C	FBXW7	0.5093	0	0	0	0	0	0	0	0	0	0
TP53_p.V157F	TP53	0.5151	0	0	0	0	0	0	0	0	0	0
MLLT3_p.R298Gfs*19	MLLT3	0.5161	0	0	0	0	0	0	0	0	0	0
CTNNB1_p.S33P	CTNNB1	0.5161	0	0	0	0	0	0	0	0	0	0
CDKN2A_p.D84N	CDKN2A	0.5161	0	0	0	0	0	0	0	0	0	0
ARID1A_p.R693*	ARID1A	0.5163	0	0	0	0	0	0	0	0	0	0
ARID1A_p.R1721*	ARID1A	0.5163	0	0	0	0	0	0	0	0	0	0
NF1_p.R1362*	NF1	0.5163	0	0	0	0	0	0	0	0	0	0
TP53_p.C242F	TP53	0.5174	0	0	0	0	0	0	0	0	0	0
CD79A_p.R131Gfs*61	CD79A	0.5174	0	0	0	0	0	0	0	0	0	0
BCL11A_p.L360Sfs*61	BCL11A	0.5204	0	0	0	0	0	0	0	0	0	0
TP53_p.R273L	TP53	0.5206	0	0	0	0	0	0	0	0	0	0
PPP2R1A_p.R183W	PPP2R1A	0.5213	0	0	0	0	0	0	0	0	0	0
PIK3CA_p.R108H	PIK3CA	0.5222	0	0	0	0	0	0	0	0	0	0
TP53_p.R175H	TP53	0.5226	0	0	0	0	0	0	0	0	0	0
CTNNB1_p.D32Y	CTNNB1	0.523	0	0	0	0	0	0	0	0	0	0
RAF1_p.S257L	RAF1	0.5266	0	0	0	0	0	0	0	0	0	0
PIK3CA_p.Y1021C	PIK3CA	0.5289	0	0	0	0	0	0	0	0	0	0
ERBB3_p.V104M	ERBB3	0.5303	0	0	0	0	0	0	0	0	0	0
PIK3CA_p.Q546P	PIK3CA	0.5331	0	0	0	0	0	0	0	0	0	0
MTOR_p.S2215Y	MTOR	0.5331	0	0	0	0	0	0	0	0	0	0
PTEN_p.R130*	PTEN	0.5364	0	0	0	0	0	0	0	0	0	0
CTNNB1_p.S37F	CTNNB1	0.5389	0	0	0	0	0	0	0	0	0	0
TP53_p.R249S	TP53	0.539	0	0	0	0	0	0	0	0	0	0
CREBBP_p.I1084Sfs*15	CREBBP	0.5399	0	0	0	0	0	0	0	0	0	0
EP300_p.D1399N	EP300	0.5429	0	0	0	0	0	0	0	0	0	0
PIK3CA_p.C420R	PIK3CA	0.5471	0	0	0	0	0	0	0	0	0	0
FBXW7_p.R465C	FBXW7	0.5497	0	0	0	0	0	0	0	0	0	0
CTNNB1_p.S37C	CTNNB1	0.5499	0	0	0	0	0	0	0	0	0	0
FUS_p.G228G	FUS	0.5529	0	0	0	0	0	0	0	0	0	0
KRAS_p.G12S	KRAS	0.5568	0	0	0	0	0	0	0	0	0	0
FBXW7_p.R465H	FBXW7	0.5622	0	0	0	0	0	0	0	0	0	0
CTNNB1_p.S37A	CTNNB1	0.5645	0	0	0	0	0	0	0	0	0	0
ARID1A_p.S1085*	ARID1A	0.5645	0	0	0	0	0	0	0	0	0	0
MYH9_p.E530K	MYH9	0.5645	0	0	0	0	0	0	0	0	0	0
MN1_p.P45Lfs*8	MN1	0.5645	0	0	0	0	0	0	0	0	0	0
TP53_p.R175C	TP53	0.5645	0	0	0	0	0	0	0	0	0	0
RUNX1T1_p.D235N	RUNX1T1	0.5645	0	0	0	0	0	0	0	0	0	0
EGFR_p.L62R	EGFR	0.5645	0	0	0	0	0	0	0	0	0	0
PIK3CA_p.T1025A	PIK3CA	0.5645	0	0	0	0	0	0	0	0	0	0
CDKN2A_p.E88*	CDKN2A	0.5645	0	0	0	0	0	0	0	0	0	0
CACNA1D_p.E2087K	CACNA1D	0.5645	0	0	0	0	0	0	0	0	0	0
TP53_p.R273H	TP53	0.5647	0	0	0	0	0	0	0	0	0	0
TP53_p.E285K	TP53	0.5661	0	0	0	0	0	0	0	0	0	0
PIK3CA_p.H1047L	PIK3CA	0.5668	0	0	0	0	0	0	0	0	0	0
FBXW7_p.R505G	FBXW7	0.5682	0	0	0	0	0	0	0	0	0	0
TP53_p.Y163C	TP53	0.5682	0	0	0	0	0	0	0	0	0	0
APC_p.R2204*	APC	0.57	0	0	0	0	0	0	0	0	0	0
TP53_p.R248Q	TP53	0.5704	0	0	0	0	0	0	0	0	0	0
TP53_p.I195T	TP53	0.5705	0	0	0	0	0	0	0	0	0	0
TP63_p.R594*	TP63	0.5706	0	0	0	0	0	0	0	0	0	0
MAX_p.R60Q	MAX	0.5731	0	0	0	0	0	0	0	0	0	0
APC_p.R302*	APC	0.5731	0	0	0	0	0	0	0	0	0	0
TP53_p.E298*	TP53	0.5753	0	0	0	0	0	0	0	0	0	0
ERBB2_p.V777L	ERBB2	0.5786	0	0	0	0	0	0	0	0	0	0
KAT6A_p.R1129Q	KAT6A	0.5794	0	0	0	0	0	0	0	0	0	0
PTEN_p.E201*	PTEN	0.5794	0	0	0	0	0	0	0	0	0	0
MSH2_p.E580*	MSH2	0.5794	0	0	0	0	0	0	0	0	0	0
ROS1_p.I529I	ROS1	0.5794	0	0	0	0	0	0	0	0	0	0
PDGFRB_p.S650L	PDGFRB	0.5794	0	0	0	0	0	0	0	0	0	0
LRP1B_p.E4584*	LRP1B	0.5794	0	0	0	0	0	0	0	0	0	0
SMAD3_p.V331I	SMAD3	0.5794	0	0	0	0	0	0	0	0	0	0
FANCE_p.R200C	FANCE	0.5794	0	0	0	0	0	0	0	0	0	0
LRP1B_p.L1576I	LRP1B	0.5794	0	0	0	0	0	0	0	0	0	0
KDM6A_p.W1193*	KDM6A	0.5794	0	0	0	0	0	0	0	0	0	0
STAT3_p.R729Afs*3	STAT3	0.5794	0	0	0	0	0	0	0	0	0	0
KMT2C_p.Q2220*	KMT2C	0.5794	0	0	0	0	0	0	0	0	0	0
EP300_p.S281*	EP300	0.5794	0	0	0	0	0	0	0	0	0	0
LRP1B_p.E145K	LRP1B	0.5794	0	0	0	0	0	0	0	0	0	0
CARD11_p.R170H	CARD11	0.5794	0	0	0	0	0	0	0	0	0	0
KDM6A_p.R519*	KDM6A	0.5794	0	0	0	0	0	0	0	0	0	0
TBL1XR1_p.D370N	TBL1XR1	0.5794	0	0	0	0	0	0	0	0	0	0
NF1_p.Q1070*	NF1	0.5794	0	0	0	0	0	0	0	0	0	0
BUB1B_p.R120Q	BUB1B	0.5794	0	0	0	0	0	0	0	0	0	0
PTPRT_p.R917*	PTPRT	0.5794	0	0	0	0	0	0	0	0	0	0
ARID2_p.S1798*	ARID2	0.5794	0	0	0	0	0	0	0	0	0	0
RB1_p.R579*	RB1	0.5794	0	0	0	0	0	0	0	0	0	0
PLCG1_p.E1163K	PLCG1	0.5794	0	0	0	0	0	0	0	0	0	0
FAT4_p.R1917*	FAT4	0.5794	0	0	0	0	0	0	0	0	0	0
PML_p.E27Rfs*71	PML	0.5794	0	0	0	0	0	0	0	0	0	0
ATRX_p.E1522*	ATRX	0.5794	0	0	0	0	0	0	0	0	0	0
MYC_p.A44V	MYC	0.5794	0	0	0	0	0	0	0	0	0	0
CSF3R_p.A208V	CSF3R	0.5794	0	0	0	0	0	0	0	0	0	0
PREX2_p.D269N	PREX2	0.5794	0	0	0	0	0	0	0	0	0	0
PTEN_p.E150*	PTEN	0.5794	0	0	0	0	0	0	0	0	0	0
ARID1A_p.Q566*	ARID1A	0.5794	0	0	0	0	0	0	0	0	0	0
APC_p.Q1338*	APC	0.5794	0	0	0	0	0	0	0	0	0	0
PTPRT_p.P386L	PTPRT	0.5794	0	0	0	0	0	0	0	0	0	0
RB1_p.Q217*	RB1	0.5794	0	0	0	0	0	0	0	0	0	0
STK11_p.Y60*	STK11	0.5794	0	0	0	0	0	0	0	0	0	0
PPM1D_p.L450*	PPM1D	0.5794	0	0	0	0	0	0	0	0	0	0
SUFU_p.R123C	SUFU	0.5794	0	0	0	0	0	0	0	0	0	0
SF3B1_p.K666T	SF3B1	0.5794	0	0	0	0	0	0	0	0	0	0
CASP8_p.S99F	CASP8	0.5794	0	0	0	0	0	0	0	0	0	0
PBRM1_p.S941*	PBRM1	0.5794	0	0	0	0	0	0	0	0	0	0
FAT4_p.R4799C	FAT4	0.5794	0	0	0	0	0	0	0	0	0	0
XPO1_p.R305Q	XPO1	0.5794	0	0	0	0	0	0	0	0	0	0
MLH1_p.R385C	MLH1	0.5794	0	0	0	0	0	0	0	0	0	0
GRIN2A_p.E1175K	GRIN2A	0.5794	0	0	0	0	0	0	0	0	0	0
TP63_p.M581I	TP63	0.5794	0	0	0	0	0	0	0	0	0	0
NF1_p.L844F	NF1	0.5794	0	0	0	0	0	0	0	0	0	0
LHFP_p.S191L	LHFP	0.5794	0	0	0	0	0	0	0	0	0	0
GNAS_p.R389C	GNAS	0.5794	0	0	0	0	0	0	0	0	0	0
GRIN2A_p.R1159C	GRIN2A	0.5794	0	0	0	0	0	0	0	0	0	0
TP53_p.C277*	TP53	0.5794	0	0	0	0	0	0	0	0	0	0
ZFHX3_p.R846C	ZFHX3	0.5794	0	0	0	0	0	0	0	0	0	0
HRAS_p.G12C	HRAS	0.5794	0	0	0	0	0	0	0	0	0	0
VHL_p.R205C	VHL	0.5794	0	0	0	0	0	0	0	0	0	0
NF1_p.R1958C	NF1	0.5794	0	0	0	0	0	0	0	0	0	0
APC_p.E1306*	APC	0.5794	0	0	0	0	0	0	0	0	0	0
LRP1B_p.S3586R	LRP1B	0.5794	0	0	0	0	0	0	0	0	0	0
TP63_p.S365L	TP63	0.5794	0	0	0	0	0	0	0	0	0	0
PTEN_p.Y177*	PTEN	0.5794	0	0	0	0	0	0	0	0	0	0
ATM_p.R1730*	ATM	0.5794	0	0	0	0	0	0	0	0	0	0
AR_p.F765F	AR	0.5794	0	0	0	0	0	0	0	0	0	0
FGFR2_p.V270V	FGFR2	0.5794	0	0	0	0	0	0	0	0	0	0
PREX2_p.R363Q	PREX2	0.5794	0	0	0	0	0	0	0	0	0	0
PIK3R1_p.R386*	PIK3R1	0.5794	0	0	0	0	0	0	0	0	0	0
CEP89_p.A547A	CEP89	0.5794	0	0	0	0	0	0	0	0	0	0
KAT6B_p.R1254H	KAT6B	0.5794	0	0	0	0	0	0	0	0	0	0
PTEN_p.R130P	PTEN	0.5794	0	0	0	0	0	0	0	0	0	0
PTPRK_p.G677E	PTPRK	0.5794	0	0	0	0	0	0	0	0	0	0
ARID1A_p.Q1363*	ARID1A	0.5794	0	0	0	0	0	0	0	0	0	0
RNF213_p.R2024*	RNF213	0.5794	0	0	0	0	0	0	0	0	0	0
MSH6_p.R976H	MSH6	0.5794	0	0	0	0	0	0	0	0	0	0
CDKN2A_p.D108N	CDKN2A	0.5794	0	0	0	0	0	0	0	0	0	0
FAT1_p.R937*	FAT1	0.5794	0	0	0	0	0	0	0	0	0	0
SMARCB1_p.R374W	SMARCB1	0.5794	0	0	0	0	0	0	0	0	0	0
MAP2K4_p.R281*	MAP2K4	0.5794	0	0	0	0	0	0	0	0	0	0
NFE2L2_p.D29G	NFE2L2	0.5794	0	0	0	0	0	0	0	0	0	0
MSH6_p.R482Q	MSH6	0.5794	0	0	0	0	0	0	0	0	0	0
TP53_p.P27S	TP53	0.5794	0	0	0	0	0	0	0	0	0	0
GRIN2A_p.A638T	GRIN2A	0.5794	0	0	0	0	0	0	0	0	0	0
DDIT3_p.R147H	DDIT3	0.5794	0	0	0	0	0	0	0	0	0	0
SFPQ_p.A672V	SFPQ	0.5794	0	0	0	0	0	0	0	0	0	0
TP53_p.M237K	TP53	0.5794	0	0	0	0	0	0	0	0	0	0
FGFR2_p.R664W	FGFR2	0.5794	0	0	0	0	0	0	0	0	0	0
KMT2C_p.G3665A	KMT2C	0.5794	0	0	0	0	0	0	0	0	0	0
PDGFRA_p.E229K	PDGFRA	0.5794	0	0	0	0	0	0	0	0	0	0
JAK3_p.P664P	JAK3	0.5794	0	0	0	0	0	0	0	0	0	0
FOXP1_p.C29C	FOXP1	0.5794	0	0	0	0	0	0	0	0	0	0
ARID1A_p.S2269*	ARID1A	0.5794	0	0	0	0	0	0	0	0	0	0
ATRX_p.R1739Q	ATRX	0.5794	0	0	0	0	0	0	0	0	0	0
GRIN2A_p.A388T	GRIN2A	0.5794	0	0	0	0	0	0	0	0	0	0
APC_p.S1327*	APC	0.5794	0	0	0	0	0	0	0	0	0	0
AMER1_p.R626*	AMER1	0.5794	0	0	0	0	0	0	0	0	0	0
TP53_p.L257Q	TP53	0.5794	0	0	0	0	0	0	0	0	0	0
CACNA1D_p.E1160*	CACNA1D	0.5794	0	0	0	0	0	0	0	0	0	0
APC_p.E918*	APC	0.5794	0	0	0	0	0	0	0	0	0	0
NF2_p.K123N	NF2	0.5794	0	0	0	0	0	0	0	0	0	0
MSH6_p.R361H	MSH6	0.5794	0	0	0	0	0	0	0	0	0	0
DNMT3A_p.R771Q	DNMT3A	0.5794	0	0	0	0	0	0	0	0	0	0
RSPO2_p.R28C	RSPO2	0.5794	0	0	0	0	0	0	0	0	0	0
WHSC1_p.E1344Rfs*91	WHSC1	0.5794	0	0	0	0	0	0	0	0	0	0
BCL11B_p.H239H	BCL11B	0.5794	0	0	0	0	0	0	0	0	0	0
TP53_p.H179L	TP53	0.5794	0	0	0	0	0	0	0	0	0	0
WHSC1_p.P1343Qfs*49	WHSC1	0.5794	0	0	0	0	0	0	0	0	0	0
BCOR_p.P326T	BCOR	0.5794	0	0	0	0	0	0	0	0	0	0
MAP3K13_p.R517*	MAP3K13	0.5794	0	0	0	0	0	0	0	0	0	0
PPP2R1A_p.R182W	PPP2R1A	0.5794	0	0	0	0	0	0	0	0	0	0
TP53_p.D281N	TP53	0.5794	0	0	0	0	0	0	0	0	0	0
NCOA2_p.R1261Q	NCOA2	0.5794	0	0	0	0	0	0	0	0	0	0
ERBB4_p.R50C	ERBB4	0.5794	0	0	0	0	0	0	0	0	0	0
PDE4DIP_p.E1670K	PDE4DIP	0.5794	0	0	0	0	0	0	0	0	0	0
SMAD2_p.R182*	SMAD2	0.5794	0	0	0	0	0	0	0	0	0	0
PTEN_p.Y336*	PTEN	0.5794	0	0	0	0	0	0	0	0	0	0
CDK4_p.R24L	CDK4	0.5794	0	0	0	0	0	0	0	0	0	0
ACVR2A_p.R255*	ACVR2A	0.5794	0	0	0	0	0	0	0	0	0	0
FAT4_p.E3161K	FAT4	0.5794	0	0	0	0	0	0	0	0	0	0
CBLB_p.R911C	CBLB	0.5794	0	0	0	0	0	0	0	0	0	0
TSC2_p.S1431L	TSC2	0.5794	0	0	0	0	0	0	0	0	0	0
CAMTA1_p.V627V	CAMTA1	0.5794	0	0	0	0	0	0	0	0	0	0
NOTCH1_p.A1918T	NOTCH1	0.5794	0	0	0	0	0	0	0	0	0	0
NFKBIE_p.R391W	NFKBIE	0.5794	0	0	0	0	0	0	0	0	0	0
FAT4_p.G3331W	FAT4	0.5794	0	0	0	0	0	0	0	0	0	0
PTEN_p.Y65*	PTEN	0.5794	0	0	0	0	0	0	0	0	0	0
APC_p.S1356*	APC	0.5794	0	0	0	0	0	0	0	0	0	0
GNAQ_p.R183Q	GNAQ	0.5794	0	0	0	0	0	0	0	0	0	0
FAT1_p.R1506C	FAT1	0.5794	0	0	0	0	0	0	0	0	0	0
POLE_p.F367S	POLE	0.5794	0	0	0	0	0	0	0	0	0	0
CNOT3_p.R568Q	CNOT3	0.5794	0	0	0	0	0	0	0	0	0	0
TSC2_p.R537H	TSC2	0.5794	0	0	0	0	0	0	0	0	0	0
PRF1_p.R385W	PRF1	0.5794	0	0	0	0	0	0	0	0	0	0
KEAP1_p.G480W	KEAP1	0.5794	0	0	0	0	0	0	0	0	0	0
JAK1_p.L431Vfs*22	JAK1	0.5794	0	0	0	0	0	0	0	0	0	0
TP63_p.R266*	TP63	0.5794	0	0	0	0	0	0	0	0	0	0
NFE2L2_p.T80K	NFE2L2	0.5794	0	0	0	0	0	0	0	0	0	0
BRCA2_p.R2842C	BRCA2	0.5794	0	0	0	0	0	0	0	0	0	0
ARID1A_p.Q393*	ARID1A	0.5794	0	0	0	0	0	0	0	0	0	0
CDKN2A_p.M53I	CDKN2A	0.5794	0	0	0	0	0	0	0	0	0	0
CNOT3_p.R177H	CNOT3	0.5794	0	0	0	0	0	0	0	0	0	0
GATA3_p.M442I	GATA3	0.5794	0	0	0	0	0	0	0	0	0	0
EP300_p.C1164Y	EP300	0.5794	0	0	0	0	0	0	0	0	0	0
FAT4_p.A4165T	FAT4	0.5794	0	0	0	0	0	0	0	0	0	0
ARHGEF12_p.R113Q	ARHGEF12	0.5794	0	0	0	0	0	0	0	0	0	0
JUN_p.E112K	JUN	0.5794	0	0	0	0	0	0	0	0	0	0
JAK1_p.R174*	JAK1	0.5794	0	0	0	0	0	0	0	0	0	0
SMARCA4_p.E882K	SMARCA4	0.5794	0	0	0	0	0	0	0	0	0	0
SETD2_p.D1585N	SETD2	0.5794	0	0	0	0	0	0	0	0	0	0
ROS1_p.E527K	ROS1	0.5794	0	0	0	0	0	0	0	0	0	0
APC_p.S2026Y	APC	0.5794	0	0	0	0	0	0	0	0	0	0
HRAS_p.G13C	HRAS	0.5794	0	0	0	0	0	0	0	0	0	0
CDK12_p.R1008W	CDK12	0.5794	0	0	0	0	0	0	0	0	0	0
FLI1_p.R68W	FLI1	0.5794	0	0	0	0	0	0	0	0	0	0
LRP1B_p.D41N	LRP1B	0.5794	0	0	0	0	0	0	0	0	0	0
SMARCD1_p.F233L	SMARCD1	0.5794	0	0	0	0	0	0	0	0	0	0
CACNA1D_p.R513H	CACNA1D	0.5794	0	0	0	0	0	0	0	0	0	0
RAD21_p.R90L	RAD21	0.5794	0	0	0	0	0	0	0	0	0	0
NOTCH1_p.R353C	NOTCH1	0.5794	0	0	0	0	0	0	0	0	0	0
SETD2_p.K1074N	SETD2	0.5794	0	0	0	0	0	0	0	0	0	0
MET_p.R1170*	MET	0.5794	0	0	0	0	0	0	0	0	0	0
ATM_p.R2691C	ATM	0.5794	0	0	0	0	0	0	0	0	0	0
CDKN2A_p.D84G	CDKN2A	0.5794	0	0	0	0	0	0	0	0	0	0
LIFR_p.R936C	LIFR	0.5794	0	0	0	0	0	0	0	0	0	0
TP53_p.R196P	TP53	0.5794	0	0	0	0	0	0	0	0	0	0
TGFBR2_p.S295*	TGFBR2	0.5794	0	0	0	0	0	0	0	0	0	0
WHSC1_p.R729C	WHSC1	0.5794	0	0	0	0	0	0	0	0	0	0
TP53_p.L111P	TP53	0.5794	0	0	0	0	0	0	0	0	0	0
GATA3_p.S407L	GATA3	0.5794	0	0	0	0	0	0	0	0	0	0
UBR5_p.R1331C	UBR5	0.5794	0	0	0	0	0	0	0	0	0	0
BCL9L_p.G980C	BCL9L	0.5794	0	0	0	0	0	0	0	0	0	0
TP53_p.F134V	TP53	0.5794	0	0	0	0	0	0	0	0	0	0
FUBP1_p.R265W	FUBP1	0.5794	0	0	0	0	0	0	0	0	0	0
TP63_p.A139T	TP63	0.5794	0	0	0	0	0	0	0	0	0	0
NTRK1_p.R692C	NTRK1	0.5794	0	0	0	0	0	0	0	0	0	0
SDC4_p.R36*	SDC4	0.5794	0	0	0	0	0	0	0	0	0	0
TP63_p.D398N	TP63	0.5794	0	0	0	0	0	0	0	0	0	0
CARD11_p.I229I	CARD11	0.5794	0	0	0	0	0	0	0	0	0	0
CASP8_p.R68*	CASP8	0.5794	0	0	0	0	0	0	0	0	0	0
FAT4_p.R3716C	FAT4	0.5794	0	0	0	0	0	0	0	0	0	0
POLE_p.S297F	POLE	0.5794	0	0	0	0	0	0	0	0	0	0
MSH6_p.D390N	MSH6	0.5794	0	0	0	0	0	0	0	0	0	0
ATM_p.L1408I	ATM	0.5794	0	0	0	0	0	0	0	0	0	0
PTCH1_p.R602*	PTCH1	0.5794	0	0	0	0	0	0	0	0	0	0
DAXX_p.D729N	DAXX	0.5794	0	0	0	0	0	0	0	0	0	0
IL6ST_p.S754L	IL6ST	0.5794	0	0	0	0	0	0	0	0	0	0
ITK_p.S24S	ITK	0.5794	0	0	0	0	0	0	0	0	0	0
ARID2_p.R274*	ARID2	0.5794	0	0	0	0	0	0	0	0	0	0
ATM_p.R2849*	ATM	0.5794	0	0	0	0	0	0	0	0	0	0
TCF12_p.R587C	TCF12	0.5794	0	0	0	0	0	0	0	0	0	0
PTPRC_p.T453M	PTPRC	0.5794	0	0	0	0	0	0	0	0	0	0
TP53_p.R65*	TP53	0.5794	0	0	0	0	0	0	0	0	0	0
TP53_p.S215R	TP53	0.5794	0	0	0	0	0	0	0	0	0	0
PTEN_p.D24G	PTEN	0.5794	0	0	0	0	0	0	0	0	0	0
PTEN_p.C71Y	PTEN	0.5794	0	0	0	0	0	0	0	0	0	0
ARID2_p.Q1041*	ARID2	0.5794	0	0	0	0	0	0	0	0	0	0
TP53_p.E258D	TP53	0.5794	0	0	0	0	0	0	0	0	0	0
STAG2_p.R146*	STAG2	0.5794	0	0	0	0	0	0	0	0	0	0
NF1_p.Q756*	NF1	0.5794	0	0	0	0	0	0	0	0	0	0
TP53_p.C141G	TP53	0.5794	0	0	0	0	0	0	0	0	0	0
KEAP1_p.V155F	KEAP1	0.5794	0	0	0	0	0	0	0	0	0	0
SFRP4_p.R105C	SFRP4	0.5794	0	0	0	0	0	0	0	0	0	0
APC_p.S943*	APC	0.5794	0	0	0	0	0	0	0	0	0	0
SRGAP3_p.D566D	SRGAP3	0.5794	0	0	0	0	0	0	0	0	0	0
KIAA1598_p.S439L	KIAA1598	0.5794	0	0	0	0	0	0	0	0	0	0
TP53_p.E56*	TP53	0.5794	0	0	0	0	0	0	0	0	0	0
HNF1A_p.A532T	HNF1A	0.5794	0	0	0	0	0	0	0	0	0	0
CAMTA1_p.K1589Nfs*33	CAMTA1	0.5794	0	0	0	0	0	0	0	0	0	0
SPOP_p.D140Y	SPOP	0.5794	0	0	0	0	0	0	0	0	0	0
THRAP3_p.R504W	THRAP3	0.5794	0	0	0	0	0	0	0	0	0	0
BRD3_p.G296G	BRD3	0.5794	0	0	0	0	0	0	0	0	0	0
SMARCA4_p.R381Q	SMARCA4	0.5794	0	0	0	0	0	0	0	0	0	0
MLLT4_p.R80*	MLLT4	0.5794	0	0	0	0	0	0	0	0	0	0
ACVR2A_p.R400H	ACVR2A	0.5794	0	0	0	0	0	0	0	0	0	0
RHOA_p.Y34C	RHOA	0.5794	0	0	0	0	0	0	0	0	0	0
TP53_p.R342P	TP53	0.5794	0	0	0	0	0	0	0	0	0	0
EGFR_p.R252P	EGFR	0.5794	0	0	0	0	0	0	0	0	0	0
MLLT1_p.Q461Rfs*46	MLLT1	0.5794	0	0	0	0	0	0	0	0	0	0
ARID1A_p.Q611*	ARID1A	0.5794	0	0	0	0	0	0	0	0	0	0
KEAP1_p.R554Q	KEAP1	0.5794	0	0	0	0	0	0	0	0	0	0
PAX3_p.Y410Y	PAX3	0.5794	0	0	0	0	0	0	0	0	0	0
SMAD4_p.R445*	SMAD4	0.5794	0	0	0	0	0	0	0	0	0	0
TP53_p.V143M	TP53	0.5794	0	0	0	0	0	0	0	0	0	0
CHD4_p.R877W	CHD4	0.5794	0	0	0	0	0	0	0	0	0	0
CHD4_p.R877Q	CHD4	0.5794	0	0	0	0	0	0	0	0	0	0
ERCC3_p.D395N	ERCC3	0.5794	0	0	0	0	0	0	0	0	0	0
FAT4_p.L3V	FAT4	0.5794	0	0	0	0	0	0	0	0	0	0
RB1_p.R741C	RB1	0.5794	0	0	0	0	0	0	0	0	0	0
ARID1A_p.Q678*	ARID1A	0.5794	0	0	0	0	0	0	0	0	0	0
MTOR_p.T1977R	MTOR	0.5794	0	0	0	0	0	0	0	0	0	0
CDKN2A_p.P81L	CDKN2A	0.5794	0	0	0	0	0	0	0	0	0	0
H3F3A_p.G35R	H3F3A	0.5794	0	0	0	0	0	0	0	0	0	0
APC_p.E984*	APC	0.5794	0	0	0	0	0	0	0	0	0	0
PREX2_p.R1149C	PREX2	0.5794	0	0	0	0	0	0	0	0	0	0
EPAS1_p.T855T	EPAS1	0.5794	0	0	0	0	0	0	0	0	0	0
TP53_p.M237V	TP53	0.5794	0	0	0	0	0	0	0	0	0	0
KIAA1598_p.R148*	KIAA1598	0.5794	0	0	0	0	0	0	0	0	0	0
PTEN_p.L140*	PTEN	0.5794	0	0	0	0	0	0	0	0	0	0
PTEN_p.W274*	PTEN	0.5794	0	0	0	0	0	0	0	0	0	0
FGFR2_p.K659E	FGFR2	0.5794	0	0	0	0	0	0	0	0	0	0
RUNX1_p.R177Q	RUNX1	0.5794	0	0	0	0	0	0	0	0	0	0
IDH1_p.R132L	IDH1	0.5794	0	0	0	0	0	0	0	0	0	0
PIK3R1_p.G353W	PIK3R1	0.5794	0	0	0	0	0	0	0	0	0	0
TP53_p.R280S	TP53	0.5794	0	0	0	0	0	0	0	0	0	0
TRRAP_p.A1304T	TRRAP	0.5794	0	0	0	0	0	0	0	0	0	0
FAT4_p.R2844*	FAT4	0.5794	0	0	0	0	0	0	0	0	0	0
SETD2_p.Q1667*	SETD2	0.5794	0	0	0	0	0	0	0	0	0	0
KMT2D_p.R5214C	KMT2D	0.5794	0	0	0	0	0	0	0	0	0	0
PTEN_p.X268_splice	PTEN	0.5794	0	0	0	0	0	0	0	0	0	0
EP300_p.E1514K	EP300	0.5794	0	0	0	0	0	0	0	0	0	0
SPOP_p.D140N	SPOP	0.5794	0	0	0	0	0	0	0	0	0	0
LIFR_p.S739S	LIFR	0.5794	0	0	0	0	0	0	0	0	0	0
PTPRB_p.P467S	PTPRB	0.5794	0	0	0	0	0	0	0	0	0	0
SPOP_p.R99W	SPOP	0.5794	0	0	0	0	0	0	0	0	0	0
DDX3X_p.R263H	DDX3X	0.5794	0	0	0	0	0	0	0	0	0	0
VHL_p.N131K	VHL	0.5794	0	0	0	0	0	0	0	0	0	0
NCOR1_p.P1081L	NCOR1	0.5794	0	0	0	0	0	0	0	0	0	0
CIC_p.R1512C	CIC	0.5794	0	0	0	0	0	0	0	0	0	0
TCF12_p.R589H	TCF12	0.5794	0	0	0	0	0	0	0	0	0	0
PTPRT_p.R364*	PTPRT	0.5794	0	0	0	0	0	0	0	0	0	0
RUNX1_p.D96Gfs*11	RUNX1	0.5794	0	0	0	0	0	0	0	0	0	0
GNAS_p.R201H	GNAS	0.5809	0	0	0	0	0	0	0	0	0	0
IL6ST_p.V530*	IL6ST	0.5816	0	0	0	0	0	0	0	0	0	0
KRAS_p.G13C	KRAS	0.5823	0	0	0	0	0	0	0	0	0	0
PIK3CA_p.E453K	PIK3CA	0.5891	0	0	0	0	0	0	0	0	0	0
TP53_p.H193L	TP53	0.5898	0	0	0	0	0	0	0	0	0	0
JAK1_p.P430Rfs*2	JAK1	0.5903	0	0	0	0	0	0	0	0	0	0
MECOM_p.G614Efs*30	MECOM	0.5903	0	0	0	0	0	0	0	0	0	0
FBXW7_p.R367*	FBXW7	0.5903	0	0	0	0	0	0	0	0	0	0
MTOR_p.E1799K	MTOR	0.5903	0	0	0	0	0	0	0	0	0	0
TBL1XR1_p.E393*	TBL1XR1	0.5904	0	0	0	0	0	0	0	0	0	0
LIFR_p.E391K	LIFR	0.5904	0	0	0	0	0	0	0	0	0	0
BRD3_p.A373T	BRD3	0.5904	0	0	0	0	0	0	0	0	0	0
PTEN_p.R130L	PTEN	0.5904	0	0	0	0	0	0	0	0	0	0
ZFHX3_p.P3149P	ZFHX3	0.5904	0	0	0	0	0	0	0	0	0	0
AFF3_p.R877W	AFF3	0.5904	0	0	0	0	0	0	0	0	0	0
TP53_p.R273P	TP53	0.5904	0	0	0	0	0	0	0	0	0	0
PIK3CA_p.E970K	PIK3CA	0.5904	0	0	0	0	0	0	0	0	0	0
PPP2R1A_p.S256Y	PPP2R1A	0.5904	0	0	0	0	0	0	0	0	0	0
LSM14A_p.R272C	LSM14A	0.5904	0	0	0	0	0	0	0	0	0	0
EP300_p.A1629V	EP300	0.5904	0	0	0	0	0	0	0	0	0	0
ERBB3_p.E332K	ERBB3	0.5904	0	0	0	0	0	0	0	0	0	0
NF2_p.R418C	NF2	0.5904	0	0	0	0	0	0	0	0	0	0
KMT2C_p.R4806*	KMT2C	0.5904	0	0	0	0	0	0	0	0	0	0
ERBB2_p.S310Y	ERBB2	0.5904	0	0	0	0	0	0	0	0	0	0
AKAP9_p.F414F	AKAP9	0.5904	0	0	0	0	0	0	0	0	0	0
NTRK3_p.F450F	NTRK3	0.5904	0	0	0	0	0	0	0	0	0	0
STAG2_p.R216*	STAG2	0.5904	0	0	0	0	0	0	0	0	0	0
ACVR1_p.R375C	ACVR1	0.5904	0	0	0	0	0	0	0	0	0	0
KIT_p.N822K	KIT	0.5904	0	0	0	0	0	0	0	0	0	0
PREX2_p.S565S	PREX2	0.5904	0	0	0	0	0	0	0	0	0	0
PIK3CA_p.E542A	PIK3CA	0.5904	0	0	0	0	0	0	0	0	0	0
FAT1_p.R1795*	FAT1	0.5904	0	0	0	0	0	0	0	0	0	0
RB1_p.R445*	RB1	0.5904	0	0	0	0	0	0	0	0	0	0
PTPRK_p.E358K	PTPRK	0.5904	0	0	0	0	0	0	0	0	0	0
APC_p.E1345*	APC	0.5904	0	0	0	0	0	0	0	0	0	0
ETV1_p.T139Hfs*116	ETV1	0.5904	0	0	0	0	0	0	0	0	0	0
PIK3R1_p.K567E	PIK3R1	0.5904	0	0	0	0	0	0	0	0	0	0
ERBB3_p.E928G	ERBB3	0.5904	0	0	0	0	0	0	0	0	0	0
LCP1_p.R488H	LCP1	0.5904	0	0	0	0	0	0	0	0	0	0
CBL_p.E276K	CBL	0.5904	0	0	0	0	0	0	0	0	0	0
KAT6A_p.E1408K	KAT6A	0.5904	0	0	0	0	0	0	0	0	0	0
AMER1_p.R601*	AMER1	0.5904	0	0	0	0	0	0	0	0	0	0
CIC_p.R1512H	CIC	0.5904	0	0	0	0	0	0	0	0	0	0
PIK3CA_p.G118D	PIK3CA	0.5927	0	0	0	0	0	0	0	0	0	0
PPM1D_p.E525*	PPM1D	0.5929	0	0	0	0	0	0	0	0	0	0
ARID1A_p.R1335*	ARID1A	0.5929	0	0	0	0	0	0	0	0	0	0
FBXW7_p.Y545C	FBXW7	0.5929	0	0	0	0	0	0	0	0	0	0
NRAS_p.G13D	NRAS	0.5929	0	0	0	0	0	0	0	0	0	0
PIK3CA_p.E726K	PIK3CA	0.5929	0	0	0	0	0	0	0	0	0	0
PTEN_p.R173C	PTEN	0.593	0	0	0	0	0	0	0	0	0	0
PIK3CA_p.M1043V	PIK3CA	0.5933	0	0	0	0	0	0	0	0	0	0
TP53_p.R282W	TP53	0.5963	0	0	0	0	0	0	0	0	0	0
CRTC1_p.S572Afs*6	CRTC1	0.5966	0	0	0	0	0	0	0	0	0	0
PIK3CA_p.M1043I	PIK3CA	0.5992	0	0	0	0	0	0	0	0	0	0
TP53_p.G154V	TP53	0.6038	0	0	0	0	0	0	0	0	0	0
HRAS_p.Q61L	HRAS	0.6038	0	0	0	0	0	0	0	0	0	0
XPO1_p.R749Q	XPO1	0.6038	0	0	0	0	0	0	0	0	0	0
PPM1D_p.N512Ifs*2	PPM1D	0.6038	0	0	0	0	0	0	0	0	0	0
TP53_p.Y220C	TP53	0.6103	0	0	0	0	0	0	0	0	0	0
MLLT4_p.K1014Sfs*20	MLLT4	0.6131	0	0	0	0	0	0	0	0	0	0
NAB2_p.P211Lfs*58	NAB2	0.6131	0	0	0	0	0	0	0	0	0	0
FBXW7_p.R479Q	FBXW7	0.6193	0	0	0	0	0	0	0	0	0	0
TP53_p.Y234C	TP53	0.6233	0	0	0	0	0	0	0	0	0	0
ERBB2_p.R678Q	ERBB2	0.6258	0	0	0	0	0	0	0	0	0	0
NRAS_p.G12D	NRAS	0.634	0	0	0	0	0	0	0	0	0	0
TP53_p.R248W	TP53	0.6352	0	0	0	0	0	0	0	0	0	0
ERBB2_p.L755S	ERBB2	0.6372	0	0	0	0	0	0	0	0	0	0
PBRM1_p.R710*	PBRM1	0.6424	0	0	0	0	0	0	0	0	0	0
PIK3CA_p.Q546R	PIK3CA	0.643	0	0	0	0	0	0	0	0	0	0
SMAD4_p.R361H	SMAD4	0.6449	0	0	0	0	0	0	0	0	0	0
HRAS_p.Q61K	HRAS	0.645	0	0	0	0	0	0	0	0	0	0
TP53_p.R213*	TP53	0.6456	0	0	0	0	0	0	0	0	0	0
PIK3CA_p.R38H	PIK3CA	0.6495	0	0	0	0	0	0	0	0	0	0
PIK3CA_p.E545Q	PIK3CA	0.6495	0	0	0	0	0	0	0	0	0	0
CDKN2A_p.D108Y	CDKN2A	0.6495	0	0	0	0	0	0	0	0	0	0
TP53_p.R175G	TP53	0.6495	0	0	0	0	0	0	0	0	0	0
PTEN_p.Q245*	PTEN	0.6495	0	0	0	0	0	0	0	0	0	0
CSF3R_p.S469Afs*22	CSF3R	0.6495	0	0	0	0	0	0	0	0	0	0
ERBB2_p.V842I	ERBB2	0.6508	0	0	0	0	0	0	0	0	0	0
TP53_p.S241F	TP53	0.6547	0	0	0	0	0	0	0	0	0	0
CAMTA1_p.F442F	CAMTA1	0.6555	0	0	0	0	0	0	0	0	0	0
ABL2_p.K836Nfs*34	ABL2	0.6555	0	0	0	0	0	0	0	0	0	0
KIT_p.E257D	KIT	0.6555	0	0	0	0	0	0	0	0	0	0
LIFR_p.E319K	LIFR	0.6555	0	0	0	0	0	0	0	0	0	0
HRAS_p.G12D	HRAS	0.6555	0	0	0	0	0	0	0	0	0	0
NFE2L2_p.G81S	NFE2L2	0.6555	0	0	0	0	0	0	0	0	0	0
SMARCA4_p.G1232S	SMARCA4	0.6555	0	0	0	0	0	0	0	0	0	0
KMT2A_p.P773Rfs*8	KMT2A	0.6555	0	0	0	0	0	0	0	0	0	0
TRIM24_p.R721*	TRIM24	0.6555	0	0	0	0	0	0	0	0	0	0
KMT2A_p.R862*	KMT2A	0.6555	0	0	0	0	0	0	0	0	0	0
AKAP9_p.R3712*	AKAP9	0.6555	0	0	0	0	0	0	0	0	0	0
SMAD2_p.R321Q	SMAD2	0.6555	0	0	0	0	0	0	0	0	0	0
CNOT3_p.E20K	CNOT3	0.6555	0	0	0	0	0	0	0	0	0	0
PTPN11_p.T468M	PTPN11	0.6555	0	0	0	0	0	0	0	0	0	0
ZNF521_p.D889N	ZNF521	0.6555	0	0	0	0	0	0	0	0	0	0
TP53_p.G334V	TP53	0.6555	0	0	0	0	0	0	0	0	0	0
ERBB2_p.D769Y	ERBB2	0.6555	0	0	0	0	0	0	0	0	0	0
TERT_p.F776F	TERT	0.6555	0	0	0	0	0	0	0	0	0	0
ERBB3_p.R475W	ERBB3	0.6555	0	0	0	0	0	0	0	0	0	0
NF1_p.R461*	NF1	0.6555	0	0	0	0	0	0	0	0	0	0
TP53_p.R280I	TP53	0.6555	0	0	0	0	0	0	0	0	0	0
RUNX1T1_p.R243Q	RUNX1T1	0.6555	0	0	0	0	0	0	0	0	0	0
TP53_p.R196*	TP53	0.6561	0	0	0	0	0	0	0	0	0	0
GRIN2A_p.R1022C	GRIN2A	0.6563	0	0	0	0	0	0	0	0	0	0
PIK3CA_p.E365K	PIK3CA	0.6563	0	0	0	0	0	0	0	0	0	0
PTEN_p.P248Tfs*5	PTEN	0.6563	0	0	0	0	0	0	0	0	0	0
KRAS_p.L19F	KRAS	0.6563	0	0	0	0	0	0	0	0	0	0
ZMYM2_p.N1250Ifs*3	ZMYM2	0.6563	0	0	0	0	0	0	0	0	0	0
CTNNB1_p.G34V	CTNNB1	0.6563	0	0	0	0	0	0	0	0	0	0
CDKN2A_p.E120*	CDKN2A	0.6563	0	0	0	0	0	0	0	0	0	0
CTNNB1_p.S45del	CTNNB1	0.6563	0	0	0	0	0	0	0	0	0	0
PIK3CA_p.H1047Y	PIK3CA	0.657	0	0	0	0	0	0	0	0	0	0
TP53_p.V216M	TP53	0.6619	0	0	0	0	0	0	0	0	0	0
PIK3CA_p.Q546K	PIK3CA	0.6623	0	0	0	0	0	0	0	0	0	0
TP53_p.G245V	TP53	0.6628	0	0	0	0	0	0	0	0	0	0
PIK3CA_p.R93W	PIK3CA	0.6667	0	0	0	0	0	0	0	0	0	0
PTEN_p.C136R	PTEN	0.6667	0	0	0	0	0	0	0	0	0	0
SMAD4_p.R361C	SMAD4	0.6684	0	0	0	0	0	0	0	0	0	0
TP53_p.H179R	TP53	0.6692	0	0	0	0	0	0	0	0	0	0
SMAD2_p.S464*	SMAD2	0.6755	0	0	0	0	0	0	0	0	0	0
TP53_p.E271K	TP53	0.6755	0	0	0	0	0	0	0	0	0	0
CTNNB1_p.T41A	CTNNB1	0.679	0	0	0	0	0	0	0	0	0	0
KRAS_p.Q61H	KRAS	0.6801	0	0	0	0	0	0	0	0	0	0
TP53_p.C176F	TP53	0.6808	0	0	0	0	0	0	0	0	0	0
NFE2L2_p.D29H	NFE2L2	0.6818	0	0	0	0	0	0	0	0	0	0
NFE2L2_p.E82D	NFE2L2	0.6836	0	0	0	0	0	0	0	0	0	0
PIK3CA_p.E545A	PIK3CA	0.689	0	0	0	0	0	0	0	0	0	0
TP53_p.Q331*	TP53	0.6901	0	0	0	0	0	0	0	0	0	0
TP53_p.P278S	TP53	0.693	0	0	0	0	0	0	0	0	0	0
TP53_p.R337L	TP53	0.6931	0	0	0	0	0	0	0	0	0	0
CTNNB1_p.S45F	CTNNB1	0.6933	0	0	0	0	0	0	0	0	0	0
KIF5B_p.M622Wfs*8	KIF5B	0.6934	0	0	0	0	0	0	0	0	0	0
CTNNB1_p.R587Q	CTNNB1	0.6934	0	0	0	0	0	0	0	0	0	0
PTEN_p.D92E	PTEN	0.6934	0	0	0	0	0	0	0	0	0	0
GRIN2A_p.E962K	GRIN2A	0.6934	0	0	0	0	0	0	0	0	0	0
EP300_p.R580Q	EP300	0.6934	0	0	0	0	0	0	0	0	0	0
KRAS_p.Q61K	KRAS	0.6934	0	0	0	0	0	0	0	0	0	0
AKAP9_p.R1947C	AKAP9	0.6934	0	0	0	0	0	0	0	0	0	0
TP53_p.E343*	TP53	0.6934	0	0	0	0	0	0	0	0	0	0
GRIN2A_p.R1067W	GRIN2A	0.6934	0	0	0	0	0	0	0	0	0	0
XPO1_p.E571K	XPO1	0.6947	0	0	0	0	0	0	0	0	0	0
TP53_p.Y236C	TP53	0.6952	0	0	0	0	0	0	0	0	0	0
TP53_p.R306*	TP53	0.697	0	0	0	0	0	0	0	0	0	0
TP53_p.P278A	TP53	0.699	0	0	0	0	0	0	0	0	0	0
TP53_p.R110L	TP53	0.7035	0	0	0	0	0	0	0	0	0	0
GNAS_p.R201C	GNAS	0.7122	0	0	0	0	0	0	0	0	0	0
TP53_p.C275F	TP53	0.7174	0	0	0	0	0	0	0	0	0	0
TP53_p.S241Y	TP53	0.7185	0	0	0	0	0	0	0	0	0	0
CASP8_p.R435*	CASP8	0.7185	0	0	0	0	0	0	0	0	0	0
TP53_p.R248L	TP53	0.7185	0	0	0	0	0	0	0	0	0	0
ATM_p.R250*	ATM	0.7185	0	0	0	0	0	0	0	0	0	0
NFE2L2_p.E79K	NFE2L2	0.7185	0	0	0	0	0	0	0	0	0	0
MYC_p.S146L	MYC	0.7185	0	0	0	0	0	0	0	0	0	0
CTNNB1_p.G34E	CTNNB1	0.7196	0	0	0	0	0	0	0	0	0	0
TP53_p.S241C	TP53	0.7196	0	0	0	0	0	0	0	0	0	0
TP53_p.G244S	TP53	0.7196	0	0	0	0	0	0	0	0	0	0
TP53_p.G245S	TP53	0.7234	0	0	0	0	0	0	0	0	0	0
TP53_p.R342*	TP53	0.7271	0	0	0	0	0	0	0	0	0	0
TP53_p.Q192*	TP53	0.7274	0	0	0	0	0	0	0	0	0	0
TP53_p.C176Y	TP53	0.7335	0	0	0	0	0	0	0	0	0	0
TP53_p.G266E	TP53	0.7365	0	0	0	0	0	0	0	0	0	0
KRAS_p.Q61L	KRAS	0.7365	0	0	0	0	0	0	0	0	0	0
HRAS_p.G13R	HRAS	0.7365	0	0	0	0	0	0	0	0	0	0
PIK3CA_p.K111E	PIK3CA	0.7365	0	0	0	0	0	0	0	0	0	0
CDKN2A_p.H83Y	CDKN2A	0.7374	0	0	0	0	0	0	0	0	0	0
TP53_p.R280K	TP53	0.7382	0	0	0	0	0	0	0	0	0	0
HRAS_p.K117N	HRAS	0.7421	0	0	0	0	0	0	0	0	0	0
PIK3CA_p.E453Q	PIK3CA	0.7421	0	0	0	0	0	0	0	0	0	0
CASP8_p.R233W	CASP8	0.7421	0	0	0	0	0	0	0	0	0	0
TGFBR2_p.D446N	TGFBR2	0.7421	0	0	0	0	0	0	0	0	0	0
TP53_p.E68*	TP53	0.7421	0	0	0	0	0	0	0	0	0	0
FGFR1_p.N546K	FGFR1	0.7421	0	0	0	0	0	0	0	0	0	0
TP53_p.P278R	TP53	0.7421	0	0	0	0	0	0	0	0	0	0
LRP1B_p.R2443C	LRP1B	0.7421	0	0	0	0	0	0	0	0	0	0
CDC73_p.R91Q	CDC73	0.7421	0	0	0	0	0	0	0	0	0	0
CLIP1_p.R1216Efs*6	CLIP1	0.7421	0	0	0	0	0	0	0	0	0	0
HIST1H3B_p.E74K	HIST1H3B	0.7421	0	0	0	0	0	0	0	0	0	0
TP53_p.R280G	TP53	0.7421	0	0	0	0	0	0	0	0	0	0
TP53_p.H193R	TP53	0.7454	0	0	0	0	0	0	0	0	0	0
TP53_p.V272M	TP53	0.7466	0	0	0	0	0	0	0	0	0	0
TP53_p.L194R	TP53	0.7482	0	0	0	0	0	0	0	0	0	0
ARID1A_p.Q944*	ARID1A	0.75	0	0	0	0	0	0	0	0	0	0
SMAD4_p.R135*	SMAD4	0.75	0	0	0	0	0	0	0	0	0	0
NF1_p.R1306Q	NF1	0.75	0	0	0	0	0	0	0	0	0	0
SETBP1_p.I1404I	SETBP1	0.75	0	0	0	0	0	0	0	0	0	0
TP53_p.M246I	TP53	0.75	0	0	0	0	0	0	0	0	0	0
ALK_p.R401*	ALK	0.75	0	0	0	0	0	0	0	0	0	0
ERBB3_p.T355I	ERBB3	0.75	0	0	0	0	0	0	0	0	0	0
NOTCH1_p.G310R	NOTCH1	0.75	0	0	0	0	0	0	0	0	0	0
PBRM1_p.R472*	PBRM1	0.75	0	0	0	0	0	0	0	0	0	0
PIM1_p.E246K	PIM1	0.75	0	0	0	0	0	0	0	0	0	0
MLLT4_p.R178*	MLLT4	0.75	0	0	0	0	0	0	0	0	0	0
BCORL1_p.P699Q	BCORL1	0.75	0	0	0	0	0	0	0	0	0	0
TGFBR2_p.R497*	TGFBR2	0.75	0	0	0	0	0	0	0	0	0	0
GRIN2A_p.R1159H	GRIN2A	0.75	0	0	0	0	0	0	0	0	0	0
FAT4_p.R2008W	FAT4	0.75	0	0	0	0	0	0	0	0	0	0
PPP6C_p.R177*	PPP6C	0.75	0	0	0	0	0	0	0	0	0	0
TP53_p.M246V	TP53	0.75	0	0	0	0	0	0	0	0	0	0
CBLB_p.R141Q	CBLB	0.75	0	0	0	0	0	0	0	0	0	0
PTPN13_p.R2338*	PTPN13	0.75	0	0	0	0	0	0	0	0	0	0
SMARCA4_p.E920K	SMARCA4	0.75	0	0	0	0	0	0	0	0	0	0
FGFR2_p.Y375C	FGFR2	0.75	0	0	0	0	0	0	0	0	0	0
TP53_p.E287*	TP53	0.75	0	0	0	0	0	0	0	0	0	0
CREBBP_p.I1084Nfs*3	CREBBP	0.75	0	0	0	0	0	0	0	0	0	0
BAP1_p.S460*	BAP1	0.75	0	0	0	0	0	0	0	0	0	0
BRCA2_p.A1393V	BRCA2	0.75	0	0	0	0	0	0	0	0	0	0
SDHD_p.R22Q	SDHD	0.75	0	0	0	0	0	0	0	0	0	0
GNAS_p.R356C	GNAS	0.75	0	0	0	0	0	0	0	0	0	0
MAP2K1_p.E203K	MAP2K1	0.75	0	0	0	0	0	0	0	0	0	0
CDKN2A_p.E88K	CDKN2A	0.75	0	0	0	0	0	0	0	0	0	0
TP53_p.F113C	TP53	0.75	0	0	0	0	0	0	0	0	0	0
TP53_p.D281H	TP53	0.75	0	0	0	0	0	0	0	0	0	0
PTPRT_p.G829R	PTPRT	0.75	0	0	0	0	0	0	0	0	0	0
DDB2_p.R273C	DDB2	0.75	0	0	0	0	0	0	0	0	0	0
CBL_p.R206Q	CBL	0.75	0	0	0	0	0	0	0	0	0	0
PREX2_p.L50V	PREX2	0.75	0	0	0	0	0	0	0	0	0	0
NRAS_p.G12C	NRAS	0.75	0	0	0	0	0	0	0	0	0	0
ELF4_p.Q341Rfs*30	ELF4	0.75	0	0	0	0	0	0	0	0	0	0
ATP1A1_p.K25Rfs*11	ATP1A1	0.75	0	0	0	0	0	0	0	0	0	0
TP53_p.N131I	TP53	0.75	0	0	0	0	0	0	0	0	0	0
KMT2D_p.Q2380*	KMT2D	0.75	0	0	0	0	0	0	0	0	0	0
CDKN2A_p.E69*	CDKN2A	0.75	0	0	0	0	0	0	0	0	0	0
TP53_p.K305*	TP53	0.75	0	0	0	0	0	0	0	0	0	0
CDKN2A_p.P48L	CDKN2A	0.75	0	0	0	0	0	0	0	0	0	0
MAP2K4_p.S184L	MAP2K4	0.75	0	0	0	0	0	0	0	0	0	0
FLI1_p.S294S	FLI1	0.75	0	0	0	0	0	0	0	0	0	0
PIK3CA_p.M1?	PIK3CA	0.75	0	0	0	0	0	0	0	0	0	0
ERBB4_p.R992C	ERBB4	0.75	0	0	0	0	0	0	0	0	0	0
KDM5A_p.G1200Dfs*9	KDM5A	0.75	0	0	0	0	0	0	0	0	0	0
CRLF2_p.R215W	CRLF2	0.75	0	0	0	0	0	0	0	0	0	0
ASXL1_p.R693*	ASXL1	0.75	0	0	0	0	0	0	0	0	0	0
KMT2C_p.R4478*	KMT2C	0.75	0	0	0	0	0	0	0	0	0	0
DDX3X_p.R528C	DDX3X	0.75	0	0	0	0	0	0	0	0	0	0
NUP214_p.V1379Gfs*60	NUP214	0.75	0	0	0	0	0	0	0	0	0	0
APC_p.S2307L	APC	0.75	0	0	0	0	0	0	0	0	0	0
APC_p.E1209*	APC	0.75	0	0	0	0	0	0	0	0	0	0
TP53_p.C135W	TP53	0.75	0	0	0	0	0	0	0	0	0	0
CACNA1D_p.S1735L	CACNA1D	0.75	0	0	0	0	0	0	0	0	0	0
CEP89_p.E598K	CEP89	0.75	0	0	0	0	0	0	0	0	0	0
STK11_p.Q220*	STK11	0.75	0	0	0	0	0	0	0	0	0	0
HRAS_p.G13D	HRAS	0.75	0	0	0	0	0	0	0	0	0	0
TP53_p.E271*	TP53	0.75	0	0	0	0	0	0	0	0	0	0
NFKB2_p.Y294Ifs*4	NFKB2	0.75	0	0	0	0	0	0	0	0	0	0
ARID1A_p.Q1142*	ARID1A	0.75	0	0	0	0	0	0	0	0	0	0
CSF3R_p.R233W	CSF3R	0.75	0	0	0	0	0	0	0	0	0	0
P2RY8_p.F255F	P2RY8	0.75	0	0	0	0	0	0	0	0	0	0
RSPO2_p.R69C	RSPO2	0.75	0	0	0	0	0	0	0	0	0	0
ELK4_p.S359Hfs*7	ELK4	0.75	0	0	0	0	0	0	0	0	0	0
TP63_p.T112T	TP63	0.75	0	0	0	0	0	0	0	0	0	0
CTNNB1_p.S45Y	CTNNB1	0.75	0	0	0	0	0	0	0	0	0	0
ARID1A_p.R1446*	ARID1A	0.75	0	0	0	0	0	0	0	0	0	0
TP53_p.P151T	TP53	0.75	0	0	0	0	0	0	0	0	0	0
CDKN2A_p.D84Y	CDKN2A	0.75	0	0	0	0	0	0	0	0	0	0
KAT6A_p.I1067I	KAT6A	0.75	0	0	0	0	0	0	0	0	0	0
ZFHX3_p.Q3197Sfs*44	ZFHX3	0.75	0	0	0	0	0	0	0	0	0	0
TP53_p.E286Q	TP53	0.75	0	0	0	0	0	0	0	0	0	0
FOXO1_p.R314C	FOXO1	0.75	0	0	0	0	0	0	0	0	0	0
ARID1A_p.Q479*	ARID1A	0.75	0	0	0	0	0	0	0	0	0	0
SDHB_p.R230C	SDHB	0.75	0	0	0	0	0	0	0	0	0	0
ARID1A_p.Q528*	ARID1A	0.75	0	0	0	0	0	0	0	0	0	0
KMT2D_p.R4484*	KMT2D	0.75	0	0	0	0	0	0	0	0	0	0
TP53_p.R249G	TP53	0.75	0	0	0	0	0	0	0	0	0	0
TP53_p.T211I	TP53	0.75	0	0	0	0	0	0	0	0	0	0
FAT1_p.S2450*	FAT1	0.75	0	0	0	0	0	0	0	0	0	0
KRAS_p.G60G	KRAS	0.75	0	0	0	0	0	0	0	0	0	0
MECOM_p.S823L	MECOM	0.75	0	0	0	0	0	0	0	0	0	0
KIT_p.R888Q	KIT	0.75	0	0	0	0	0	0	0	0	0	0
PTEN_p.S170N	PTEN	0.75	0	0	0	0	0	0	0	0	0	0
PTEN_p.Q298*	PTEN	0.75	0	0	0	0	0	0	0	0	0	0
PTEN_p.Q17*	PTEN	0.75	0	0	0	0	0	0	0	0	0	0
PIK3CA_p.E542V	PIK3CA	0.75	0	0	0	0	0	0	0	0	0	0
OLIG2_p.S88A	OLIG2	0.75	0	0	0	0	0	0	0	0	0	0
PIK3CA_p.P539R	PIK3CA	0.75	0	0	0	0	0	0	0	0	0	0
FBXW7_p.R14*	FBXW7	0.75	0	0	0	0	0	0	0	0	0	0
TP53_p.A138V	TP53	0.75	0	0	0	0	0	0	0	0	0	0
TGFBR2_p.R528H	TGFBR2	0.75	0	0	0	0	0	0	0	0	0	0
PIK3CA_p.C378F	PIK3CA	0.75	0	0	0	0	0	0	0	0	0	0
TP53_p.P177R	TP53	0.75	0	0	0	0	0	0	0	0	0	0
SLC34A2_p.F111F	SLC34A2	0.75	0	0	0	0	0	0	0	0	0	0
BIRC3_p.E169K	BIRC3	0.75	0	0	0	0	0	0	0	0	0	0
STAG2_p.V465F	STAG2	0.75	0	0	0	0	0	0	0	0	0	0
LRP1B_p.E1461*	LRP1B	0.75	0	0	0	0	0	0	0	0	0	0
POLE_p.R1826W	POLE	0.75	0	0	0	0	0	0	0	0	0	0
ARID1B_p.R1611*	ARID1B	0.75	0	0	0	0	0	0	0	0	0	0
LRP1B_p.L3714I	LRP1B	0.75	0	0	0	0	0	0	0	0	0	0
TP53_p.Y220S	TP53	0.75	0	0	0	0	0	0	0	0	0	0
BCOR_p.R1514*	BCOR	0.75	0	0	0	0	0	0	0	0	0	0
LRP1B_p.D2068N	LRP1B	0.75	0	0	0	0	0	0	0	0	0	0
TP53_p.K139N	TP53	0.75	0	0	0	0	0	0	0	0	0	0
SMAD4_p.D537H	SMAD4	0.75	0	0	0	0	0	0	0	0	0	0
TERT_p.D911D	TERT	0.75	0	0	0	0	0	0	0	0	0	0
POLE_p.A456P	POLE	0.75	0	0	0	0	0	0	0	0	0	0
IL7R_p.R206*	IL7R	0.75	0	0	0	0	0	0	0	0	0	0
MAP3K1_p.R306H	MAP3K1	0.75	0	0	0	0	0	0	0	0	0	0
APC_p.R332*	APC	0.75	0	0	0	0	0	0	0	0	0	0
TP53_p.A159P	TP53	0.7501	0	0	0	0	0	0	0	0	0	0
PTEN_p.X343_splice	PTEN	0.758	0	0	0	0	0	0	0	0	0	0
PTEN_p.R335*	PTEN	0.758	0	0	0	0	0	0	0	0	0	0
TP53_p.P190L	TP53	0.758	0	0	0	0	0	0	0	0	0	0
TP53_p.Y163H	TP53	0.758	0	0	0	0	0	0	0	0	0	0
CDKN2A_p.Y44*	CDKN2A	0.758	0	0	0	0	0	0	0	0	0	0
LRP1B_p.R295Q	LRP1B	0.758	0	0	0	0	0	0	0	0	0	0
CASP8_p.R432*	CASP8	0.7592	0	0	0	0	0	0	0	0	0	0
TP53_p.G245D	TP53	0.7607	0	0	0	0	0	0	0	0	0	0
FBXW7_p.R658*	FBXW7	0.7607	0	0	0	0	0	0	0	0	0	0
PBRM1_p.R1185*	PBRM1	0.7632	0	0	0	0	0	0	0	0	0	0
TP53_p.R158H	TP53	0.7659	0	0	0	0	0	0	0	0	0	0
TP53_p.A159V	TP53	0.7695	0	0	0	0	0	0	0	0	0	0
TP53_p.E204*	TP53	0.7699	0	0	0	0	0	0	0	0	0	0
TP53_p.M237I	TP53	0.775	0	0	0	0	0	0	0	0	0	0
TP53_p.E294*	TP53	0.7824	0	0	0	0	0	0	0	0	0	0
TP53_p.C141Y	TP53	0.7841	0	0	0	0	0	0	0	0	0	0
TP53_p.G262V	TP53	0.7897	0	0	0	0	0	0	0	0	0	0
TP53_p.R337C	TP53	0.7921	0	0	0	0	0	0	0	0	0	0
TP53_p.C275Y	TP53	0.7934	0	0	0	0	0	0	0	0	0	0
TP53_p.E198*	TP53	0.7965	0	0	0	0	0	0	0	0	0	0
TP53_p.S183*	TP53	0.7965	0	0	0	0	0	0	0	0	0	0
TP53_p.R273S	TP53	0.7965	0	0	0	0	0	0	0	0	0	0
KRAS_p.Q61R	KRAS	0.7965	0	0	0	0	0	0	0	0	0	0
TP53_p.R283P	TP53	0.7965	0	0	0	0	0	0	0	0	0	0
ARID1A_p.R2158*	ARID1A	0.7965	0	0	0	0	0	0	0	0	0	0
PTPN11_p.G503V	PTPN11	0.7965	0	0	0	0	0	0	0	0	0	0
RSPO2_p.R64Q	RSPO2	0.7965	0	0	0	0	0	0	0	0	0	0
TP53_p.V173M	TP53	0.7982	0	0	0	0	0	0	0	0	0	0
ATM_p.R337C	ATM	0.7985	0	0	0	0	0	0	0	0	0	0
TP53_p.K132N	TP53	0.8018	0	0	0	0	0	0	0	0	0	0
TP53_p.C135F	TP53	0.8019	0	0	0	0	0	0	0	0	0	0
TP53_p.C238Y	TP53	0.8165	0	0	0	0	0	0	0	0	0	0
TP53_p.W146*	TP53	0.818	0	0	0	0	0	0	0	0	0	0
TP53_p.Q317*	TP53	0.8216	0	0	0	0	0	0	0	0	0	0
TP53_p.G266R	TP53	0.8225	0	0	0	0	0	0	0	0	0	0
TP53_p.G199V	TP53	0.8277	0	0	0	0	0	0	0	0	0	0
CTNNB1_p.D32H	CTNNB1	0.8277	0	0	0	0	0	0	0	0	0	0
CRLF2_p.S128L	CRLF2	0.8277	0	0	0	0	0	0	0	0	0	0
ESR1_p.E247K	ESR1	0.8277	0	0	0	0	0	0	0	0	0	0
TP53_p.C277F	TP53	0.8277	0	0	0	0	0	0	0	0	0	0
PIK3CA_p.C901F	PIK3CA	0.8277	0	0	0	0	0	0	0	0	0	0
CTCF_p.S354F	CTCF	0.8277	0	0	0	0	0	0	0	0	0	0
PREX2_p.E414K	PREX2	0.8277	0	0	0	0	0	0	0	0	0	0
NFE2L2_p.D29Y	NFE2L2	0.8277	0	0	0	0	0	0	0	0	0	0
TP53_p.R213L	TP53	0.8277	0	0	0	0	0	0	0	0	0	0
TP53_p.R267W	TP53	0.8277	0	0	0	0	0	0	0	0	0	0
TP53_p.F270S	TP53	0.8277	0	0	0	0	0	0	0	0	0	0
TP53_p.E349*	TP53	0.8277	0	0	0	0	0	0	0	0	0	0
TP53_p.H179D	TP53	0.8277	0	0	0	0	0	0	0	0	0	0
EGFR_p.E114K	EGFR	0.8277	0	0	0	0	0	0	0	0	0	0
DICER1_p.S1344L	DICER1	0.8277	0	0	0	0	0	0	0	0	0	0
TP53_p.S106R	TP53	0.8277	0	0	0	0	0	0	0	0	0	0
CUX1_p.P430Lfs*27	CUX1	0.8277	0	0	0	0	0	0	0	0	0	0
TP53_p.F134L	TP53	0.8277	0	0	0	0	0	0	0	0	0	0
ETV1_p.R187C	ETV1	0.8277	0	0	0	0	0	0	0	0	0	0
TP63_p.F177F	TP63	0.8277	0	0	0	0	0	0	0	0	0	0
FAT1_p.E4454K	FAT1	0.8277	0	0	0	0	0	0	0	0	0	0
FBXW7_p.R14Q	FBXW7	0.8277	0	0	0	0	0	0	0	0	0	0
P2RY8_p.I261I	P2RY8	0.8277	0	0	0	0	0	0	0	0	0	0
NOTCH1_p.A465T	NOTCH1	0.8277	0	0	0	0	0	0	0	0	0	0
GATA3_p.A395T	GATA3	0.8277	0	0	0	0	0	0	0	0	0	0
PTEN_p.P246L	PTEN	0.8277	0	0	0	0	0	0	0	0	0	0
KEAP1_p.R470C	KEAP1	0.8277	0	0	0	0	0	0	0	0	0	0
ATM_p.R337H	ATM	0.8277	0	0	0	0	0	0	0	0	0	0
PIK3CA_p.D350G	PIK3CA	0.8277	0	0	0	0	0	0	0	0	0	0
PIK3CA_p.D350N	PIK3CA	0.8277	0	0	0	0	0	0	0	0	0	0
MAP2K4_p.R134W	MAP2K4	0.8277	0	0	0	0	0	0	0	0	0	0
TP53_p.Q331H	TP53	0.8277	0	0	0	0	0	0	0	0	0	0
KEAP1_p.V271L	KEAP1	0.8277	0	0	0	0	0	0	0	0	0	0
TP53_p.H179Y	TP53	0.832	0	0	0	0	0	0	0	0	0	0
TP53_p.G266V	TP53	0.832	0	0	0	0	0	0	0	0	0	0
TP53_p.P151S	TP53	0.832	0	0	0	0	0	0	0	0	0	0
TP53_p.Y205C	TP53	0.8326	0	0	0	0	0	0	0	0	0	0
SMARCA4_p.T910M	SMARCA4	0.8333	0	0	0	0	0	0	0	0	0	0
TP53_p.P278L	TP53	0.8333	0	0	0	0	0	0	0	0	0	0
TP53_p.G279E	TP53	0.8333	0	0	0	0	0	0	0	0	0	0
NRAS_p.G13R	NRAS	0.8333	0	0	0	0	0	0	0	0	0	0
PIK3CA_p.E81K	PIK3CA	0.8333	0	0	0	0	0	0	0	0	0	0
TP53_p.H214R	TP53	0.8358	0	0	0	0	0	0	0	0	0	0
DDX5_p.X147_splice	DDX5	0.8423	0	0	0	0	0	0	0	0	0	0
TP53_p.Q144*	TP53	0.8423	0	0	0	0	0	0	0	0	0	0
B2M_p.M1?	B2M	0.8437	0	0	0	0	0	0	0	0	0	0
TP53_p.E286K	TP53	0.8506	0	0	0	0	0	0	0	0	0	0
TP53_p.P152L	TP53	0.8569	0	0	0	0	0	0	0	0	0	0
TP53_p.V173L	TP53	0.8605	0	0	0	0	0	0	0	0	0	0
TP53_p.C238F	TP53	0.8635	0	0	0	0	0	0	0	0	0	0
MAP3K1_p.S1330L	MAP3K1	0.871	0	0	0	0	0	0	0	0	0	0
FBXW7_p.R224*	FBXW7	0.871	0	0	0	0	0	0	0	0	0	0
PIK3CA_p.V344G	PIK3CA	0.871	0	0	0	0	0	0	0	0	0	0
PIK3CA_p.G1049R	PIK3CA	0.871	0	0	0	0	0	0	0	0	0	0
TP53_p.A161T	TP53	0.871	0	0	0	0	0	0	0	0	0	0
CREBBP_p.R1446H	CREBBP	0.871	0	0	0	0	0	0	0	0	0	0
PIK3CA_p.G1007R	PIK3CA	0.871	0	0	0	0	0	0	0	0	0	0
ERBB3_p.D297Y	ERBB3	0.871	0	0	0	0	0	0	0	0	0	0
TP53_p.D259Y	TP53	0.871	0	0	0	0	0	0	0	0	0	0
TP53_p.E221*	TP53	0.871	0	0	0	0	0	0	0	0	0	0
TP53_p.D259V	TP53	0.871	0	0	0	0	0	0	0	0	0	0
NUMA1_p.A1102T	NUMA1	0.871	0	0	0	0	0	0	0	0	0	0
DICER1_p.D1709N	DICER1	0.871	0	0	0	0	0	0	0	0	0	0
TP53_p.G244C	TP53	0.871	0	0	0	0	0	0	0	0	0	0
TP53_p.S215I	TP53	0.871	0	0	0	0	0	0	0	0	0	0
FBXW7_p.R479*	FBXW7	0.871	0	0	0	0	0	0	0	0	0	0
TP53_p.R156P	TP53	0.871	0	0	0	0	0	0	0	0	0	0
TP53_p.N239D	TP53	0.871	0	0	0	0	0	0	0	0	0	0
TP53_p.G105C	TP53	0.871	0	0	0	0	0	0	0	0	0	0
TP53_p.W91*	TP53	0.875	0	0	0	0	0	0	0	0	0	0
TP53_p.H193Y	TP53	0.8895	0	0	0	0	0	0	0	0	0	0
P2RY8_p.R234H	P2RY8	0.8982	0	0	0	0	0	0	0	0	0	0
TP53_p.K132E	TP53	0.8982	0	0	0	0	0	0	0	0	0	0
TP53_p.Q136E	TP53	0.8982	0	0	0	0	0	0	0	0	0	0
PIK3CA_p.E545G	PIK3CA	0.8982	0	0	0	0	0	0	0	0	0	0
TP53_p.K132R	TP53	0.8982	0	0	0	0	0	0	0	0	0	0
TP53_p.H193P	TP53	0.8982	0	0	0	0	0	0	0	0	0	0
PIK3CA_p.K111N	PIK3CA	0.8982	0	0	0	0	0	0	0	0	0	0
PIK3CA_p.G106V	PIK3CA	0.8982	0	0	0	0	0	0	0	0	0	0
CREBBP_p.R1446C	CREBBP	0.8982	0	0	0	0	0	0	0	0	0	0
TP53_p.E171*	TP53	0.9167	0	0	0	0	0	0	0	0	0	0
TP53_p.D281Y	TP53	0.9167	0	0	0	0	0	0	0	0	0	0
SMARCA4_p.R1192C	SMARCA4	0.9167	0	0	0	0	0	0	0	0	0	0
TP53_p.S127F	TP53	0.9299	0	0	0	0	0	0	0	0	0	0
TP53_p.Q136*	TP53	0.9398	0	0	0	0	0	0	0	0	0	0
TP53_p.P250L	TP53	0.9398	0	0	0	0	0	0	0	0	0	0
TP53_p.I255F	TP53	1	0	0	0	0	0	0	0	0	0	0
CREBBP_p.R1664C	CREBBP	1	0	0	0	0	0	0	0	0	0	0
DICER1_p.D1810N	DICER1	1	0	0	0	0	0	0	0	0	0	0
TP53_p.Q104*	TP53	1	0	0	0	0	0	0	0	0	0	0
GRIN2A_p.P401L	GRIN2A	1	0	0	0	0	0	0	0	0	0	0
FES_p.R649H	FES	1	0	0	0	0	0	0	0	0	0	0
PTPN13_p.S887L	PTPN13	1	0	0	0	0	0	0	0	0	0	0
CARD11_p.S652L	CARD11	1	0	0	0	0	0	0	0	0	0	0
ABL1_p.R577*	ABL1	1	0	0	0	0	0	0	0	0	0	0
TP53_p.L194H	TP53	1	0	0	0	0	0	0	0	0	0	0
TP53_p.L194F	TP53	1	0	0	0	0	0	0	0	0	0	0
TRRAP_p.C2855C	TRRAP	1	0	0	0	0	0	0	0	0	0	0
CASP8_p.I333M	CASP8	1	0	0	0	0	0	0	0	0	0	0
PIK3R1_p.R534*	PIK3R1	1	0	0	0	0	0	0	0	0	0	0
TP53_p.E285V	TP53	1	0	0	0	0	0	0	0	0	0	0
TP53_p.E285*	TP53	1	0	0	0	0	0	0	0	0	0	0
PTPN11_p.Q510L	PTPN11	1	0	0	0	0	0	0	0	0	0	0
TP53_p.R158G	TP53	1	0	0	0	0	0	0	0	0	0	0
ERBB3_p.G284R	ERBB3	1	0	0	0	0	0	0	0	0	0	0
TP53_p.Y327*	TP53	1	0	0	0	0	0	0	0	0	0	0
TP53_p.R174W	TP53	1	0	0	0	0	0	0	0	0	0	0
PPP2R1A_p.R183Q	PPP2R1A	1	0	0	0	0	0	0	0	0	0	0
NT5C2_p.R367Q	NT5C2	1	0	0	0	0	0	0	0	0	0	0
NCOR1_p.R330W	NCOR1	1	0	0	0	0	0	0	0	0	0	0
CREBBP_p.R1602C	CREBBP	1	0	0	0	0	0	0	0	0	0	0
PBRM1_p.R58*	PBRM1	1	0	0	0	0	0	0	0	0	0	0
CDKN2A_p.D153N	CDKN2A	1	0	0	0	0	0	0	0	0	0	0
TP53_p.Q167*	TP53	1	0	0	0	0	0	0	0	0	0	0
TGFBR2_p.S150*	TGFBR2	1	0	0	0	0	0	0	0	0	0	0
PIK3CA_p.N345T	PIK3CA	1	0	0	0	0	0	0	0	0	0	0
FBXW7_p.S398F	FBXW7	1	0	0	0	0	0	0	0	0	0	0
TP53_p.I195F	TP53	1	0	0	0	0	0	0	0	0	0	0
RUNX1T1_p.R394W	RUNX1T1	1	0	0	0	0	0	0	0	0	0	0
LRP1B_p.Q859H	LRP1B	1	0	0	0	0	0	0	0	0	0	0
WT1_p.R462L	WT1	1	0	0	0	0	0	0	0	0	0	0
TP53_p.V197G	TP53	1	0	0	0	0	0	0	0	0	0	0
TP53_p.I232S	TP53	1	0	0	0	0	0	0	0	0	0	0
TP53_p.I232T	TP53	1	0	0	0	0	0	0	0	0	0	0
KMT2C_p.R897Q	KMT2C	1	0	0	0	0	0	0	0	0	0	0
LRP1B_p.T1673M	LRP1B	1	0	0	0	0	0	0	0	0	0	0
SMAD3_p.R287W	SMAD3	1	0	0	0	0	0	0	0	0	0	0
BRCA2_p.E2175Q	BRCA2	1	0	0	0	0	0	0	0	0	0	0
PRF1_p.R550Q	PRF1	1	0	0	0	0	0	0	0	0	0	0
APC_p.S1400L	APC	1	0	0	0	0	0	0	0	0	0	0
APC_p.S1400*	APC	1	0	0	0	0	0	0	0	0	0	0
ERBB3_p.A232V	ERBB3	1	0	0	0	0	0	0	0	0	0	0
DDR2_p.D854N	DDR2	1	0	0	0	0	0	0	0	0	0	0
NOTCH1_p.Y550*	NOTCH1	1	0	0	0	0	0	0	0	0	0	0
ERBB2_p.D769H	ERBB2	1	0	0	0	0	0	0	0	0	0	0
TP53_p.V172F	TP53	1	0	0	0	0	0	0	0	0	0	0
DICER1_p.E1813G	DICER1	1	0	0	0	0	0	0	0	0	0	0
TP53_p.Y126C	TP53	1	0	0	0	0	0	0	0	0	0	0
USP8_p.P720Q	USP8	1	0	0	0	0	0	0	0	0	0	0
RNF43_p.R145*	RNF43	1	0	0	0	0	0	0	0	0	0	0
MECOM_p.S172L	MECOM	1	0	0	0	0	0	0	0	0	0	0
SMARCA4_p.R966W	SMARCA4	1	0	0	0	0	0	0	0	0	0	0
FAT4_p.D3012Y	FAT4	1	0	0	0	0	0	0	0	0	0	0
ECT2L_p.T166M	ECT2L	1	0	0	0	0	0	0	0	0	0	0
RB1_p.R320*	RB1	1	0	0	0	0	0	0	0	0	0	0
PRCC_p.Q380Pfs*12	PRCC	1	0	0	0	0	0	0	0	0	0	0
PTEN_p.X70_splice	PTEN	1	0	0	0	0	0	0	0	0	0	0
LZTR1_p.F447F	LZTR1	1	0	0	0	0	0	0	0	0	0	0
KMT2C_p.R4789*	KMT2C	1	0	0	0	0	0	0	0	0	0	0
KMT2C_p.W430C	KMT2C	1	0	0	0	0	0	0	0	0	0	0
RUNX1T1_p.D543H	RUNX1T1	1	0	0	0	0	0	0	0	0	0	0
ARID1A_p.R1461*	ARID1A	1	0	0	0	0	0	0	0	0	0	0
ZNF521_p.V879I	ZNF521	1	0	0	0	0	0	0	0	0	0	0
FBXW7_p.R278*	FBXW7	1	0	0	0	0	0	0	0	0	0	0
PHOX2B_p.D136N	PHOX2B	1	0	0	0	0	0	0	0	0	0	0
DDX3X_p.R46*	DDX3X	1	0	0	0	0	0	0	0	0	0	0
ATM_p.R2832C	ATM	1	0	0	0	0	0	0	0	0	0	0
SMAD3_p.S416F	SMAD3	1	0	0	0	0	0	0	0	0	0	0
PAX5_p.R225W	PAX5	1	0	0	0	0	0	0	0	0	0	0
PHOX2B_p.A210V	PHOX2B	1	0	0	0	0	0	0	0	0	0	0
PBRM1_p.R876C	PBRM1	1	0	0	0	0	0	0	0	0	0	0
TP53_p.R282G	TP53	1	0	0	0	0	0	0	0	0	0	0
UBR5_p.R23G	UBR5	1	0	0	0	0	0	0	0	0	0	0
PIK3CA_p.Q546E	PIK3CA	1	0	0	0	0	0	0	0	0	0	0
TP53_p.R181H	TP53	1	0	0	0	0	0	0	0	0	0	0
MLH1_p.R265C	MLH1	1	0	0	0	0	0	0	0	0	0	0
FBXW7_p.R505L	FBXW7	1	0	0	0	0	0	0	0	0	0	0
TP53_p.V272G	TP53	1	0	0	0	0	0	0	0	0	0	0
TP53_p.V272L	TP53	1	0	0	0	0	0	0	0	0	0	0
PIK3CA_p.G364R	PIK3CA	1	0	0	0	0	0	0	0	0	0	0
COL2A1_p.E1195K	COL2A1	1	0	0	0	0	0	0	0	0	0	0
TP53_p.C176*	TP53	1	0	0	0	0	0	0	0	0	0	0
TP53_p.C176W	TP53	1	0	0	0	0	0	0	0	0	0	0
CYLD_p.S371*	CYLD	1	0	0	0	0	0	0	0	0	0	0
ZFHX3_p.R2643H	ZFHX3	1	0	0	0	0	0	0	0	0	0	0
SMARCA4_p.R1243W	SMARCA4	1	0	0	0	0	0	0	0	0	0	0
LRP1B_p.R1661H	LRP1B	1	0	0	0	0	0	0	0	0	0	0
NFE2L2_p.G81V	NFE2L2	1	0	0	0	0	0	0	0	0	0	0
NFE2L2_p.G81C	NFE2L2	1	0	0	0	0	0	0	0	0	0	0
TP53_p.P278H	TP53	1	0	0	0	0	0	0	0	0	0	0
FAT4_p.R3470*	FAT4	1	0	0	0	0	0	0	0	0	0	0
TP53_p.K164E	TP53	1	0	0	0	0	0	0	0	0	0	0
SETD2_p.R1625C	SETD2	1	0	0	0	0	0	0	0	0	0	0
SPEN_p.R308*	SPEN	1	0	0	0	0	0	0	0	0	0	0
NF1_p.Y2285*	NF1	1	0	0	0	0	0	0	0	0	0	0
PPP6C_p.E180K	PPP6C	1	0	0	0	0	0	0	0	0	0	0
TP53_p.A161S	TP53	1	0	0	0	0	0	0	0	0	0	0
TP53_p.A161D	TP53	1	0	0	0	0	0	0	0	0	0	0
SMARCB1_p.R374Q	SMARCB1	1	0	0	0	0	0	0	0	0	0	0
TRRAP_p.P3747P	TRRAP	1	0	0	0	0	0	0	0	0	0	0
GNA11_p.R183C	GNA11	1	0	0	0	0	0	0	0	0	0	0
SMARCA4_p.M781I	SMARCA4	1	0	0	0	0	0	0	0	0	0	0
RB1_p.Q504*	RB1	1	0	0	0	0	0	0	0	0	0	0
TP53_p.E224D	TP53	1	0	0	0	0	0	0	0	0	0	0
TP53_p.E224*	TP53	1	0	0	0	0	0	0	0	0	0	0
TP53_p.L265P	TP53	1	0	0	0	0	0	0	0	0	0	0
TP53_p.L265R	TP53	1	0	0	0	0	0	0	0	0	0	0
PTEN_p.K263*	PTEN	1	0	0	0	0	0	0	0	0	0	0
RB1_p.R451C	RB1	1	0	0	0	0	0	0	0	0	0	0
KRAS_p.A146V	KRAS	1	0	0	0	0	0	0	0	0	0	0
NF1_p.Q1815*	NF1	1	0	0	0	0	0	0	0	0	0	0
ARID2_p.V179I	ARID2	1	0	0	0	0	0	0	0	0	0	0
SMAD3_p.E149K	SMAD3	1	0	0	0	0	0	0	0	0	0	0
GNAS_p.R160C	GNAS	1	0	0	0	0	0	0	0	0	0	0
ACVR2A_p.I458T	ACVR2A	1	0	0	0	0	0	0	0	0	0	0
PIK3CA_p.H1047Q	PIK3CA	1	0	0	0	0	0	0	0	0	0	0
ARID1A_p.S711*	ARID1A	1	0	0	0	0	0	0	0	0	0	0
MAF_c.*4268G>A	MAF	1	0	0	0	0	0	0	0	0	0	0
AKAP9_p.R3417H	AKAP9	1	0	0	0	0	0	0	0	0	0	0
WAS_p.E486K	WAS	1	0	0	0	0	0	0	0	0	0	0
TP53_p.R213Q	TP53	1	0	0	0	0	0	0	0	0	0	0
TP53_p.Y163N	TP53	1	0	0	0	0	0	0	0	0	0	0
TP53_p.R267P	TP53	1	0	0	0	0	0	0	0	0	0	0
HNF1A_p.R171*	HNF1A	1	0	0	0	0	0	0	0	0	0	0
TET2_p.S1190Y	TET2	1	0	0	0	0	0	0	0	0	0	0
PIK3CA_p.E418K	PIK3CA	1	0	0	0	0	0	0	0	0	0	0
KMT2D_p.R5179H	KMT2D	1	0	0	0	0	0	0	0	0	0	0
KMT2D_p.R5179C	KMT2D	1	0	0	0	0	0	0	0	0	0	0
NFE2L2_p.W24R	NFE2L2	1	0	0	0	0	0	0	0	0	0	0
TP53_p.Q52*	TP53	1	0	0	0	0	0	0	0	0	0	0
GATA3_p.R305Q	GATA3	1	0	0	0	0	0	0	0	0	0	0
TP53_p.C135R	TP53	1	0	0	0	0	0	0	0	0	0	0
LRP1B_p.D868N	LRP1B	1	0	0	0	0	0	0	0	0	0	0
ATRX_p.R907*	ATRX	1	0	0	0	0	0	0	0	0	0	0
TP53_p.I195N	TP53	1	0	0	0	0	0	0	0	0	0	0
TP53_p.Y205S	TP53	1	0	0	0	0	0	0	0	0	0	0
TP53_p.Y205N	TP53	1	0	0	0	0	0	0	0	0	0	0
TP53_p.Y205H	TP53	1	0	0	0	0	0	0	0	0	0	0
KMT2D_p.R4904*	KMT2D	1	0	0	0	0	0	0	0	0	0	0
TP53_p.H179Q	TP53	1	0	0	0	0	0	0	0	0	0	0
TP53_p.H179N	TP53	1	0	0	0	0	0	0	0	0	0	0
TP53_p.T125M	TP53	1	0	0	0	0	0	0	0	0	0	0
SMAD4_p.S178*	SMAD4	1	0	0	0	0	0	0	0	0	0	0
TP53_p.D281E	TP53	1	0	0	0	0	0	0	0	0	0	0
TP53_p.D281V	TP53	1	0	0	0	0	0	0	0	0	0	0
BRCA2_p.R2336C	BRCA2	1	0	0	0	0	0	0	0	0	0	0
PTEN_p.C124S	PTEN	1	0	0	0	0	0	0	0	0	0	0
BCORL1_p.S210L	BCORL1	1	0	0	0	0	0	0	0	0	0	0
PTEN_p.G165E	PTEN	1	0	0	0	0	0	0	0	0	0	0
SF3B1_p.G740E	SF3B1	1	0	0	0	0	0	0	0	0	0	0
CAMTA1_p.A207A	CAMTA1	1	0	0	0	0	0	0	0	0	0	0
PTPRT_p.A868T	PTPRT	1	0	0	0	0	0	0	0	0	0	0
KMT2D_p.R598H	KMT2D	1	0	0	0	0	0	0	0	0	0	0
FBXW7_p.R393*	FBXW7	1	0	0	0	0	0	0	0	0	0	0
PSIP1_p.R314*	PSIP1	1	0	0	0	0	0	0	0	0	0	0
AKT1_p.L52R	AKT1	1	0	0	0	0	0	0	0	0	0	0
EP300_p.R1627W	EP300	1	0	0	0	0	0	0	0	0	0	0
KDR_p.T761T	KDR	1	0	0	0	0	0	0	0	0	0	0
TP53_p.R337H	TP53	1	0	0	0	0	0	0	0	0	0	0
AMER1_p.E462*	AMER1	1	0	0	0	0	0	0	0	0	0	0
LRP1B_p.R1632*	LRP1B	1	0	0	0	0	0	0	0	0	0	0
LRP1B_p.R4166C	LRP1B	1	0	0	0	0	0	0	0	0	0	0
TP53_p.E51*	TP53	1	0	0	0	0	0	0	0	0	0	0
RB1_p.E280*	RB1	1	0	0	0	0	0	0	0	0	0	0
PTEN_p.C136F	PTEN	1	0	0	0	0	0	0	0	0	0	0
KDM5C_p.E158K	KDM5C	1	0	0	0	0	0	0	0	0	0	0
WHSC1_p.E1099K	WHSC1	1	0	0	0	0	0	0	0	0	0	0
TP53_p.G266*	TP53	1	0	0	0	0	0	0	0	0	0	0
KIAA1598_p.G22G	KIAA1598	1	0	0	0	0	0	0	0	0	0	0
RSPO3_p.R177*	RSPO3	1	0	0	0	0	0	0	0	0	0	0
BRCA2_p.E3342K	BRCA2	1	0	0	0	0	0	0	0	0	0	0
NONO_p.R365*	NONO	1	0	0	0	0	0	0	0	0	0	0
KMT2C_p.R56*	KMT2C	1	0	0	0	0	0	0	0	0	0	0
TP53_p.V274D	TP53	1	0	0	0	0	0	0	0	0	0	0
TP53_p.V274F	TP53	1	0	0	0	0	0	0	0	0	0	0
TP53_p.V274G	TP53	1	0	0	0	0	0	0	0	0	0	0
PTEN_p.H123Y	PTEN	1	0	0	0	0	0	0	0	0	0	0
CDKN1B_p.E171*	CDKN1B	1	0	0	0	0	0	0	0	0	0	0
BCL9L_p.P483Rfs*19	BCL9L	1	0	0	0	0	0	0	0	0	0	0
REL_p.R219C	REL	1	0	0	0	0	0	0	0	0	0	0
AXIN1_p.S654L	AXIN1	1	0	0	0	0	0	0	0	0	0	0
TP53_p.R249W	TP53	1	0	0	0	0	0	0	0	0	0	0
APC_p.E136K	APC	1	0	0	0	0	0	0	0	0	0	0
JAK3_p.R445Q	JAK3	1	0	0	0	0	0	0	0	0	0	0
TP53_p.W53*	TP53	1	0	0	0	0	0	0	0	0	0	0
GMPS_p.R589H	GMPS	1	0	0	0	0	0	0	0	0	0	0
MECOM_p.T73T	MECOM	1	0	0	0	0	0	0	0	0	0	0
TP63_p.R266Q	TP63	1	0	0	0	0	0	0	0	0	0	0
NBN_p.R43Q	NBN	1	0	0	0	0	0	0	0	0	0	0
TP53_p.Q100*	TP53	1	0	0	0	0	0	0	0	0	0	0
FAT1_p.R1096*	FAT1	1	0	0	0	0	0	0	0	0	0	0
GRIN2A_p.R1241Q	GRIN2A	1	0	0	0	0	0	0	0	0	0	0
ERCC4_p.R589W	ERCC4	1	0	0	0	0	0	0	0	0	0	0
CHD4_p.R347*	CHD4	1	0	0	0	0	0	0	0	0	0	0
NOTCH2_p.R1726C	NOTCH2	1	0	0	0	0	0	0	0	0	0	0
PTEN_p.X212_splice	PTEN	1	0	0	0	0	0	0	0	0	0	0
PTEN_p.X165_splice	PTEN	1	0	0	0	0	0	0	0	0	0	0
BRCA2_p.S1882*	BRCA2	1	0	0	0	0	0	0	0	0	0	0
CTNNB1_p.S33A	CTNNB1	1	0	0	0	0	0	0	0	0	0	0
CLTCL1_p.S989L	CLTCL1	1	0	0	0	0	0	0	0	0	0	0
CXCR4_p.R334*	CXCR4	1	0	0	0	0	0	0	0	0	0	0
KMT2C_p.A135T	KMT2C	1	0	0	0	0	0	0	0	0	0	0
BCL11A_p.H203H	BCL11A	1	0	0	0	0	0	0	0	0	0	0
TP53_p.K120E	TP53	1	0	0	0	0	0	0	0	0	0	0
PTEN_p.Q214*	PTEN	1	0	0	0	0	0	0	0	0	0	0
TP53_p.C135*	TP53	1	0	0	0	0	0	0	0	0	0	0
TP53_p.C135Y	TP53	1	0	0	0	0	0	0	0	0	0	0
TP53_p.S94*	TP53	1	0	0	0	0	0	0	0	0	0	0
UBR5_p.W2715*	UBR5	1	0	0	0	0	0	0	0	0	0	0
PIK3CA_p.R115L	PIK3CA	1	0	0	0	0	0	0	0	0	0	0
TP53_p.E271V	TP53	1	0	0	0	0	0	0	0	0	0	0
TP53_p.H193N	TP53	1	0	0	0	0	0	0	0	0	0	0
PTPRT_p.R1117C	PTPRT	1	0	0	0	0	0	0	0	0	0	0
NF1_p.Q400*	NF1	1	0	0	0	0	0	0	0	0	0	0
SMAD3_p.R268C	SMAD3	1	0	0	0	0	0	0	0	0	0	0
MAP2K1_p.E102_I103del	MAP2K1	1	0	0	0	0	0	0	0	0	0	0
KMT2D_p.Q2540*	KMT2D	1	0	0	0	0	0	0	0	0	0	0
KMT2D_p.Q5387*	KMT2D	1	0	0	0	0	0	0	0	0	0	0
PIK3CA_p.C604R	PIK3CA	1	0	0	0	0	0	0	0	0	0	0
LRP1B_p.R460Q	LRP1B	1	0	0	0	0	0	0	0	0	0	0
NOTCH2_p.R2400*	NOTCH2	1	0	0	0	0	0	0	0	0	0	0
ERCC3_p.Q710H	ERCC3	1	0	0	0	0	0	0	0	0	0	0
TP53_p.C242Y	TP53	1	0	0	0	0	0	0	0	0	0	0
PREX2_p.R463C	PREX2	1	0	0	0	0	0	0	0	0	0	0
LRP1B_p.G3945R	LRP1B	1	0	0	0	0	0	0	0	0	0	0
KMT2A_p.A3356V	KMT2A	1	0	0	0	0	0	0	0	0	0	0
TP53_p.P151R	TP53	1	0	0	0	0	0	0	0	0	0	0
TP53_p.P151H	TP53	1	0	0	0	0	0	0	0	0	0	0
TP53_p.E258K	TP53	1	0	0	0	0	0	0	0	0	0	0
NOTCH2_p.R1718C	NOTCH2	1	0	0	0	0	0	0	0	0	0	0
KDM6A_p.Q1212*	KDM6A	1	0	0	0	0	0	0	0	0	0	0
PTPRT_p.R1358*	PTPRT	1	0	0	0	0	0	0	0	0	0	0
PDE4DIP_p.S1389L	PDE4DIP	1	0	0	0	0	0	0	0	0	0	0
ABL1_p.T117T	ABL1	1	0	0	0	0	0	0	0	0	0	0
LRP1B_p.D3491N	LRP1B	1	0	0	0	0	0	0	0	0	0	0
ATP2B3_c.3342+4586C>T	ATP2B3	1	0	0	0	0	0	0	0	0	0	0
TP53_p.E339*	TP53	1	0	0	0	0	0	0	0	0	0	0
LRP1B_p.D717N	LRP1B	1	0	0	0	0	0	0	0	0	0	0
PREX2_p.E553K	PREX2	1	0	0	0	0	0	0	0	0	0	0
TP53_p.L111Q	TP53	1	0	0	0	0	0	0	0	0	0	0
FAT4_p.G4786R	FAT4	1	0	0	0	0	0	0	0	0	0	0
TP53_p.E286*	TP53	1	0	0	0	0	0	0	0	0	0	0
TP53_p.E286G	TP53	1	0	0	0	0	0	0	0	0	0	0
TET2_p.R550*	TET2	1	0	0	0	0	0	0	0	0	0	0
ROS1_p.R863W	ROS1	1	0	0	0	0	0	0	0	0	0	0
ACVR2A_p.R478I	ACVR2A	1	0	0	0	0	0	0	0	0	0	0
BCOR_p.R810*	BCOR	1	0	0	0	0	0	0	0	0	0	0
FAT1_p.D1278N	FAT1	1	0	0	0	0	0	0	0	0	0	0
PAX3_p.R240I	PAX3	1	0	0	0	0	0	0	0	0	0	0
SETD2_p.R1335C	SETD2	1	0	0	0	0	0	0	0	0	0	0
RB1_p.R787*	RB1	1	0	0	0	0	0	0	0	0	0	0
EXT1_p.G343W	EXT1	1	0	0	0	0	0	0	0	0	0	0
BCL6_p.R550H	BCL6	1	0	0	0	0	0	0	0	0	0	0
CASP8_p.Q339*	CASP8	1	0	0	0	0	0	0	0	0	0	0
PIK3CA_p.P104L	PIK3CA	1	0	0	0	0	0	0	0	0	0	0
TP63_p.T193M	TP63	1	0	0	0	0	0	0	0	0	0	0
GRIN2A_p.R1288H	GRIN2A	1	0	0	0	0	0	0	0	0	0	0
TP53_p.G244D	TP53	1	0	0	0	0	0	0	0	0	0	0
ATM_p.R1618*	ATM	1	0	0	0	0	0	0	0	0	0	0
PIK3CA_p.P471L	PIK3CA	1	0	0	0	0	0	0	0	0	0	0
DDX3X_p.M1?	DDX3X	1	0	0	0	0	0	0	0	0	0	0
ARID1A_p.E1542*	ARID1A	1	0	0	0	0	0	0	0	0	0	0
DDX3X_p.R603Q	DDX3X	1	0	0	0	0	0	0	0	0	0	0
TP53_p.S215G	TP53	1	0	0	0	0	0	0	0	0	0	0
TP53_p.S215N	TP53	1	0	0	0	0	0	0	0	0	0	0
ATM_p.R3008H	ATM	1	0	0	0	0	0	0	0	0	0	0
SMARCA4_p.R1192H	SMARCA4	1	0	0	0	0	0	0	0	0	0	0
GAS7_p.R340Q	GAS7	1	0	0	0	0	0	0	0	0	0	0
MYC_p.P59L	MYC	1	0	0	0	0	0	0	0	0	0	0
RHOA_p.R5W	RHOA	1	0	0	0	0	0	0	0	0	0	0
LRP1B_p.R4084C	LRP1B	1	0	0	0	0	0	0	0	0	0	0
TP53_p.C242S	TP53	1	0	0	0	0	0	0	0	0	0	0
NRG1_p.A542T	NRG1	1	0	0	0	0	0	0	0	0	0	0
FBXW7_p.R479G	FBXW7	1	0	0	0	0	0	0	0	0	0	0
ATRX_p.E351*	ATRX	1	0	0	0	0	0	0	0	0	0	0
SDHA_p.V525M	SDHA	1	0	0	0	0	0	0	0	0	0	0
ATM_p.R23Q	ATM	1	0	0	0	0	0	0	0	0	0	0
TP53_p.Q38*	TP53	1	0	0	0	0	0	0	0	0	0	0
SETD2_p.H1629Y	SETD2	1	0	0	0	0	0	0	0	0	0	0
ATM_p.N2875S	ATM	1	0	0	0	0	0	0	0	0	0	0
TP63_p.S189L	TP63	1	0	0	0	0	0	0	0	0	0	0
PTEN_p.H93R	PTEN	1	0	0	0	0	0	0	0	0	0	0
KMT2D_p.Q4284*	KMT2D	1	0	0	0	0	0	0	0	0	0	0
FAT4_p.R1815C	FAT4	1	0	0	0	0	0	0	0	0	0	0
COL2A1_p.G1471R	COL2A1	1	0	0	0	0	0	0	0	0	0	0
ABL1_p.A56T	ABL1	1	0	0	0	0	0	0	0	0	0	0
TP53_p.C141R	TP53	1	0	0	0	0	0	0	0	0	0	0
TP53_p.C141W	TP53	1	0	0	0	0	0	0	0	0	0	0
PPM1D_p.R458*	PPM1D	1	0	0	0	0	0	0	0	0	0	0
NFE2L2_p.E82G	NFE2L2	1	0	0	0	0	0	0	0	0	0	0
KEAP1_p.R234W	KEAP1	1	0	0	0	0	0	0	0	0	0	0
KMT2C_p.D4425Y	KMT2C	1	0	0	0	0	0	0	0	0	0	0
MAP3K1_p.V523I	MAP3K1	1	0	0	0	0	0	0	0	0	0	0
FAT4_p.R2203W	FAT4	1	0	0	0	0	0	0	0	0	0	0
DNAJB1_p.E18K	DNAJB1	1	0	0	0	0	0	0	0	0	0	0
SMARCA4_p.A1186V	SMARCA4	1	0	0	0	0	0	0	0	0	0	0
RB1_p.R455*	RB1	1	0	0	0	0	0	0	0	0	0	0
GRIN2A_p.S511L	GRIN2A	1	0	0	0	0	0	0	0	0	0	0
GRIN2A_p.V99M	GRIN2A	1	0	0	0	0	0	0	0	0	0	0
PPP2R1A_p.R258H	PPP2R1A	1	0	0	0	0	0	0	0	0	0	0
FAT4_p.D4283N	FAT4	1	0	0	0	0	0	0	0	0	0	0
MTOR_p.I2500M	MTOR	1	0	0	0	0	0	0	0	0	0	0
NCOR1_p.R2214C	NCOR1	1	0	0	0	0	0	0	0	0	0	0
PBRM1_p.R1096C	PBRM1	1	0	0	0	0	0	0	0	0	0	0
RB1_p.R552*	RB1	1	0	0	0	0	0	0	0	0	0	0
NOTCH1_p.I1718I	NOTCH1	1	0	0	0	0	0	0	0	0	0	0
BCL11A_p.G766G	BCL11A	1	0	0	0	0	0	0	0	0	0	0
ARID1A_p.G2087R	ARID1A	1	0	0	0	0	0	0	0	0	0	0
TP53_p.N239S	TP53	1	0	0	0	0	0	0	0	0	0	0
PIK3CA_p.E600K	PIK3CA	1	0	0	0	0	0	0	0	0	0	0
MEN1_p.R337H	MEN1	1	0	0	0	0	0	0	0	0	0	0
PREX2_p.R362W	PREX2	1	0	0	0	0	0	0	0	0	0	0
ACVR2A_p.E214K	ACVR2A	1	0	0	0	0	0	0	0	0	0	0
NTRK1_p.R342Q	NTRK1	1	0	0	0	0	0	0	0	0	0	0
CREBBP_p.W1472C	CREBBP	1	0	0	0	0	0	0	0	0	0	0
BCL9L_p.S1222F	BCL9L	1	0	0	0	0	0	0	0	0	0	0
MYCN_p.R302C	MYCN	1	0	0	0	0	0	0	0	0	0	0
KMT2A_p.R2188*	KMT2A	1	0	0	0	0	0	0	0	0	0	0
LZTR1_p.G248R	LZTR1	1	0	0	0	0	0	0	0	0	0	0
SPOP_p.W131C	SPOP	1	0	0	0	0	0	0	0	0	0	0
TP53_p.Y220H	TP53	1	0	0	0	0	0	0	0	0	0	0
TP53_p.L130V	TP53	1	0	0	0	0	0	0	0	0	0	0
TP53_p.L130F	TP53	1	0	0	0	0	0	0	0	0	0	0
TCF7L2_p.A397V	TCF7L2	1	0	0	0	0	0	0	0	0	0	0
HNF1A_p.A174V	HNF1A	1	0	0	0	0	0	0	0	0	0	0
TP53_p.V143G	TP53	1	0	0	0	0	0	0	0	0	0	0
RB1_p.R251*	RB1	1	0	0	0	0	0	0	0	0	0	0
LRP1B_p.R938C	LRP1B	1	0	0	0	0	0	0	0	0	0	0
CDC73_p.R147C	CDC73	1	0	0	0	0	0	0	0	0	0	0
GPC3_p.R120C	GPC3	1	0	0	0	0	0	0	0	0	0	0
FOXA1_p.D226N	FOXA1	1	0	0	0	0	0	0	0	0	0	0
PBRM1_p.R921*	PBRM1	1	0	0	0	0	0	0	0	0	0	0
KEAP1_p.G186S	KEAP1	1	0	0	0	0	0	0	0	0	0	0
RHOA_p.R5Q	RHOA	1	0	0	0	0	0	0	0	0	0	0
SMAD4_p.D537E	SMAD4	1	0	0	0	0	0	0	0	0	0	0
TP53_p.Y107D	TP53	1	0	0	0	0	0	0	0	0	0	0
FAT4_p.A3230V	FAT4	1	0	0	0	0	0	0	0	0	0	0
RAD21_p.R65Q	RAD21	1	0	0	0	0	0	0	0	0	0	0
BAP1_p.Q456*	BAP1	1	0	0	0	0	0	0	0	0	0	0
FAT4_p.R1671C	FAT4	1	0	0	0	0	0	0	0	0	0	0
TP53_p.S166*	TP53	1	0	0	0	0	0	0	0	0	0	0
ARID2_p.R285Q	ARID2	1	0	0	0	0	0	0	0	0	0	0
NF1_p.R1276Q	NF1	1	0	0	0	0	0	0	0	0	0	0
TP53_p.V157D	TP53	1	0	0	0	0	0	0	0	0	0	0
ACSL3_p.R232Q	ACSL3	1	0	0	0	0	0	0	0	0	0	0
TP53_p.S127Y	TP53	1	0	0	0	0	0	0	0	0	0	0
CDK12_p.R773C	CDK12	1	0	0	0	0	0	0	0	0	0	0
KEAP1_p.D236N	KEAP1	1	0	0	0	0	0	0	0	0	0	0
TP53_p.A276D	TP53	1	0	0	0	0	0	0	0	0	0	0
RB1_p.S634*	RB1	1	0	0	0	0	0	0	0	0	0	0
KMT2D_p.R5214H	KMT2D	1	0	0	0	0	0	0	0	0	0	0
FAT4_p.R1679H	FAT4	1	0	0	0	0	0	0	0	0	0	0
ZFHX3_p.A2853T	ZFHX3	1	0	0	0	0	0	0	0	0	0	0
CSF3R_p.R269C	CSF3R	1	0	0	0	0	0	0	0	0	0	0
TP53_p.F109C	TP53	1	0	0	0	0	0	0	0	0	0	0
PTCH1_p.V1098I	PTCH1	1	0	0	0	0	0	0	0	0	0	0
PRDM16_p.E237K	PRDM16	1	0	0	0	0	0	0	0	0	0	0
NCOR1_p.R1755C	NCOR1	1	0	0	0	0	0	0	0	0	0	0
