# Supplementary material for: Diversity spectrum analysis identifies mutation-specific effects of cancer driver genes
Source: Commun Biol. 2020 Jan 7;3:6. doi: 10.1038/s42003-019-0736-4 (PMC6946677; doi:10.1038/s42003-019-0736-4)
Supplement: Supplementary file 11 — Supplementary Data 9 [file 42003_2019_736_MOESM11_ESM.xlsx]

## Sheet: Sheet1
Supplementary Data 9. Network diversity of shared driver mutations between TCGA and MSK-IMPACT
Mutation	TCGA_ND	IMPACT_ND
FUBP1_p.R430C	0.3538	0.5794
TP53_p.E286*	1	1
HRAS_p.Q61K	0.645	0.7982
APC_p.E941*	0	0.3109
FBXW7_p.R367*	0.5903	0.6555
TP53_p.R213Q	1	0.9584
MYCN_p.P44L	0.3112	0.7365
TP53_p.N131I	0.75	0.4842
PTPRT_p.E324K	0	0.5904
CXCR4_p.R334*	1	1
TP53_p.E224D	1	0.6495
TP53_p.P152L	0.8569	0.6623
BRAF_p.G469V	0	1
TP53_p.V272L	1	0.6521
TP53_p.V272M	0.7466	0.7965
APC_p.E1397*	0.2704	0.5184
RB1_p.R552*	1	1
AMER1_p.R353*	0.5	0.6555
APC_p.R1450*	0.3172	0.2331
MAP2K1_p.E102_I103del	1	1
ERBB2_p.V842I	0.6508	0.8796
BRAF_p.D594N	0.8333	0.8056
TP53_p.C242Y	1	0.6947
PPP2R1A_p.P179R	0.1981	0.3278
TP53_p.E286K	0.8506	0.8535
PIK3CA_p.R93Q	0.4927	0.7965
TP53_p.C242S	1	0.75
TP53_p.E336*	0.4842	0.8333
ERBB3_p.G284R	1	1
APC_p.R1114*	0.4581	0.4674
SMARCA4_p.R1243W	1	1
CDK4_p.R24L	0.5794	0.3552
TP53_p.C242F	0.5174	0.7967
FAT1_p.R2597*	0.3074	1
TP53_p.R175G	0.6495	1
PTEN_p.Q214*	1	1
APC_p.E1544*	0	1
SUFU_p.R123C	0.5794	0.5794
PTEN_p.X70_splice	1	0.68
PTEN_p.N323Kfs*2	0.4421	0.7137
TP53_p.Y205S	1	1
TP53_p.R175H	0.5226	0.6058
NFE2L2_p.D29H	0.6818	0.8277
RB1_p.R451C	1	0.5794
TP53_p.Y205H	1	0.5904
PTEN_p.Y65*	0.5794	1
TP53_p.Y205C	0.8326	0.8596
PTEN_p.X212_splice	1	0.8277
BRAF_p.G469A	0.8796	0.6793
EGFR_p.E114K	0.8277	1
RAF1_p.S257L	0.5266	0.7675
TP53_p.Q144*	0.8423	0.8277
KRAS_p.Q61R	0.7965	0.5722
ERBB2_p.V777L	0.5786	0.7592
CTNNB1_p.I35S	0.4182	0.8277
KRAS_p.Q61H	0.6801	0.5229
KRAS_p.Q61K	0.6934	0.616
PIK3R1_p.G376R	0.4697	0.5833
KRAS_p.Q61L	0.7365	0.9398
BAP1_p.S460*	0.75	1
TP53_p.H193Y	0.8895	1
TP53_p.C135Y	1	0.8007
TP53_p.P278R	0.7421	1
TP53_p.C135R	1	1
BRAF_p.N581S	0.8277	0.871
TP53_p.Q192*	0.7274	0.8834
TP53_p.P278T	0.5	0.7965
ARID1A_p.Q944*	0.75	0.5794
TP53_p.P278L	0.8333	0.8333
TP63_p.E609K	0	0.5904
TP53_p.P278A	0.699	0.75
TP53_p.C135F	0.8019	0.875
TP53_p.E294*	0.7824	0.9317
ARID1A_p.Q1363*	0.5794	1
EGFR_p.R108K	0.3552	0.2775
TP53_p.R337C	0.7921	0.8034
SPOP_p.F133V	0	0.1412
GRIN2A_p.E962K	0.6934	0.5794
SPOP_p.F133L	0	0
TP53_p.S166*	1	0.7965
SMAD4_p.S178*	1	0.5794
KDM6A_p.Q555*	0	0.5794
TP53_p.S106R	0.8277	1
MYCN_p.P45Rfs*86	0.4392	0.5794
MTOR_p.S2215F	0.5794	0.5904
TP53_p.R213*	0.6456	0.688
CDKN2A_p.E120*	0.6563	0.5904
TP53_p.R282W	0.5963	0.6233
CREBBP_p.I1084Sfs*15	0.5399	0.5924
APC_p.E1309*	0.3509	0.4097
PPP2R1A_p.R182W	0.5794	1
NOTCH1_p.F357del	0.2775	0.7965
PIK3CA_p.R38H	0.6495	0.75
ARID1A_p.R2158*	0.7965	0.8277
TP53_p.R282G	1	0.75
IDH1_p.R132G	0.3768	1
TP53_p.C277F	0.8277	0.7678
PIK3CA_p.R38C	0.431	0.4056
CARD11_p.R555Gfs*45	0.4385	0.5938
PTEN_p.Y336*	0.5794	1
TP53_p.R213L	0.8277	0.7897
TP53_p.I195T	0.5705	0.6313
XPO1_p.E571K	0.6947	0.9398
TP53_p.I255F	1	1
TP53_p.I195N	1	0.4056
FGFR3_p.S249C	0.1539	0.2008
TP53_p.I195F	1	1
SMAD4_p.R361C	0.6684	0.7196
ARID2_p.S297F	0.2108	0.5161
AMER1_p.R358*	0.4056	0.5
JAK1_p.R174*	0.5794	1
EGFR_p.L858R	0	0.0498
APC_p.Q1367*	0.3869	0.2329
TP63_p.R379C	0	0.8277
APC_p.S1356*	0.5794	0
APC_p.R554*	0	0.3521
APC_p.R232*	0.3482	0.1866
CDKN2A_p.P48L	0.75	0.8277
TP53_p.N239D	0.871	0.8598
PIK3CA_p.T1025A	0.5645	0.5794
PPM1D_p.R458*	1	1
TP53_p.N239S	1	0.9167
CIC_p.R215W	0.1588	0.3538
CIC_p.R215Q	0	0.5794
KRAS_p.A59T	0.4056	1
CTCF_p.T204Nfs*26	0.3486	0.6241
PTPRT_p.R328C	0.3109	1
CDKN2A_p.Y44*	0.758	0.8225
XPO1_p.R749Q	0.6038	0.5
SMARCB1_p.R374Q	1	1
PBRM1_p.R921*	1	1
TP53_p.R306*	0.697	0.7488
APC_p.R283*	0.3509	0.1599
APC_p.E1353*	0.3109	0.2444
APC_p.K1165*	0	0.5794
GNAQ_p.R183Q	0.5794	0.4056
GNAS_p.R201C	0.7122	0.7015
PIK3CA_p.C420R	0.5471	0.6543
RB1_p.R455*	1	1
TP53_p.L194R	0.7482	0.7822
TP53_p.C141Y	0.7841	0.7965
SMO_p.P694Lfs*82	0.4729	0.7072
HRAS_p.G13V	0.4502	1
HRAS_p.G13R	0.7365	0.758
PTEN_p.R173H	0.3509	0.907
PIK3CA_p.Y1021C	0.5289	0.8277
NOTCH1_p.G310R	0.75	0.5794
APC_p.S1400*	1	0.8277
PTEN_p.R173C	0.593	0.6505
CTNNB1_p.S37F	0.5389	0.6928
CTNNB1_p.S37C	0.5499	0.523
GNA11_p.Q209L	0.0779	0.0742
PIK3CA_p.R108H	0.5222	0.699
ERBB2_p.R678Q	0.6258	0.7501
TP53_p.G266*	1	0.6563
MSH6_p.E1234*	0.4056	0.5794
CD79A_p.R131Gfs*61	0.5174	0.5904
TP53_p.E298*	0.5753	0.6164
ERCC2_p.N238S	0	0.3552
APC_p.R213*	0.264	0.2606
STK11_p.Y60*	0.5794	0.758
RB1_p.R579*	0.5794	0.871
APC_p.E1374*	0	0.5794
TP63_p.D398N	0.5794	1
KDM5A_p.G1200Dfs*9	0.75	0.5442
TP53_p.G244S	0.7196	1
APC_p.R332*	0.75	0.75
GNAS_p.R201H	0.5809	0.6146
TP53_p.G244D	1	0.8796
GNAS_p.R160C	1	1
TP53_p.G244C	0.871	0.5331
APC_p.R564*	0.3863	0.5823
TP53_p.F113C	0.75	1
TP53_p.S183*	0.7965	0.9299
TP53_p.D281H	0.75	0.871
TP53_p.R196*	0.6561	0.7444
TP53_p.D281V	1	0.75
SF3B1_p.R625C	0.3863	0.6327
SF3B1_p.R625H	0.2562	0.4719
TP53_p.D281Y	0.9167	1
NF1_p.R440*	0.4329	0.5074
CTNNB1_p.S45F	0.6933	0.8401
TP53_p.R249S	0.539	0.8172
APC_p.E1306*	0.5794	0.4264
TP53_p.R249W	1	0.871
SPOP_p.W131G	0	0
APC_p.Y935*	0	0.2486
EGFR_p.G598V	0.1926	0.5929
TP53_p.D281E	1	0.9299
CTNNB1_p.S45P	0.4046	0.8018
TP53_p.R249G	0.75	1
TP53_p.L265P	1	0.5794
TP53_p.R249M	0.3109	0.8019
KRAS_p.L19F	0.6563	1
TP53_p.P190L	0.758	0.871
PTEN_p.W274*	0.5794	0.75
TP53_p.S215G	1	1
ERBB3_p.D297Y	0.871	0.6667
CTNNB1_p.S33A	1	0.5794
PTEN_p.F341V	0.4842	1
CTNNB1_p.S33C	0.3147	0.7465
TP53_p.M246I	0.75	0.8277
TP53_p.S215I	0.871	0.5915
CTNNB1_p.S33F	0.3897	0.7248
TP53_p.M246V	0.75	0.6648
TP53_p.S215R	0.5794	0.6563
TP53_p.R110L	0.7035	0.6495
CTNNB1_p.S33P	0.5161	0.75
ZFHX3_p.E763Sfs*61	0.2903	1
MAX_p.R60Q	0.5731	0.8569
NFE2L2_p.G31A	0.4092	0.75
IKZF1_p.E304K	0	0.5904
CTCF_p.R377C	0.2108	0.6934
NRAS_p.Q61R	0.3424	0.5835
NRAS_p.Q61H	0.4329	0.7372
TP53_p.E271*	0.75	0.7374
NRAS_p.Q61K	0.4189	0.6075
NRAS_p.Q61L	0.2937	0.5848
PIK3CA_p.M1004I	0.4182	1
ERBB2_p.I767M	0.5	1
PTEN_p.C124S	1	1
TP53_p.E339*	1	0.7632
KRAS_p.A146T	0.3833	0.3805
KRAS_p.A146V	1	0.6836
TP53_p.E271V	1	1
PIK3R1_p.K567E	0.5904	0.4911
TP53_p.H214R	0.8358	0.8124
TP53_p.E271K	0.6755	0.5331
PIK3CA_p.G364R	1	1
ARID1A_p.R1461*	1	1
TP53_p.Y220C	0.6103	0.7765
TP53_p.P151T	0.75	1
TP53_p.P151R	1	1
TP53_p.P151S	0.832	0.8761
FGFR3_p.R248C	0.5904	0.3488
TP53_p.Y220H	1	1
TP53_p.L130V	1	0.5645
TP53_p.Y220S	0.75	0.75
IL7R_p.R206*	0.75	0.3109
TP53_p.E286Q	0.75	1
TP53_p.L130F	1	0.8277
TP53_p.P151H	1	0.8982
ATM_p.R337C	0.7985	0.7577
TP53_p.R273H	0.5647	0.6587
ATM_p.R337H	0.8277	1
TP53_p.S127F	0.9299	0.7357
NFE2L2_p.E82D	0.6836	0.3109
TP53_p.S127Y	1	1
PIK3CA_p.E418K	1	1
APC_p.E1322*	0.5	0.407
FBXW7_p.R479G	1	0.4056
EGFR_p.L861Q	0.75	0.145
MAP2K1_p.E203K	0.75	0.7967
STK11_p.Q220*	0.75	0.4056
RB1_p.R320*	1	1
APC_p.E1408*	0	0.6934
TP53_p.Q52*	1	1
TP53_p.C141W	1	1
SF3B1_p.E902K	0	0.3109
PIK3CA_p.Q546K	0.6623	0.8041
TP53_p.Y163C	0.5682	0.7354
PIK3CA_p.Q546R	0.643	0.8949
PIK3CA_p.Q546P	0.5331	0.7675
KDR_p.R1032Q	0.2704	1
TP53_p.Y163H	0.758	0.871
TP53_p.Y163N	1	1
PPP6C_p.R264C	0.127	0.5904
TP53_p.G262V	0.7897	1
JAK1_p.K860Nfs*16	0.2731	0.5449
BRAF_p.P403Lfs*8	0.3827	0.5794
FAT1_p.R1627*	0.5	0.5794
EGFR_p.R222C	0.2108	0.1812
GNAQ_p.Q209P	0.0956	0.1057
MAP3K1_p.S1330L	0.871	1
KIT_p.K642E	0	0.5645
TP53_p.C176Y	0.7335	0.6934
TP53_p.G154V	0.6038	0.709
SMARCA4_p.R1192C	0.9167	1
TP53_p.E343*	0.6934	1
HRAS_p.G12D	0.6555	0.8277
GRIN2A_p.R1241Q	1	0.5794
ERBB3_p.R475W	0.6555	1
TP53_p.E258K	1	0.9474
TP53_p.R273S	0.7965	0.6934
SF3B1_p.K700E	0.4791	0.4604
NRAS_p.G13D	0.5929	0.8277
TP53_p.F134L	0.8277	0.5929
SMAD2_p.S276L	0	1
PTEN_p.R335*	0.758	0.5794
CDKN2A_p.E88*	0.5645	0.9299
NRAS_p.G13R	0.8333	0.7421
PTEN_p.R130*	0.5364	0.7924
TP53_p.F134V	0.5794	0.5794
TP53_p.R280G	0.7421	0.9398
APC_p.R499*	0.4836	0.2486
PTEN_p.R130Q	0.4183	0.8125
CTNNB1_p.D32G	0.4084	0.5794
JAK1_p.K142Rfs*26	0.4685	0.5794
CDKN2A_p.E88K	0.75	0.5794
CTNNB1_p.D32Y	0.523	0.5794
CTNNB1_p.D32V	0.4092	0.7632
CDC73_p.R91Q	0.7421	0.5794
FGFR2_p.S252W	0.0996	0.5163
PPP2R1A_p.R183W	0.5213	0.7477
APC_p.Q1294*	0.4056	0.5794
ERBB2_p.S310Y	0.5904	0.8569
FGFR3_p.Y373C	0.2173	0.1748
NFE2L2_p.L30F	0.4842	1
CTNNB1_p.G34R	0.5083	0.8895
TP53_p.R267W	0.8277	0.8194
TP53_p.R267P	1	0.5794
CTNNB1_p.G34V	0.6563	0.871
BCL6_p.R618C	0	0.5794
ERBB2_p.S310F	0.4523	0.6004
APC_p.Q1378*	0.2897	0
TP53_p.Y236C	0.6952	0.6478
ASXL1_p.R693*	0.75	0.75
FBXW7_p.R689W	0.4825	1
HRAS_p.Q61L	0.6038	1
MSH6_p.R959H	0	1
BRAF_p.G469R	0.4056	0.3109
CDKN2A_p.W110*	0.4564	0.8733
PTPRT_p.R364Q	0	0.5794
HRAS_p.Q61R	0.2788	0.8149
PTEN_p.C136R	0.6667	0.75
PIK3R1_p.N564D	0.4264	0.8796
ARID1A_p.R1721*	0.5163	0.871
TP53_p.R248Q	0.5704	0.7009
PIK3CA_p.G118D	0.5927	0.818
TP53_p.R248W	0.6352	0.6655
DICER1_p.S1344L	0.8277	0.5794
CTNNB1_p.K335I	0	0.7185
APC_p.E1345*	0.5904	0.2515
TP53_p.H193R	0.7454	0.8841
TP53_p.H193L	0.5898	0.9167
TP53_p.H193N	1	1
TP53_p.R248L	0.7185	0.3863
CIC_p.R202W	0	0.4182
CDKN2A_p.R80*	0.4388	0.7886
SMAD2_p.R182*	0.5794	0.5904
ATM_p.R3008H	1	1
GRIN2A_p.R1159H	0.75	1
B2M_p.M1?	0.8437	0.8124
ATM_p.R250*	0.7185	0.7421
TP53_p.Y234C	0.6233	0.7985
TP53_p.T211I	0.75	1
CDKN2A_p.D153N	1	0.75
BRCA2_p.R2842C	0.5794	1
TP53_p.G105V	0.5	0.75
FBXW7_p.R658*	0.7607	0.6934
ARID1A_p.R1276*	0.2108	0.8949
TP53_p.Q104*	1	0.7632
PIK3CA_p.G1007R	0.871	1
TP53_p.G105C	0.871	0.5731
PIK3CA_p.E726K	0.5929	0.6879
TP53_p.V173L	0.8605	0.7668
TP53_p.R273L	0.5206	0.6258
TP53_p.R273C	0.4752	0.6633
FBXW7_p.R479Q	0.6193	0.7985
MAP2K4_p.S184L	0.75	0
TP53_p.E198*	0.7965	0.699
TP53_p.R156P	0.871	0.5904
TP53_p.E349*	0.8277	0.8019
SMAD4_p.R445*	0.5794	0.9398
RB1_p.R445*	0.5904	1
APC_p.R2237*	0.4264	0.8277
TP53_p.R280K	0.7382	0.9424
GNAQ_p.Q209L	0	0.2444
TP53_p.R280I	0.6555	0.5529
BRAF_p.K601E	0.5903	0.6994
TP53_p.R280T	0.3809	0.5644
TP53_p.R280S	0.5794	1
EGFR_p.E709_T710delinsD	0	0
ERBB3_p.E332K	0.5904	0.3109
CTNNB1_p.T41I	0.431	0.6931
IDH1_p.R132H	0.0515	0.3967
CTNNB1_p.T41A	0.679	0.7136
ERBB3_p.A232V	1	0.8569
GATA3_p.M293K	0	0.5904
APC_p.Q1291*	0	0
KRAS_p.G12S	0.5568	0.5819
KRAS_p.G12R	0.2809	0.3819
ARID1A_p.R1335*	0.5929	1
TP53_p.D259Y	0.871	0.907
KRAS_p.G12V	0.4032	0.418
FBXW7_p.R479*	0.871	1
TP53_p.G245S	0.7234	0.6805
TP53_p.G245V	0.6628	0.6847
KRAS_p.G12A	0.4258	0.4914
KRAS_p.G12C	0.2799	0.2944
KRAS_p.G12D	0.3945	0.4113
TP53_p.Y126C	1	1
TP53_p.G245C	0.3482	0.6424
PPM1D_p.L450*	0.5794	0.6934
TP53_p.G245D	0.7607	0.8317
ATRX_p.R1426*	0.4564	1
TP53_p.G199V	0.8277	1
RB1_p.Q217*	0.5794	0.75
PIK3CA_p.H1047L	0.5668	0.7058
TP53_p.K164E	1	1
PTPRT_p.E548K	0	0
SETD2_p.R1625C	1	0.75
PIK3CA_p.H1047R	0.3373	0.4781
PIK3CA_p.H1047Q	1	0.75
ERBB2_p.L755S	0.6372	0.6661
TP53_p.W146*	0.818	0.8949
EP300_p.D1399N	0.5429	1
EGFR_p.A289T	0.3109	0.4329
TP53_p.A161T	0.871	1
CDKN2A_p.P114L	0.2679	0.7898
FGFR2_p.N549K	0.4327	0.5331
EGFR_p.A289D	0	0.5794
TP53_p.A161D	1	1
DICER1_p.D1709N	0.871	1
SMARCA4_p.T910M	0.8333	0.9168
TP53_p.H179Q	1	0.6555
TP53_p.H179R	0.6692	0.7084
TP53_p.S241F	0.6547	0.7731
SETD2_p.Q1667*	0.5794	1
TP53_p.H179Y	0.832	0.745
CSF3R_p.S469Afs*22	0.6495	0.8019
TP53_p.V274F	1	0.6934
TP53_p.V274G	1	0.4056
APC_p.R805*	0.3538	0.423
TP53_p.H179D	0.8277	1
TP53_p.S241Y	0.7185	0.4056
TP53_p.H179L	0.5794	0.7196
TP53_p.M237I	0.775	0.7703
MSH2_p.E580*	0.5794	0
TCF7L2_p.L200Sfs*25	0	0
TET2_p.R550*	1	1
PBRM1_p.R710*	0.6424	1
PIK3CA_p.R93W	0.6667	1
TP53_p.Q100*	1	0.8225
TP53_p.P278S	0.693	0.7545
ARID1A_p.R693*	0.5163	0.6505
APC_p.Q1429*	0.3869	0.3311
IDH1_p.R132L	0.5794	0.7185
SMAD2_p.S464*	0.6755	0.7897
PIK3CA_p.N1044K	0	0.6563
TP53_p.E285V	1	0
ARID1A_p.Q1142*	0.75	1
CDKN2A_p.R58*	0.4182	0.7124
IDH1_p.R132C	0.5011	0.5079
TP53_p.E287*	0.75	0.4842
TP53_p.E285K	0.5661	0.7908
MTOR_p.S2215Y	0.5331	0.75
PIK3CA_p.P539R	0.75	1
FBXW7_p.R278*	1	0.4842
IDH1_p.R132S	0.1412	1
PIK3CA_p.C901F	0.8277	0.871
NOTCH1_p.Y550*	1	0.75
ACVR1_p.R206H	0	0.4056
TP53_p.C275Y	0.7934	0.8019
TP53_p.C275F	0.7174	0.7897
TP53_p.D281N	0.5794	0.8982
RET_p.M918T	0	0.2108
TP53_p.Q167*	1	0.9167
FBXW7_p.R505C	0.5093	0.7345
PIK3CA_p.E970K	0.5904	0.75
FBXW7_p.R505G	0.5682	0.7421
STAG2_p.R216*	0.5904	0.75
ERBB3_p.V104M	0.5303	0.8567
ERBB3_p.V104L	0.4056	0.7699
TP53_p.E171*	0.9167	0.7137
PIK3CA_p.K111E	0.7365	0.6563
BRAF_p.V600E	0.1771	0.4451
APC_p.Q1338*	0.5794	0.5898
PIK3CA_p.K111N	0.8982	0.8277
EGFR_p.L62R	0.5645	0.5794
TP53_p.E285*	1	1
PTEN_p.R233*	0.2883	0.7695
TP53_p.T155N	0.5	1
PIK3CA_p.M1043I	0.5992	0.7982
MED12_p.L1224F	0.4056	0
KEAP1_p.G480W	0.5794	0.5794
TP53_p.R342P	0.5794	1
TP53_p.R175C	0.5645	1
TP53_p.Q331*	0.6901	0.8124
ZFHX3_p.Q3197Sfs*44	0.75	1
ARID1A_p.R1989*	0.2741	0.6667
NFE2L2_p.R34G	0.4718	1
TP53_p.V143M	0.5794	0.758
NFE2L2_p.R34Q	0.2515	0.7965
PTEN_p.G132D	0.4685	0.5794
FBXW7_p.S582L	0.3552	0.75
EGFR_p.R252C	0.3869	0.4056
PIK3CA_p.P104L	1	1
PIK3CA_p.E453Q	0.7421	0.7185
APC_p.R2204*	0.57	0.4911
TP53_p.T125M	1	0.8333
PIK3CA_p.E453K	0.5891	0.8358
SMARCA4_p.M781I	1	0.5794
PPP2R1A_p.S256F	0.1812	0.6563
NRAS_p.G12D	0.634	0.7885
TP53_p.R342*	0.7271	0.7594
CTNNB1_p.N387K	0	0.8277
BRAF_p.G466V	0.4092	0.5645
TP53_p.G266E	0.7365	0.8668
TP53_p.A138V	0.75	0.5904
PIK3CA_p.H1047Y	0.657	1
IDH2_p.R172K	0.2966	0.5589
CDKN2A_p.Q50*	0.4911	0.5794
BRAF_p.G466E	0.3109	1
JAK1_p.L431Vfs*22	0.5794	0.6495
SMARCA4_p.G1232S	0.6555	1
PPM1D_p.N512Ifs*2	0.6038	0.5904
TP53_p.V216M	0.6619	0.7699
TP53_p.R158G	1	0.8277
ARID1A_p.Q479*	0.75	0.5794
CDKN2A_p.D108Y	0.6495	0.8982
CTNNB1_p.D32N	0.2897	0.9167
TP53_p.R158L	0.318	0.4458
MTOR_p.E1799K	0.5903	1
TP53_p.R158H	0.7659	0.7768
FBXW7_p.R465C	0.5497	0.6791
CDKN2A_p.D108N	0.5794	0.5904
NF1_p.R2450*	0.3956	1
RB1_p.R787*	1	1
TP53_p.Q317*	0.8216	0.9535
DNMT3A_p.R882H	0.2515	0.871
FBXW7_p.R465H	0.5622	0.7549
TP53_p.G266R	0.8225	0.8904
FGFR3_p.G380R	0.5794	0.8333
KRAS_p.G13D	0.409	0.4948
KRAS_p.G13C	0.5823	0.2739
CDH1_p.Q23*	0	0.2775
TP53_p.G266V	0.832	0.8982
BCL6_p.R594Q	0.3509	1
ARID1A_p.G2087R	1	1
RHOA_p.E40Q	0.4182	1
APC_p.R216*	0.1969	0.2967
PIK3CA_p.G106V	0.8982	0.7965
TP53_p.W91*	0.875	0.9257
PIK3CA_p.E81K	0.8333	0.907
PTEN_p.K267Rfs*9	0.4269	0.666
ATM_p.R2598*	0.4056	1
EGFR_p.A289V	0.2525	0.2171
PIK3CA_p.E365K	0.6563	1
SDHD_p.R22Q	0.75	1
ARID2_p.R274*	0.5794	1
TP53_p.C176F	0.6808	0.744
SMAD3_p.R268C	1	0
PIK3CA_p.R88Q	0.3634	0.7265
ERBB3_p.E928G	0.5904	0.727
BCOR_p.N1459S	0.1422	0.365
PTEN_p.R130G	0.0376	0.4449
EGFR_p.E746_A750del	0.0742	0.0388
TP63_p.R393Q	0	0
TP53_p.C176W	1	0.5904
TP53_p.C176*	1	1
FBXW7_p.G423V	0.1812	1
NRAS_p.G12C	0.75	1
PIK3CA_p.N345K	0.4977	0.4523
PIK3CA_p.N345I	0.4056	0.8277
AKT1_p.E17K	0.4462	0.526
PTEN_p.Q245*	0.6495	0.7365
RHOA_p.Y42C	0	0.5794
NFE2L2_p.E79Q	0.5083	0.6934
TP53_p.S94*	1	1
PIK3CA_p.E542K	0.4376	0.6066
MAPK1_p.E322K	0.3241	0.6535
JAK1_p.P430Rfs*2	0.5903	0.6495
TP53_p.Q136E	0.8982	1
ALK_p.R401*	0.75	0.5794
NFE2L2_p.E79K	0.7185	1
TP53_p.V157F	0.5151	0.5354
TP53_p.S215N	1	1
KRAS_p.K117N	0.4842	0.6495
TP53_p.V173M	0.7982	0.8225
TP53_p.Q136*	0.9398	0.6667
TP53_p.C238F	0.8635	0.7185
ERBB2_p.D769H	1	0.75
TP53_p.V172F	1	1
CDKN2A_p.H83Y	0.7374	0.7781
TP53_p.E56*	0.5794	1
POLE_p.V411L	0.3635	0.5163
TP53_p.C238Y	0.8165	0.8777
ERBB2_p.D769Y	0.6555	1
MYD88_p.L265P	0.3109	0.5944
TP53_p.W53*	1	0.8796
ESR1_p.D538G	0	0.2754
TP53_p.K132N	0.8018	1
CREBBP_p.R1446H	0.871	0.8277
DICER1_p.E1813G	1	1
PIK3CA_p.E545Q	0.6495	0.699
PPP2R1A_p.R183Q	1	0.8895
CREBBP_p.R1446C	0.8982	1
TP53_p.K132E	0.8982	1
PIK3CA_p.E545K	0.4185	0.5489
APC_p.Q1406*	0.4056	0.3586
TP53_p.K132R	0.8982	0.8976
PIK3CA_p.E545G	0.8982	0.7035
RAC1_p.P29S	0.2467	0.4292
CCND1_p.T286I	0	0.5904
ATRX_p.R907*	1	1
CDKN2A_p.D84N	0.5161	1
RNF43_p.R145*	1	0.5794
TP53_p.S241C	0.7196	0.9474
CDKN2A_p.D84Y	0.75	0.6555
TP53_p.E204*	0.7699	0.8796
IDH2_p.R172S	1	1
RB1_p.R251*	1	1
PIK3CA_p.G1049R	0.871	0.7967
TP53_p.G279E	0.8333	0.75
FGFR2_p.C382R	0.4092	0.699
KIT_p.N822K	0.5904	0.4546
CDKN2A_p.P81L	0.5794	0.5794
APC_p.R302*	0.5731	0.4967
TP53_p.R337L	0.6931	0.8019
KIT_p.D816V	0.4685	0.75
PIK3CA_p.M1043V	0.5933	0.9474
APC_p.R876*	0.2757	0.2722
SMAD3_p.R287W	1	0.5794
ERBB4_p.R106C	0.4056	1
H3F3A_p.G35R	0.5794	0
SMAD4_p.R361H	0.6449	0.5915
TP53_p.P250L	0.9398	0.7898
PTEN_p.N323Mfs*21	0.5074	0.7632
PIK3CA_p.V344G	0.871	0.6667
TP53_p.A159V	0.7695	0.8225
POLE_p.P286R	0.2453	0.758
PIK3CA_p.V344M	0.3538	1
TP53_p.L194F	1	0.9167
TP53_p.A159P	0.7501	0.4564
