# Supplementary material for: Diversity spectrum analysis identifies mutation-specific effects of cancer driver genes
Source: Commun Biol. 2020 Jan 7;3:6. doi: 10.1038/s42003-019-0736-4 (PMC6946677; doi:10.1038/s42003-019-0736-4)
Supplement: Supplementary file 12 — Supplementary Data 10 [file 42003_2019_736_MOESM12_ESM.xlsx]

## Sheet: Sheet1
Supplementary Data 10. Co-mutation pairs
Mutation1	Mutation2	Log10(Odd_ratio)	P_Value	Q_Value
SMAD2_p.R120Q	PIK3CA_p.M1043I	2.34983	9.06e-05	0.0983351
NRAS_p.Q61R	BRAF_p.V600E	-3	8.84e-05	0.0959992
APC_p.R1114*	LRP1B_p.L3714I	2.45415	8.34e-05	0.0907432
APC_p.R1114*	CDK12_p.R890H	2.45415	8.34e-05	0.0907432
APC_p.R1114*	CBL_p.R206Q	2.45415	8.34e-05	0.0907432
ERBB3_p.V104M	JAK1_p.K860Nfs*16	1.32442	8.17e-05	0.0890708
CTNNB1_p.D32N	PTEN_p.E7*	2.35004	8.15e-05	0.0889716
CSF3R_p.S469Afs*22	MECOM_p.G614Efs*30	2.35004	8.15e-05	0.0889716
TP63_p.R594*	APC_p.R2237*	2.35004	8.15e-05	0.0889716
CASP8_p.R68Q	TPR_p.S2155L	2.35004	8.15e-05	0.0889716
APC_p.R2237*	TPR_p.S2155L	2.35004	8.15e-05	0.0889716
PTEN_p.K267Rfs*9	AKAP9_p.K39Rfs*17	1.65545	7.95e-05	0.0871911
PTEN_p.K267Rfs*9	CTNNB1_p.T41A	1.65545	7.95e-05	0.0871911
ALDH2_p.K289Rfs*122	PIK3CA_p.R108H	2.38209	7.93e-05	0.0870762
CHD4_p.R1338I	APC_p.R2204*	2.36584	7.75e-05	0.0851991
FUBP1_p.R430C	PIK3CA_p.R38C	2.36584	7.75e-05	0.0851991
FUBP1_p.R430C	APC_p.R2204*	2.36584	7.75e-05	0.0851991
IL7R_p.R267Gfs*28	CD79A_p.R131Gfs*61	2.36584	7.75e-05	0.0851991
ATM_p.R250*	APC_p.R2204*	2.36584	7.75e-05	0.0851991
PIK3CA_p.R357Q	POLE_p.V411L	2.41671	7.71e-05	0.0850788
NF2_p.R418C	POLE_p.V411L	2.41671	7.71e-05	0.0850788
POLE_p.V411L	PREX2_p.E414K	2.41671	7.71e-05	0.0850788
POLE_p.V411L	LIFR_p.E391K	2.41671	7.71e-05	0.0850788
POLE_p.V411L	BRD3_p.A373T	2.41671	7.71e-05	0.0850788
POLE_p.V411L	CBL_p.E276K	2.41671	7.71e-05	0.0850788
POLE_p.V411L	PREX2_p.E553K	2.41671	7.71e-05	0.0850788
POLE_p.V411L	KAT6A_p.E1408K	2.41671	7.71e-05	0.0850788
MECOM_p.R848Q	NRAS_p.Q61L	2.47443	7.65e-05	0.0850745
CASP8_p.R432*	PIK3CA_p.R88Q	1.7101	7.28e-05	0.0810758
MTOR_p.S2215Y	PIK3CA_p.R88Q	1.7101	7.28e-05	0.0810758
TP53_p.S241F	MECOM_p.S823L	2.49568	6.99e-05	0.077904
PPM1D_p.E525*	PTEN_p.E299*	2.39926	6.98e-05	0.0778919
PTEN_p.R173C	XPO1_p.E571K	2.39926	6.98e-05	0.0778919
ZFHX3_p.E763Sfs*61	DDX10_p.T80Hfs*2	2.39926	6.98e-05	0.0778919
ECT2L_p.R685Q	PIK3R1_p.R348*	2.44481	6.85e-05	0.0766794
AMER1_p.R601*	PIK3R1_p.R348*	2.44481	6.85e-05	0.0766794
SF3B1_p.R957Q	PIK3R1_p.R348*	2.44481	6.85e-05	0.0766794
ZFHX3_p.P3149P	PIK3R1_p.R348*	2.44481	6.85e-05	0.0766794
NSD1_p.F392F	PIK3R1_p.R348*	2.44481	6.85e-05	0.0766794
ABL2_p.K836Nfs*34	CARD11_p.R555Gfs*45	2.44481	6.85e-05	0.0766794
CBL_p.E276K	PIK3R1_p.R348*	2.44481	6.85e-05	0.0766794
ARID1A_p.R750*	PIK3R1_p.R348*	2.44481	6.85e-05	0.0766794
PTEN_p.R130Q	PTEN_p.R173C	1.7048	6.74e-05	0.075953
PTEN_p.R130Q	NF1_p.R2450*	1.7048	6.74e-05	0.075953
PTEN_p.R130Q	PTEN_p.E299*	1.7048	6.74e-05	0.075953
QKI_p.K134Rfs*14	JAK1_p.K860Nfs*16	1.73689	6.67e-05	0.0753772
PBRM1_p.R1185*	CASP8_p.R68Q	2.4081	6.53e-05	0.0738441
ERCC2_p.N238S	KDM6A_p.Q555*	2.4081	6.53e-05	0.0738441
CTNNB1_p.D32N	APC_p.R2237*	2.4081	6.53e-05	0.0738441
BCORL1_p.P1681Qfs*20	CARD11_p.R555Gfs*45	1.69496	6.38e-05	0.0723553
SMAD4_p.R361H	SDHD_p.R22Q	2.51803	6.35e-05	0.0721414
BRAF_p.S467L	RAC1_p.P29S	2.51803	6.35e-05	0.0721414
CDKN2A_p.R58*	ROS1_p.F2075F	2.51803	6.35e-05	0.0721414
XPO1_p.R749Q	TP63_p.R594*	2.41706	6.35e-05	0.0721414
CHD4_p.R1338I	PTEN_p.E7*	2.41706	6.35e-05	0.0721414
FUBP1_p.R430C	TP63_p.R594*	2.41706	6.35e-05	0.0721414
FUBP1_p.R430C	PTEN_p.E7*	2.41706	6.35e-05	0.0721414
ATM_p.R250*	TP63_p.R594*	2.41706	6.35e-05	0.0721414
ATM_p.R250*	PTEN_p.E7*	2.41706	6.35e-05	0.0721414
TP63_p.R594*	CUX1_p.E36K	2.41706	6.35e-05	0.0721414
CUX1_p.E36K	TPR_p.S2155L	2.41706	6.35e-05	0.0721414
CUX1_p.E36K	PTEN_p.E7*	2.41706	6.35e-05	0.0721414
CIC_p.R1515C	IDH1_p.R132H	1.7981	6.26e-05	0.0719242
KIF5B_p.M622Wfs*8	RPL22_p.K15Rfs*5	1.83745	6.07e-05	0.0697924
NAB2_p.P211Lfs*58	RPL22_p.K15Rfs*5	1.83745	6.07e-05	0.0697924
RSPO2_p.R64Q	APC_p.R2204*	2.44509	5.82e-05	0.0670061
CREBBP_p.I1084Sfs*15	DDX10_p.T80Hfs*2	2.44509	5.82e-05	0.0670061
ETV1_p.F312F	PBRM1_p.R710*	2.44509	5.82e-05	0.0670061
STIL_p.S76L	APC_p.R2204*	2.44509	5.82e-05	0.0670061
BCOR_p.N1459S	RPL22_p.K15Rfs*5	1.16452	5.71e-05	0.0659452
POLE_p.V411L	ARID1A_p.R1989*	1.71629	5.53e-05	0.0639233
PIK3R1_p.R386*	ARID1A_p.R1989*	2.69953	5.32e-05	0.0615633
ATRX_p.E1522*	ARID1A_p.R1989*	2.69953	5.32e-05	0.0615633
CSF3R_p.A208V	ARID1A_p.R1989*	2.69953	5.32e-05	0.0615633
ARID1A_p.R1989*	TET2_p.S1190Y	2.69953	5.32e-05	0.0615633
ARID1A_p.R1989*	SETD2_p.K1074N	2.69953	5.32e-05	0.0615633
ARID1A_p.R1989*	ATM_p.R2691C	2.69953	5.32e-05	0.0615633
ARID1A_p.R1989*	SUFU_p.R123C	2.69953	5.32e-05	0.0615633
ARID1A_p.R1989*	MSH6_p.K1013N	2.69953	5.32e-05	0.0615633
ARID1A_p.R1989*	ACVR2A_p.R478I	2.69953	5.32e-05	0.0615633
ARID1A_p.R1989*	PTEN_p.Y336*	2.69953	5.32e-05	0.0615633
ARID1A_p.R1989*	NBN_p.S72Y	2.69953	5.32e-05	0.0615633
ARID1A_p.R1989*	FAT4_p.R1671C	2.69953	5.32e-05	0.0615633
ARID1A_p.R1989*	RUNX1_p.R177Q	2.69953	5.32e-05	0.0615633
ARID1A_p.R1989*	ATM_p.L1408I	2.69953	5.32e-05	0.0615633
ARID1A_p.R1989*	SPOP_p.D140Y	2.69953	5.32e-05	0.0615633
ARID1A_p.R1989*	MDM2_p.S226S	2.69953	5.32e-05	0.0615633
ARID1A_p.R1989*	PTPRC_p.R673*	2.69953	5.32e-05	0.0615633
ARID1A_p.R1989*	FGFR2_p.V270V	2.69953	5.32e-05	0.0615633
KRAS_p.A146T	CREBBP_p.I1084Nfs*3	2.56647	5.18e-05	0.0609578
XPO1_p.R749Q	APC_p.R564*	2.47512	5.08e-05	0.0598948
CHD4_p.R1338I	APC_p.R2237*	2.47512	5.08e-05	0.0598948
FUBP1_p.R430C	CTNNB1_p.D32N	2.47512	5.08e-05	0.0598948
FUBP1_p.R430C	APC_p.R2237*	2.47512	5.08e-05	0.0598948
IL7R_p.R267Gfs*28	MYCN_p.P45Rfs*86	2.47512	5.08e-05	0.0598948
BCL11A_p.L360Sfs*61	PIK3CA_p.R38H	2.47512	5.08e-05	0.0598948
ATM_p.R250*	APC_p.R2237*	2.47512	5.08e-05	0.0598948
CUX1_p.E36K	CASP8_p.R68Q	2.47512	5.08e-05	0.0598948
CUX1_p.E36K	APC_p.R2237*	2.47512	5.08e-05	0.0598948
PIK3R1_p.R461*	CASP8_p.R68Q	2.47512	5.08e-05	0.0598948
PTEN_p.F341V	PTEN_p.R173C	2.49624	4.99e-05	0.0594056
TCF7L2_p.R488C	APC_p.R302*	2.49624	4.99e-05	0.0594056
EZH2_p.E740K	NF1_p.R2450*	2.49624	4.99e-05	0.0594056
CTNNB1_p.R587Q	NF1_p.R2450*	2.49624	4.99e-05	0.0594056
SYK_p.F234F	PTEN_p.R173C	2.49624	4.99e-05	0.0594056
SYK_p.F234F	NF1_p.R2450*	2.49624	4.99e-05	0.0594056
PTEN_p.R173C	PTEN_p.R142W	2.49624	4.99e-05	0.0594056
PTEN_p.R173C	PIK3R1_p.R642*	2.49624	4.99e-05	0.0594056
ARID1A_p.R1528*	FBXW7_p.R689W	2.49624	4.99e-05	0.0594056
ZFHX3_p.E763Sfs*61	PTEN_p.V290*	2.49624	4.99e-05	0.0594056
PTEN_p.E299*	CASP8_p.E180*	2.49624	4.99e-05	0.0594056
MSH2_p.E580*	POLE_p.P286R	2.71732	4.92e-05	0.0592338
FAT4_p.R3470*	POLE_p.P286R	2.71732	4.92e-05	0.0592338
NBN_p.R43Q	POLE_p.P286R	2.71732	4.92e-05	0.0592338
LRP1B_p.L1576I	POLE_p.P286R	2.71732	4.92e-05	0.0592338
PPP6C_p.E180K	POLE_p.P286R	2.71732	4.92e-05	0.0592338
PTEN_p.K267Rfs*9	NCOR2_p.R330H	2.71732	4.92e-05	0.0592338
APC_p.S2026Y	POLE_p.P286R	2.71732	4.92e-05	0.0592338
NF1_p.R1958C	POLE_p.P286R	2.71732	4.92e-05	0.0592338
FAT4_p.R1917*	POLE_p.P286R	2.71732	4.92e-05	0.0592338
ATRX_p.E1522*	POLE_p.P286R	2.71732	4.92e-05	0.0592338
MSH6_p.D390N	POLE_p.P286R	2.71732	4.92e-05	0.0592338
APC_p.R876*	AMER1_p.R626*	2.71732	4.92e-05	0.0592338
APC_p.S1400L	POLE_p.P286R	2.71732	4.92e-05	0.0592338
TET2_p.S1190Y	POLE_p.P286R	2.71732	4.92e-05	0.0592338
ATM_p.R1618*	POLE_p.P286R	2.71732	4.92e-05	0.0592338
MECOM_p.S172L	POLE_p.P286R	2.71732	4.92e-05	0.0592338
CACNA1D_p.E1160*	POLE_p.P286R	2.71732	4.92e-05	0.0592338
MET_p.R1170*	POLE_p.P286R	2.71732	4.92e-05	0.0592338
SPOP_p.R99W	POLE_p.P286R	2.71732	4.92e-05	0.0592338
POLE_p.P286R	FAT4_p.R2203W	2.71732	4.92e-05	0.0592338
POLE_p.P286R	ACVR2A_p.R478I	2.71732	4.92e-05	0.0592338
POLE_p.P286R	NONO_p.R153*	2.71732	4.92e-05	0.0592338
POLE_p.P286R	FAT1_p.D3120N	2.71732	4.92e-05	0.0592338
POLE_p.P286R	KIAA1598_p.R148*	2.71732	4.92e-05	0.0592338
POLE_p.P286R	NBN_p.S72Y	2.71732	4.92e-05	0.0592338
POLE_p.P286R	NF1_p.D1837N	2.71732	4.92e-05	0.0592338
POLE_p.P286R	ATM_p.L1408I	2.71732	4.92e-05	0.0592338
POLE_p.P286R	KDR_p.R944Q	2.71732	4.92e-05	0.0592338
POLE_p.P286R	IL6ST_p.S754L	2.71732	4.92e-05	0.0592338
POLE_p.P286R	FAT4_p.R2844*	2.71732	4.92e-05	0.0592338
POLE_p.P286R	MDM2_p.S226S	2.71732	4.92e-05	0.0592338
POLE_p.P286R	ROS1_p.R466Q	2.71732	4.92e-05	0.0592338
POLE_p.P286R	SEPT9_p.F557F	2.71732	4.92e-05	0.0592338
PPM1D_p.E525*	TPR_p.S2155L	2.49631	4.76e-05	0.0592338
XPO1_p.E571K	PTEN_p.E7*	2.49631	4.76e-05	0.0592338
TP63_p.R594*	STIL_p.S76L	2.49631	4.76e-05	0.0592338
RPL5_p.E82K	MTOR_p.E1799K	2.49631	4.76e-05	0.0592338
STIL_p.S76L	PTEN_p.E7*	2.49631	4.76e-05	0.0592338
APC_p.R1114*	PIK3CA_p.R88Q	1.38664	4.9e-05	0.0592338
POLE_p.V411L	FAT1_p.R1627*	2.59287	4.63e-05	0.0579277
POLE_p.V411L	PIM1_p.E246K	2.59287	4.63e-05	0.0579277
POLE_p.V411L	LRP1B_p.R3638W	2.59287	4.63e-05	0.0579277
POLE_p.V411L	IL7R_p.R206*	2.59287	4.63e-05	0.0579277
POLE_p.V411L	MET_p.T222T	2.59287	4.63e-05	0.0579277
POLE_p.V411L	PTPN13_p.R2338*	2.59287	4.63e-05	0.0579277
JAK1_p.K142Rfs*26	JAK1_p.K860Nfs*16	1.81614	4.48e-05	0.0563258
BCORL1_p.P1681Qfs*20	NCOR2_p.I976Sfs*87	1.76205	4.29e-05	0.0541029
APC_p.R1114*	ACVR2A_p.E214K	2.75525	4.18e-05	0.0527318
APC_p.R1114*	MET_p.R1170*	2.75525	4.18e-05	0.0527318
APC_p.R1114*	GATA3_p.R305Q	2.75525	4.18e-05	0.0527318
APC_p.R1114*	ACVR2A_p.R478I	2.75525	4.18e-05	0.0527318
APC_p.R1114*	FAT4_p.R1671C	2.75525	4.18e-05	0.0527318
CTNNB1_p.R587Q	APC_p.R2204*	2.54207	4.16e-05	0.0527318
ATRX_p.R781Q	PBRM1_p.R710*	2.54207	4.16e-05	0.0527318
ALDH2_p.K289Rfs*122	CD79A_p.R131Gfs*61	2.54207	4.16e-05	0.0527318
SETBP1_p.I1404I	PIK3R1_p.R348*	2.62097	4.12e-05	0.0523518
FAT1_p.R1627*	PIK3R1_p.R348*	2.62097	4.12e-05	0.0523518
CEP89_p.E598K	PIK3R1_p.R348*	2.62097	4.12e-05	0.0523518
POLE_p.R1826W	PIK3R1_p.R348*	2.62097	4.12e-05	0.0523518
ROS1_p.R245I	PIK3R1_p.R348*	2.62097	4.12e-05	0.0523518
LRP1B_p.D2068N	PIK3R1_p.R348*	2.62097	4.12e-05	0.0523518
PIK3R1_p.R348*	MSH6_p.E1234*	2.62097	4.12e-05	0.0523518
PIK3R1_p.R348*	MSH6_p.R1076H	2.62097	4.12e-05	0.0523518
PIK3R1_p.R348*	KIT_p.R888Q	2.62097	4.12e-05	0.0523518
WHSC1_p.E1099K	GNAS_p.R201H	2.62097	4.12e-05	0.0523518
TP53_p.R175H	BRAF_p.V600E	-1.14947	3.99e-05	0.0512314
GNA11_p.Q209L	SF3B1_p.R625H	1.78659	3.98e-05	0.0512177
NF1_p.R1362*	FUBP1_p.R430C	2.54213	3.95e-05	0.0508964
IL7R_p.R267Gfs*28	JAK1_p.K142Rfs*26	2.54213	3.95e-05	0.0508964
KIT_p.E257D	FBXW7_p.R658*	2.57978	3.93e-05	0.0507588
AKAP9_p.R3712*	FBXW7_p.R658*	2.57978	3.93e-05	0.0507588
NRAS_p.Q61L	TP63_p.D398N	2.77552	3.83e-05	0.0495588
TP53_p.R248Q	BRAF_p.V600E	-3	3.83e-05	0.0495588
BCL6_p.R594Q	APC_p.R2237*	2.55437	3.81e-05	0.0493933
CTNNB1_p.D32N	STIL_p.S76L	2.55437	3.81e-05	0.0493933
RPL5_p.E82K	CASP8_p.R68Q	2.55437	3.81e-05	0.0493933
STIL_p.S76L	APC_p.R2237*	2.55437	3.81e-05	0.0493933
PTEN_p.R130Q	TP63_p.R594*	1.81408	3.71e-05	0.04828
PTEN_p.R130Q	TPR_p.S2155L	1.81408	3.71e-05	0.04828
PIK3CA_p.E545K	IDH1_p.R132H	-0.921863	3.58e-05	0.0466691
PTEN_p.R130Q	PIK3CA_p.R88Q	1.20079	3.57e-05	0.046587
PIK3CA_p.T1025A	TPR_p.S2155L	2.59329	3.41e-05	0.044489
TP63_p.R594*	EP300_p.R580Q	2.59329	3.41e-05	0.044489
TP63_p.R594*	TCL1A_p.F24F	2.59329	3.41e-05	0.044489
EP300_p.R580Q	PTEN_p.E7*	2.59329	3.41e-05	0.044489
TPR_p.S2155L	SMAD2_p.R120Q	2.59329	3.41e-05	0.044489
NSD1_p.F392F	PTEN_p.R173C	2.62125	3.33e-05	0.0437413
NSD1_p.F392F	PIK3CA_p.Y1021C	2.62125	3.33e-05	0.0437413
SMAD4_p.R361C	ETV1_p.T139Hfs*116	2.62125	3.33e-05	0.0437413
KMT2D_p.R3707*	NF1_p.R2450*	2.62125	3.33e-05	0.0437413
PTEN_p.R173C	SMAD2_p.S276L	2.62125	3.33e-05	0.0437413
PTEN_p.R173C	CBL_p.E276K	2.62125	3.33e-05	0.0437413
PREX2_p.E414K	PIK3CA_p.Y1021C	2.62125	3.33e-05	0.0437413
NF1_p.R2450*	SMAD2_p.S276L	2.62125	3.33e-05	0.0437413
NF1_p.R2450*	CBL_p.E276K	2.62125	3.33e-05	0.0437413
TBL1XR1_p.E393*	PTEN_p.E299*	2.62125	3.33e-05	0.0437413
BRD3_p.A373T	FBXW7_p.R689W	2.62125	3.33e-05	0.0437413
KIT_p.E257D	PTEN_p.E299*	2.62125	3.33e-05	0.0437413
RAC1_p.P29S	LRP1B_p.R1632Q	2.81913	3.18e-05	0.0423429
CDH1_p.R598Q	KRAS_p.Q61H	2.81913	3.18e-05	0.0423429
KRAS_p.G12V	IDH1_p.R132H	-3	3.16e-05	0.0421095
XPO1_p.R749Q	BCL6_p.R594Q	2.62139	2.97e-05	0.0396022
XPO1_p.R749Q	CARD11_p.F1034F	2.62139	2.97e-05	0.0396022
CHD4_p.R1338I	BCL6_p.R594Q	2.62139	2.97e-05	0.0396022
CHD4_p.R1338I	STIL_p.S76L	2.62139	2.97e-05	0.0396022
RSPO2_p.R64Q	FUBP1_p.R430C	2.62139	2.97e-05	0.0396022
FUBP1_p.R430C	STIL_p.S76L	2.62139	2.97e-05	0.0396022
XPO1_p.E571K	CUX1_p.E36K	2.62139	2.97e-05	0.0396022
BCL6_p.R594Q	PIK3R1_p.R461*	2.62139	2.97e-05	0.0396022
ATM_p.R250*	ETV1_p.F312F	2.62139	2.97e-05	0.0396022
CUX1_p.E36K	STIL_p.S76L	2.62139	2.97e-05	0.0396022
KDR_p.R1032Q	PREX2_p.E1295K	2.62139	2.97e-05	0.0396022
CARD11_p.F1034F	PIK3R1_p.R461*	2.62139	2.97e-05	0.0396022
PIK3CA_p.R93Q	RPL22_p.K15Rfs*5	1.48971	2.9e-05	0.0392047
MAP2K1_p.P124L	MAP2K1_p.P124S	2.71809	2.76e-05	0.0375834
AKAP9_p.R3308*	PBRM1_p.R710*	2.66707	2.78e-05	0.0375834
FAT1_p.R1795*	PBRM1_p.R710*	2.66707	2.78e-05	0.0375834
FAT1_p.R1795*	APC_p.R2204*	2.66707	2.78e-05	0.0375834
CUX1_p.R208*	APC_p.R2204*	2.66707	2.78e-05	0.0375834
AFF3_p.R877W	PBRM1_p.R710*	2.66707	2.78e-05	0.0375834
PREX2_p.E414K	APC_p.R2204*	2.66707	2.78e-05	0.0375834
AKAP9_p.F414F	APC_p.R2204*	2.66707	2.78e-05	0.0375834
TBL1XR1_p.E393*	PIK3CA_p.R38C	2.66707	2.78e-05	0.0375834
ESR1_p.E247K	APC_p.R2204*	2.66707	2.78e-05	0.0375834
ARID1A_p.R750*	APC_p.R2204*	2.66707	2.78e-05	0.0375834
PREX2_p.E553K	APC_p.R2204*	2.66707	2.78e-05	0.0375834
TERT_p.F776F	APC_p.R2204*	2.66707	2.78e-05	0.0375834
EZH2_p.E740K	APC_p.R2237*	2.65135	2.73e-05	0.0374303
CTNNB1_p.R587Q	APC_p.R2237*	2.65135	2.73e-05	0.0374303
CTNNB1_p.D32N	EP300_p.R580Q	2.65135	2.73e-05	0.0374303
EP300_p.R580Q	APC_p.R2237*	2.65135	2.73e-05	0.0374303
ERBB3_p.V104M	RPL22_p.K15Rfs*5	1.24398	2.67e-05	0.0368983
APC_p.R1450*	FBXW7_p.R465H	1.45949	2.58e-05	0.035611
BCOR_p.N1459S	CTNNB1_p.G34R	1.85783	2.45e-05	0.0338498
NRAS_p.Q61R	PPP6C_p.R264C	1.53456	2.39e-05	0.0330692
PTPN13_p.S887L	FBXW7_p.R658*	2.75594	2.36e-05	0.032752
ERCC4_p.S540L	FBXW7_p.R658*	2.75594	2.36e-05	0.032752
KDM6A_p.S1067L	POLE_p.V411L	2.89397	2.32e-05	0.032215
BRCA2_p.R2842C	POLE_p.V411L	2.89397	2.32e-05	0.032215
POLE_p.V411L	ARHGEF12_p.R113Q	2.89397	2.32e-05	0.032215
POLE_p.V411L	BUB1B_p.R120Q	2.89397	2.32e-05	0.032215
POLE_p.V411L	MSH6_p.K1013N	2.89397	2.32e-05	0.032215
POLE_p.V411L	XPO1_p.R305Q	2.89397	2.32e-05	0.032215
POLE_p.V411L	GRIN2A_p.R1159C	2.89397	2.32e-05	0.032215
POLE_p.V411L	ATM_p.R248Q	2.89397	2.32e-05	0.032215
POLE_p.V411L	DDX3X_p.R263H	2.89397	2.32e-05	0.032215
PIK3CA_p.R357Q	TP63_p.R594*	2.71829	2.27e-05	0.0318797
PIK3CA_p.R357Q	TPR_p.S2155L	2.71829	2.27e-05	0.0318797
SF3B1_p.R957Q	MTOR_p.S2215Y	2.71829	2.27e-05	0.0318797
SF3B1_p.R957Q	TPR_p.S2155L	2.71829	2.27e-05	0.0318797
AKAP9_p.R3308*	TP63_p.R594*	2.71829	2.27e-05	0.0318797
CASP8_p.R432*	LSM14A_p.R272C	2.71829	2.27e-05	0.0318797
NSD1_p.F392F	TP63_p.R594*	2.71829	2.27e-05	0.0318797
KMT2D_p.R3707*	TP63_p.R594*	2.71829	2.27e-05	0.0318797
WWTR1_p.R248*	PTEN_p.E7*	2.71829	2.27e-05	0.0318797
ZNF521_p.D889N	TPR_p.S2155L	2.71829	2.27e-05	0.0318797
TBL1XR1_p.E393*	PTEN_p.E7*	2.71829	2.27e-05	0.0318797
SMAD2_p.S276L	TPR_p.S2155L	2.71829	2.27e-05	0.0318797
CBL_p.E276K	TPR_p.S2155L	2.71829	2.27e-05	0.0318797
P2RY8_p.I261I	TPR_p.S2155L	2.71829	2.27e-05	0.0318797
TP63_p.R594*	MSH6_p.E946*	2.71829	2.27e-05	0.0318797
PPM1D_p.E525*	XPO1_p.E571K	2.70064	2.23e-05	0.0317811
PPM1D_p.E525*	FAT1_p.R2597*	2.70064	2.23e-05	0.0317811
ARID1A_p.R1722*	STIL_p.S76L	2.70064	2.23e-05	0.0317811
FAT1_p.R2597*	CARD11_p.F1034F	2.70064	2.23e-05	0.0317811
BCL6_p.R594Q	PIK3CA_p.R88Q	1.95334	2.16e-05	0.0310399
FAT1_p.R2597*	PIK3CA_p.R88Q	1.95334	2.16e-05	0.0310399
ETV1_p.F312F	PIK3CA_p.R88Q	1.95334	2.16e-05	0.0310399
CARD11_p.F1034F	PIK3CA_p.R88Q	1.95334	2.16e-05	0.0310399
XPO1_p.R749Q	SYK_p.F234F	2.71836	2.12e-05	0.0305538
XPO1_p.R749Q	CASP8_p.E180*	2.71836	2.12e-05	0.0305538
CHD4_p.R1338I	CTNNB1_p.R587Q	2.71836	2.12e-05	0.0305538
CHD4_p.R1338I	EP300_p.R580Q	2.71836	2.12e-05	0.0305538
CHD4_p.R1338I	CACNA1D_p.E2087K	2.71836	2.12e-05	0.0305538
PTEN_p.F341V	NF1_p.R1362*	2.71836	2.12e-05	0.0305538
EZH2_p.E740K	NF1_p.R1362*	2.71836	2.12e-05	0.0305538
EZH2_p.E740K	PIK3R1_p.R461*	2.71836	2.12e-05	0.0305538
CTNNB1_p.R587Q	CUX1_p.E36K	2.71836	2.12e-05	0.0305538
FUBP1_p.R430C	EP300_p.R580Q	2.71836	2.12e-05	0.0305538
ATM_p.R250*	EP300_p.R580Q	2.71836	2.12e-05	0.0305538
CUX1_p.E36K	EP300_p.R580Q	2.71836	2.12e-05	0.0305538
KRAS_p.G13D	FBXW7_p.R505C	1.51436	2.07e-05	0.0303146
KAT6A_p.R1129Q	PIK3R1_p.R348*	2.92207	2.06e-05	0.0301673
ERBB2_p.V842I	ACSL3_p.R232Q	2.92207	2.06e-05	0.0301673
MSH6_p.R482Q	PIK3R1_p.R348*	2.92207	2.06e-05	0.0301673
GRIN2A_p.A638T	PIK3R1_p.R348*	2.92207	2.06e-05	0.0301673
PML_p.E27Rfs*71	CARD11_p.R555Gfs*45	2.92207	2.06e-05	0.0301673
PREX2_p.D269N	PIK3R1_p.R348*	2.92207	2.06e-05	0.0301673
SMARCD1_p.F233L	PIK3R1_p.R348*	2.92207	2.06e-05	0.0301673
PIK3R1_p.R348*	RAD21_p.R65Q	2.92207	2.06e-05	0.0301673
PIK3R1_p.R348*	NBN_p.S72Y	2.92207	2.06e-05	0.0301673
PIK3R1_p.R348*	CBLB_p.R911C	2.92207	2.06e-05	0.0301673
PTEN_p.R233*	JAK1_p.K860Nfs*16	1.25931	2.01e-05	0.029755
SETBP1_p.I1404I	PTEN_p.R173C	2.79741	2e-05	0.0296515
MAP3K13_p.R456*	NF1_p.R2450*	2.79741	2e-05	0.0296515
HRAS_p.G13V	TGFBR2_p.E519K	2.79741	2e-05	0.0296515
NF1_p.R2450*	SLC34A2_p.F111F	2.79741	2e-05	0.0296515
POLE_p.R1826W	PIK3CA_p.Y1021C	2.79741	2e-05	0.0296515
PIK3CA_p.Y1021C	LRP1B_p.D2068N	2.79741	2e-05	0.0296515
PIK3CA_p.E542K	BRAF_p.V600E	-1.17859	1.86e-05	0.0277089
BRAF_p.P403Lfs*8	WHSC1_p.R729C	2.9521	1.82e-05	0.0272019
ITK_p.S24S	PIK3CA_p.M1043I	2.9521	1.82e-05	0.0272019
CAMTA1_p.F442F	APC_p.R2237*	2.77636	1.82e-05	0.0272019
TBL1XR1_p.E393*	APC_p.R2237*	2.77636	1.82e-05	0.0272019
LCP1_p.R488H	CSF3R_p.S469Afs*22	2.77636	1.82e-05	0.0272019
CBL_p.E276K	APC_p.R2237*	2.77636	1.82e-05	0.0272019
SMAD2_p.R321Q	APC_p.R2237*	2.77636	1.82e-05	0.0272019
CASP8_p.R68Q	MSH6_p.E946*	2.77636	1.82e-05	0.0272019
XPO1_p.R749Q	PTEN_p.R130Q	1.96035	1.75e-05	0.0264008
PTEN_p.R130Q	CUX1_p.E36K	1.96035	1.75e-05	0.0264008
FBXW7_p.R658*	POLE_p.P286R	1.91128	1.75e-05	0.0264008
CHD4_p.K73Rfs*129	ARID1B_p.R1611*	2.84323	1.67e-05	0.0252613
GRIN2A_p.E1461K	PBRM1_p.R710*	2.84323	1.67e-05	0.0252613
SDHD_p.R22Q	APC_p.R2204*	2.84323	1.67e-05	0.0252613
IKZF1_c.161-8347C>T	PBRM1_p.R710*	2.84323	1.67e-05	0.0252613
LRP1B_p.R460Q	APC_p.R2204*	2.84323	1.67e-05	0.0252613
MYH11_p.F1576F	APC_p.R2204*	2.84323	1.67e-05	0.0252613
KAT6A_p.I1067I	APC_p.R2204*	2.84323	1.67e-05	0.0252613
ROS1_p.R245I	APC_p.R2204*	2.84323	1.67e-05	0.0252613
PIK3CA_p.R38C	GNAS_p.R356C	2.84323	1.67e-05	0.0252613
SEPT6_p.F126F	APC_p.R2204*	2.84323	1.67e-05	0.0252613
PRDM16_p.E237K	APC_p.R2204*	2.84323	1.67e-05	0.0252613
KMT2C_p.R56Q	APC_p.R2204*	2.84323	1.67e-05	0.0252613
CARD11_p.R555Gfs*45	JAK1_p.K860Nfs*16	1.53324	1.63e-05	0.025021
PTEN_p.V290*	JAK1_p.K860Nfs*16	2.03813	1.62e-05	0.0249498
DAXX_p.D729N	FBXW7_p.R505C	2.98435	1.59e-05	0.0245481
FBXW7_p.R505C	CNOT3_p.R568Q	2.98435	1.59e-05	0.0245481
PTEN_p.F341V	XPO1_p.E571K	2.79761	1.59e-05	0.0245481
PPM1D_p.E525*	EP300_p.R580Q	2.79761	1.59e-05	0.0245481
EZH2_p.E740K	ETV1_p.F312F	2.79761	1.59e-05	0.0245481
SYK_p.F234F	BCL6_p.R594Q	2.79761	1.59e-05	0.0245481
SYK_p.F234F	CARD11_p.F1034F	2.79761	1.59e-05	0.0245481
BCL6_p.R594Q	PTEN_p.R142W	2.79761	1.59e-05	0.0245481
BCL6_p.R594Q	CASP8_p.E180*	2.79761	1.59e-05	0.0245481
RPL5_p.E82K	CACNA1D_p.E2087K	2.79761	1.59e-05	0.0245481
EP300_p.R580Q	STIL_p.S76L	2.79761	1.59e-05	0.0245481
CDC73_p.R91Q	STIL_p.S76L	2.79761	1.59e-05	0.0245481
BCORL1_p.P1681Qfs*20	CD79A_p.R131Gfs*61	1.93841	1.58e-05	0.0245481
PTEN_p.R130G	BCOR_p.N1459S	1.52129	1.54e-05	0.024134
ARID1A_p.R1989*	PTEN_p.E299*	1.93855	1.52e-05	0.0237791
BCOR_p.N1459S	CD79A_p.R131Gfs*61	1.95487	1.42e-05	0.0223289
CAMTA1_p.F442F	CHD4_p.R1338I	2.84337	1.41e-05	0.022254
CHD4_p.R1338I	NF2_p.R418C	2.84337	1.41e-05	0.022254
CHD4_p.R1338I	FBXW7_p.R14Q	2.84337	1.41e-05	0.022254
CHD4_p.R1338I	TBL1XR1_p.E393*	2.84337	1.41e-05	0.022254
ZFHX3_p.P3149P	CUX1_p.E36K	2.84337	1.41e-05	0.022254
AKAP9_p.R3308*	ATM_p.R250*	2.84337	1.41e-05	0.022254
AKAP9_p.R3308*	CUX1_p.E36K	2.84337	1.41e-05	0.022254
NF1_p.R1362*	MECOM_p.S529L	2.84337	1.41e-05	0.022254
KMT2D_p.R3707*	CUX1_p.E36K	2.84337	1.41e-05	0.022254
FBXW7_p.R14Q	ATM_p.R250*	2.84337	1.41e-05	0.022254
AKAP9_p.F414F	ATM_p.R250*	2.84337	1.41e-05	0.022254
FUBP1_p.R430C	TBL1XR1_p.E393*	2.84337	1.41e-05	0.022254
SMAD2_p.S276L	CUX1_p.E36K	2.84337	1.41e-05	0.022254
ESR1_p.E247K	ATM_p.R250*	2.84337	1.41e-05	0.022254
ATM_p.R250*	PREX2_p.E553K	2.84337	1.41e-05	0.022254
ATM_p.R250*	TP63_p.F177F	2.84337	1.41e-05	0.022254
ATM_p.R250*	MSH6_p.E946*	2.84337	1.41e-05	0.022254
KDR_p.R1032Q	TERT_p.F776F	2.84337	1.41e-05	0.022254
RPL22_p.K15Rfs*5	PIK3CA_p.R88Q	1.01792	1.41e-05	0.022254
KEAP1_p.R554Q	KRAS_p.G13C	3.01919	1.38e-05	0.0222507
CASP8_p.R432*	BRCA2_p.A1393V	2.89446	1.36e-05	0.0220257
CASP8_p.R432*	MSH6_p.R1076H	2.89446	1.36e-05	0.0220257
CASP8_p.R432*	MECOM_p.S823L	2.89446	1.36e-05	0.0220257
CASP8_p.R432*	KIT_p.R888Q	2.89446	1.36e-05	0.0220257
MAP3K13_p.R456*	TP63_p.R594*	2.89446	1.36e-05	0.0220257
ABI1_p.K445N	TP63_p.R594*	2.89446	1.36e-05	0.0220257
SDHD_p.R22Q	PTEN_p.E7*	2.89446	1.36e-05	0.0220257
BCOR_p.E1076K	MTOR_p.S2215Y	2.89446	1.36e-05	0.0220257
CASP8_p.E382*	MTOR_p.E1799K	2.89446	1.36e-05	0.0220257
MTOR_p.E1799K	ZMYM2_p.E64K	2.89446	1.36e-05	0.0220257
CDC73_p.R139Q	PTEN_p.E7*	2.89446	1.36e-05	0.0220257
POLE_p.A456P	PTEN_p.E7*	2.89446	1.36e-05	0.0220257
CIC_p.R215Q	IDH1_p.R132H	10	1.32e-05	0.0215775
IDH1_p.R132H	CIC_p.R201W	10	1.32e-05	0.0215775
ATRX_p.R781Q	PIK3CA_p.R88Q	2.07835	1.24e-05	0.0204654
KMT2C_p.R2066*	RPL22_p.K15Rfs*5	2.31471	1.24e-05	0.0204329
MYCN_p.P44L	PTEN_p.R130G	2.00321	1.19e-05	0.0195881
RB1_p.R451C	FBXW7_p.R658*	3.05704	1.18e-05	0.0195337
SFRP4_p.R105C	SMAD2_p.S464*	3.05704	1.18e-05	0.0195337
ATM_p.R1618*	FBXW7_p.R658*	3.05704	1.18e-05	0.0195337
FBXW7_p.R658*	RB1_p.E280*	3.05704	1.18e-05	0.0195337
PIK3CA_p.R88Q	JAK1_p.K860Nfs*16	1.14637	1.18e-05	0.0195337
ARID1A_p.R1989*	APC_p.R2204*	1.98977	1.14e-05	0.0189462
EZH2_p.E740K	CTNNB1_p.R587Q	2.89459	1.14e-05	0.0189244
EZH2_p.E740K	SYK_p.F234F	2.89459	1.14e-05	0.0189244
EZH2_p.E740K	CDC73_p.R91Q	2.89459	1.14e-05	0.0189244
CTNNB1_p.R587Q	MAP3K1_p.S1330L	2.89459	1.14e-05	0.0189244
CTNNB1_p.R587Q	PIK3CA_p.T1025A	2.89459	1.14e-05	0.0189244
CTNNB1_p.R587Q	CDC73_p.R91Q	2.89459	1.14e-05	0.0189244
PTEN_p.R142W	CASP8_p.E180*	2.89459	1.14e-05	0.0189244
CDC73_p.R91Q	TCL1A_p.F24F	2.89459	1.14e-05	0.0189244
PTEN_p.R130Q	PPM1D_p.E525*	2.05733	1.1e-05	0.0184818
PTEN_p.R130Q	FAT1_p.R2597*	2.05733	1.1e-05	0.0184818
PTEN_p.I300I	CASP8_p.R68Q	2.95252	1.09e-05	0.0184199
GRIN2A_p.E1461K	CASP8_p.R68Q	2.95252	1.09e-05	0.0184199
ATRX_p.E585*	CASP8_p.R68Q	2.95252	1.09e-05	0.0184199
IL7R_p.I94I	CASP8_p.R68Q	2.95252	1.09e-05	0.0184199
LRP1B_p.L3714I	CASP8_p.R68Q	2.95252	1.09e-05	0.0184199
CDK12_p.R890H	APC_p.R2237*	2.95252	1.09e-05	0.0184199
LRP1B_p.R3638W	CASP8_p.R68Q	2.95252	1.09e-05	0.0184199
ECT2L_p.R685Q	FAT1_p.R2597*	2.92262	1.06e-05	0.0180795
ECT2L_p.R685Q	ETV1_p.F312F	2.92262	1.06e-05	0.0180795
CAMTA1_p.F442F	BCL6_p.R594Q	2.92262	1.06e-05	0.0180795
SF3B1_p.R957Q	FAT1_p.R2597*	2.92262	1.06e-05	0.0180795
PPM1D_p.E525*	ZFHX3_p.P3149P	2.92262	1.06e-05	0.0180795
PPM1D_p.E525*	PREX2_p.E414K	2.92262	1.06e-05	0.0180795
PPM1D_p.E525*	KAT6A_p.E1408K	2.92262	1.06e-05	0.0180795
PPM1D_p.E525*	MSH6_p.E946*	2.92262	1.06e-05	0.0180795
AKAP9_p.R3308*	STIL_p.S76L	2.92262	1.06e-05	0.0180795
NSD1_p.F392F	ETV1_p.F312F	2.92262	1.06e-05	0.0180795
RSPO2_p.R64Q	TRIM24_p.R721*	2.92262	1.06e-05	0.0180795
RSPO2_p.R64Q	TBL1XR1_p.E393*	2.92262	1.06e-05	0.0180795
KMT2D_p.R3707*	STIL_p.S76L	2.92262	1.06e-05	0.0180795
AKAP9_p.F414F	ETV1_p.F312F	2.92262	1.06e-05	0.0180795
AKAP9_p.F414F	RPL5_p.E82K	2.92262	1.06e-05	0.0180795
BCL6_p.R594Q	KMT2C_p.R4693Q	2.92262	1.06e-05	0.0180795
BCL6_p.R594Q	ETV1_p.R187C	2.92262	1.06e-05	0.0180795
KMT2C_p.R4693Q	RPL5_p.E82K	2.92262	1.06e-05	0.0180795
PREX2_p.E553K	STIL_p.S76L	2.92262	1.06e-05	0.0180795
RPL5_p.E82K	MSH6_p.E1322*	2.92262	1.06e-05	0.0180795
STIL_p.S76L	TERT_p.F776F	2.92262	1.06e-05	0.0180795
KRAS_p.G13D	RPL22_p.K15Rfs*5	0.948125	1.04e-05	0.0180795
MSH2_p.E580*	NF1_p.R2450*	3.09851	1e-05	0.0175899
PTEN_p.R173C	CDH1_p.R598Q	3.09851	1e-05	0.0175899
PTEN_p.R173C	IL6ST_p.S754L	3.09851	1e-05	0.0175899
PTEN_p.R173C	DDX3X_p.R263H	3.09851	1e-05	0.0175899
PTEN_p.R173C	PTCH1_p.V1098I	3.09851	1e-05	0.0175899
DDIT3_p.R147H	SALL4_p.V995Ffs*14	3.09851	1e-05	0.0175899
APC_p.S2026Y	PTEN_p.E299*	3.09851	1e-05	0.0175899
NF1_p.R2450*	DAXX_p.D729N	3.09851	1e-05	0.0175899
NF1_p.R2450*	ITK_p.S24S	3.09851	1e-05	0.0175899
NF1_p.R2450*	CNOT3_p.R568Q	3.09851	1e-05	0.0175899
SMARCD1_p.F233L	PTEN_p.E299*	3.09851	1e-05	0.0175899
SETD2_p.K1074N	PTEN_p.E299*	3.09851	1e-05	0.0175899
UBR5_p.R1331C	RAF1_p.S257L	3.09851	1e-05	0.0175899
PTEN_p.E299*	NONO_p.R153*	3.09851	1e-05	0.0175899
PTEN_p.E299*	NBN_p.S72Y	3.09851	1e-05	0.0175899
PTEN_p.R130G	FGFR2_p.S252W	1.57702	9.81e-06	0.0175899
PTEN_p.K267Rfs*9	KRAS_p.G13D	1.33609	1e-05	0.0175899
PIK3CA_p.V344M	PTEN_p.R233*	2.05517	9.47e-06	0.0170572
NCOR2_p.I976Sfs*87	JAK1_p.K860Nfs*16	1.60593	9.47e-06	0.0170572
BCOR_p.N1459S	BCORL1_p.P1681Qfs*20	1.58372	9.22e-06	0.0166441
MYCN_p.P44L	CTCF_p.T204Nfs*26	2.04763	8.94e-06	0.0161728
PIK3CA_p.R88Q	PIK3CA_p.M1043I	1.60904	8.83e-06	0.0159953
JAK1_p.P430Rfs*2	RPL22_p.K15Rfs*5	1.66601	8.81e-06	0.0159791
MECOM_p.G614Efs*30	RPL22_p.K15Rfs*5	1.66601	8.81e-06	0.0159791
NT5C2_p.R367Q	APC_p.R2204*	3.14433	8.34e-06	0.0154498
CLTCL1_p.S989L	APC_p.R2204*	3.14433	8.34e-06	0.0154498
ARHGEF12_p.R113Q	APC_p.R2204*	3.14433	8.34e-06	0.0154498
MTOR_p.I2500M	APC_p.R2204*	3.14433	8.34e-06	0.0154498
SMARCD1_p.F233L	APC_p.R2204*	3.14433	8.34e-06	0.0154498
ACVR2A_p.E214K	APC_p.R2204*	3.14433	8.34e-06	0.0154498
ATM_p.R2691C	APC_p.R2204*	3.14433	8.34e-06	0.0154498
PBRM1_p.R710*	APC_p.L2574I	3.14433	8.34e-06	0.0154498
XPO1_p.R305Q	APC_p.R2204*	3.14433	8.34e-06	0.0154498
ATM_p.L1408I	APC_p.R2204*	3.14433	8.34e-06	0.0154498
MDM2_p.S226S	APC_p.R2204*	3.14433	8.34e-06	0.0154498
XPO1_p.R749Q	FAT4_p.R1815C	3.01953	8.49e-06	0.0154498
XPO1_p.R749Q	PBRM1_p.R1096C	3.01953	8.49e-06	0.0154498
XPO1_p.R749Q	MSH6_p.E1234*	3.01953	8.49e-06	0.0154498
CHD4_p.R1338I	STAG2_p.V465F	3.01953	8.49e-06	0.0154498
CHD4_p.R1338I	PTPN13_p.R402*	3.01953	8.49e-06	0.0154498
CHD4_p.R1338I	MSH6_p.R1076H	3.01953	8.49e-06	0.0154498
PTEN_p.I300I	PIK3R1_p.R461*	3.01953	8.49e-06	0.0154498
MAP3K13_p.R456*	CUX1_p.E36K	3.01953	8.49e-06	0.0154498
NF1_p.R1362*	RB1_p.E137*	3.01953	8.49e-06	0.0154498
ABI1_p.K445N	ATM_p.R250*	3.01953	8.49e-06	0.0154498
ATM_p.R2598*	PIK3R1_p.R461*	3.01953	8.49e-06	0.0154498
ATRX_p.E585*	PIK3R1_p.R461*	3.01953	8.49e-06	0.0154498
SDHD_p.R22Q	ATM_p.R250*	3.01953	8.49e-06	0.0154498
FUBP1_p.R430C	MYH11_p.F1576F	3.01953	8.49e-06	0.0154498
FUBP1_p.R430C	RB1_p.E137*	3.01953	8.49e-06	0.0154498
CEP89_p.E598K	CUX1_p.E36K	3.01953	8.49e-06	0.0154498
BRAF_p.S467L	NF1_p.R440*	3.01953	8.49e-06	0.0154498
ATM_p.R250*	FAT4_p.D1128Y	3.01953	8.49e-06	0.0154498
ATM_p.R250*	PBRM1_p.R876C	3.01953	8.49e-06	0.0154498
ATM_p.R250*	KMT2C_p.R56Q	3.01953	8.49e-06	0.0154498
CUX1_p.E36K	CDC73_p.R139Q	3.01953	8.49e-06	0.0154498
APC_p.R1450*	RPL5_p.E82K	2.10219	8.21e-06	0.0154498
QKI_p.K134Rfs*14	BCORL1_p.P1681Qfs*20	2.06349	8.08e-06	0.0154498
SF3B1_p.R625C	GNAQ_p.Q209P	2.06349	8.08e-06	0.0154498
BCORL1_p.P1681Qfs*20	JAK1_p.K860Nfs*16	1.35315	7.94e-06	0.0152243
PIK3CA_p.R357Q	CDC73_p.R91Q	3.0196	7.58e-06	0.014568
PIK3CA_p.R357Q	TCL1A_p.F24F	3.0196	7.58e-06	0.014568
CAMTA1_p.F442F	CTNNB1_p.R587Q	3.0196	7.58e-06	0.014568
PTEN_p.F341V	AFF3_p.R877W	3.0196	7.58e-06	0.014568
AKAP9_p.R3308*	EP300_p.R580Q	3.0196	7.58e-06	0.014568
FAT1_p.R1795*	CASP8_p.E180*	3.0196	7.58e-06	0.014568
CTNNB1_p.R587Q	NSD1_p.F392F	3.0196	7.58e-06	0.014568
CTNNB1_p.R587Q	CBL_p.E276K	3.0196	7.58e-06	0.014568
ATRX_p.R781Q	KMT2A_p.R862*	3.0196	7.58e-06	0.014568
FAT1_p.E4454K	SMAD2_p.R120Q	3.0196	7.58e-06	0.014568
NSD1_p.F392F	CDC73_p.R91Q	3.0196	7.58e-06	0.014568
SYK_p.F234F	KMT2C_p.R4693Q	3.0196	7.58e-06	0.014568
SYK_p.F234F	ETV1_p.R187C	3.0196	7.58e-06	0.014568
KMT2D_p.R3707*	CASP8_p.E180*	3.0196	7.58e-06	0.014568
AFF3_p.R877W	SMAD2_p.R120Q	3.0196	7.58e-06	0.014568
WWTR1_p.R248*	CREBBP_p.R1446H	3.0196	7.58e-06	0.014568
WWTR1_p.R248*	EP300_p.R580Q	3.0196	7.58e-06	0.014568
WWTR1_p.R248*	SMAD2_p.R120Q	3.0196	7.58e-06	0.014568
ZNF521_p.D889N	CDC73_p.R91Q	3.0196	7.58e-06	0.014568
ZNF521_p.D889N	SMAD2_p.R120Q	3.0196	7.58e-06	0.014568
LIFR_p.E391K	CDC73_p.R91Q	3.0196	7.58e-06	0.014568
PTPRT_p.R328C	PTPRB_p.D1560N	3.0196	7.58e-06	0.014568
SMAD2_p.S276L	SMAD2_p.R120Q	3.0196	7.58e-06	0.014568
KIT_p.E257D	EP300_p.R580Q	3.0196	7.58e-06	0.014568
AKAP9_p.R3712*	CASP8_p.E180*	3.0196	7.58e-06	0.014568
EP300_p.R580Q	TP63_p.F177F	3.0196	7.58e-06	0.014568
MSH6_p.E1322*	TP53_p.R175C	3.0196	7.58e-06	0.014568
MSH6_p.E1322*	CACNA1D_p.E2087K	3.0196	7.58e-06	0.014568
TERT_p.F776F	CACNA1D_p.E2087K	3.0196	7.58e-06	0.014568
ARID2_p.R314C	GRIN2A_p.R1067W	3.0196	7.58e-06	0.014568
POLE_p.P286R	TPR_p.S2155L	2.06639	7.4e-06	0.014568
NCOR2_p.I976Sfs*87	CARD11_p.R555Gfs*45	2.04818	7.33e-06	0.014568
KAT6A_p.R1129Q	PTEN_p.E7*	3.19555	6.83e-06	0.0138048
MSH2_p.E580*	TP63_p.R594*	3.19555	6.83e-06	0.0138048
PTPRK_p.R1382Q	TRRAP_p.S722F	3.19555	6.83e-06	0.0138048
FAT4_p.R1917*	PTEN_p.E7*	3.19555	6.83e-06	0.0138048
MSH6_p.D390N	MTOR_p.E1799K	3.19555	6.83e-06	0.0138048
TET2_p.S1190Y	PTEN_p.E7*	3.19555	6.83e-06	0.0138048
ERCC5_p.R992Q	MTOR_p.S2215Y	3.19555	6.83e-06	0.0138048
MTOR_p.S2215Y	POLE_p.S297F	3.19555	6.83e-06	0.0138048
CDH1_p.R598Q	MTOR_p.E1799K	3.19555	6.83e-06	0.0138048
MTOR_p.E1799K	KIAA1598_p.R148*	3.19555	6.83e-06	0.0138048
MTOR_p.E1799K	IL6ST_p.S754L	3.19555	6.83e-06	0.0138048
FAT1_p.D3120N	PTEN_p.E7*	3.19555	6.83e-06	0.0138048
TPR_p.S2155L	ITK_p.S24S	3.19555	6.83e-06	0.0138048
NF1_p.E1583*	FAT1_p.R2597*	3.09878	6.37e-06	0.0131623
NF1_p.E1583*	STIL_p.S76L	3.09878	6.37e-06	0.0131623
JAK3_p.R445Q	CARD11_p.F1034F	3.09878	6.37e-06	0.0131623
PPM1D_p.E525*	PPP6C_p.R177*	3.09878	6.37e-06	0.0131623
PTEN_p.I300I	FAT1_p.R2597*	3.09878	6.37e-06	0.0131623
RSPO2_p.R64Q	FOXP1_p.S448L	3.09878	6.37e-06	0.0131623
ABI1_p.K445N	RPL5_p.E82K	3.09878	6.37e-06	0.0131623
ABI1_p.K445N	STIL_p.S76L	3.09878	6.37e-06	0.0131623
ATRX_p.E585*	BCL6_p.R594Q	3.09878	6.37e-06	0.0131623
MLLT3_p.R298Gfs*19	GRIN2A_p.R1159H	3.09878	6.37e-06	0.0131623
XPO1_p.E571K	CDC73_p.R139Q	3.09878	6.37e-06	0.0131623
XPO1_p.E571K	PPP6C_p.R177*	3.09878	6.37e-06	0.0131623
CEP89_p.E598K	ETV1_p.F312F	3.09878	6.37e-06	0.0131623
BCL6_p.R594Q	STAG2_p.V465F	3.09878	6.37e-06	0.0131623
BCL6_p.R594Q	POLE_p.A456P	3.09878	6.37e-06	0.0131623
CASP8_p.E382*	RPL5_p.E82K	3.09878	6.37e-06	0.0131623
FLT3_p.R387Q	ETV1_p.F312F	3.09878	6.37e-06	0.0131623
IKZF1_c.161-8347C>T	ETV1_p.F312F	3.09878	6.37e-06	0.0131623
FAT1_p.R2597*	KMT2C_p.R56Q	3.09878	6.37e-06	0.0131623
ETV1_p.F312F	ROS1_p.R245I	3.09878	6.37e-06	0.0131623
ETV1_p.F312F	KMT2C_p.R56Q	3.09878	6.37e-06	0.0131623
CARD11_p.F1034F	RB1_p.E137*	3.09878	6.37e-06	0.0131623
CARD11_p.F1034F	ZMYM2_p.E64K	3.09878	6.37e-06	0.0131623
LRP1B_p.R3638W	STIL_p.S76L	3.09878	6.37e-06	0.0131623
STIL_p.S76L	PTPN13_p.R402*	3.09878	6.37e-06	0.0131623
ECT2L_p.R685Q	PIK3CA_p.R88Q	2.25451	6.26e-06	0.0131623
KMT2C_p.R4806*	PIK3CA_p.R88Q	2.25451	6.26e-06	0.0131623
MSH6_p.E1322*	PIK3CA_p.R88Q	2.25451	6.26e-06	0.0131623
PTEN_p.R130Q	CTNNB1_p.R587Q	2.18233	6.31e-06	0.0131623
PTEN_p.R130Q	SYK_p.F234F	2.18233	6.31e-06	0.0131623
KRAS_p.G12D	IDH1_p.R132H	-3	5.95e-06	0.0129513
ARID1A_p.R1989*	CASP8_p.R68Q	2.11485	5.84e-06	0.0127173
ARID1A_p.R1989*	APC_p.R2237*	2.11485	5.84e-06	0.0127173
PTEN_p.E201*	CASP8_p.R68Q	3.25362	5.46e-06	0.0119459
KDM6A_p.S1067L	CASP8_p.R68Q	3.25362	5.46e-06	0.0119459
MSH2_p.E580*	APC_p.R2237*	3.25362	5.46e-06	0.0119459
APC_p.E1544*	CASP8_p.R68Q	3.25362	5.46e-06	0.0119459
TET2_p.S1190Y	APC_p.R2237*	3.25362	5.46e-06	0.0119459
ATM_p.R1618*	CASP8_p.R68Q	3.25362	5.46e-06	0.0119459
CTNNB1_p.D32N	FAT1_p.D3120N	3.25362	5.46e-06	0.0119459
MET_p.R1170*	APC_p.R2237*	3.25362	5.46e-06	0.0119459
GATA3_p.R305Q	APC_p.R2237*	3.25362	5.46e-06	0.0119459
FLT3_p.A627T	APC_p.R2237*	3.25362	5.46e-06	0.0119459
ERCC3_p.D395N	CASP8_p.R68Q	3.25362	5.46e-06	0.0119459
FAT1_p.D3120N	APC_p.R2237*	3.25362	5.46e-06	0.0119459
CRTC1_p.S572Afs*6	RPL22_p.K15Rfs*5	1.74526	5.35e-06	0.0119458
QKI_p.K134Rfs*14	RPL22_p.K15Rfs*5	1.74526	5.35e-06	0.0119458
MYCN_p.P45Rfs*86	RPL22_p.K15Rfs*5	1.74526	5.35e-06	0.0119458
CD79A_p.R131Gfs*61	AKAP9_p.K39Rfs*17	2.11513	5.21e-06	0.0117104
PBRM1_p.R1185*	POLE_p.P286R	2.1334	5.19e-06	0.011684
POLE_p.P286R	APC_p.R2237*	2.1334	5.19e-06	0.011684
CAMTA1_p.F442F	NSD1_p.F392F	3.14461	5.06e-06	0.0114232
SF3B1_p.R957Q	WWTR1_p.R248*	3.14461	5.06e-06	0.0114232
ZFHX3_p.P3149P	CBL_p.E276K	3.14461	5.06e-06	0.0114232
AKAP9_p.R3308*	KMT2D_p.R3707*	3.14461	5.06e-06	0.0114232
AKAP9_p.R3308*	KIT_p.E257D	3.14461	5.06e-06	0.0114232
FAT1_p.R1795*	KIT_p.E257D	3.14461	5.06e-06	0.0114232
FAT1_p.E4454K	WWTR1_p.R248*	3.14461	5.06e-06	0.0114232
FAT1_p.E4454K	ZNF521_p.D889N	3.14461	5.06e-06	0.0114232
NSD1_p.F392F	PREX2_p.E414K	3.14461	5.06e-06	0.0114232
NSD1_p.F392F	AKAP9_p.F414F	3.14461	5.06e-06	0.0114232
NSD1_p.F392F	CBL_p.E276K	3.14461	5.06e-06	0.0114232
AFF3_p.R877W	SMAD2_p.S276L	3.14461	5.06e-06	0.0114232
FBXW7_p.R14Q	PIK3CA_p.E970K	3.14461	5.06e-06	0.0114232
FBXW7_p.R14Q	PREX2_p.E553K	3.14461	5.06e-06	0.0114232
WWTR1_p.R248*	ZNF521_p.D889N	3.14461	5.06e-06	0.0114232
PREX2_p.E414K	AKAP9_p.F414F	3.14461	5.06e-06	0.0114232
PREX2_p.E414K	ESR1_p.E247K	3.14461	5.06e-06	0.0114232
AKAP9_p.F414F	ESR1_p.E247K	3.14461	5.06e-06	0.0114232
ZNF521_p.D889N	LIFR_p.E391K	3.14461	5.06e-06	0.0114232
ZNF521_p.D889N	SMAD2_p.S276L	3.14461	5.06e-06	0.0114232
TRIM24_p.R721*	ETV1_p.R187C	3.14461	5.06e-06	0.0114232
SMAD2_p.S276L	CBL_p.E276K	3.14461	5.06e-06	0.0114232
KIT_p.E257D	ETV1_p.R187C	3.14461	5.06e-06	0.0114232
LSM14A_p.R272C	EP300_p.A1629V	3.14461	5.06e-06	0.0114232
MSH6_p.E1322*	MSH6_p.E946*	3.14461	5.06e-06	0.0114232
KAT6A_p.E1408K	TERT_p.F776F	3.14461	5.06e-06	0.0114232
KAT6A_p.E1408K	ETV1_p.R187C	3.14461	5.06e-06	0.0114232
LIFR_p.E319K	MSH6_p.E946*	3.14461	5.06e-06	0.0114232
BCOR_p.E1076K	TP53_p.R213*	2.45779	4.81e-06	0.0114232
BCOR_p.N1459S	IL7R_p.R267Gfs*28	2.1592	4.87e-06	0.0114232
SETBP1_p.I1404I	CTNNB1_p.R587Q	3.19576	4.55e-06	0.0108798
TCF7L2_p.R488C	KAT6A_p.I1067I	3.19576	4.55e-06	0.0108798
EZH2_p.E740K	TP63_p.S189L	3.19576	4.55e-06	0.0108798
EZH2_p.E740K	ATM_p.R2598*	3.19576	4.55e-06	0.0108798
EZH2_p.E740K	RB1_p.E137*	3.19576	4.55e-06	0.0108798
CTNNB1_p.R587Q	CEP89_p.E598K	3.19576	4.55e-06	0.0108798
CTNNB1_p.R587Q	CBL_p.R206Q	3.19576	4.55e-06	0.0108798
CTNNB1_p.R587Q	PRDM16_p.E237K	3.19576	4.55e-06	0.0108798
TP63_p.E609K	ROS1_p.F2075F	3.19576	4.55e-06	0.0108798
TP63_p.S189L	SYK_p.F234F	3.19576	4.55e-06	0.0108798
SYK_p.F234F	POLE_p.R1826W	3.19576	4.55e-06	0.0108798
SYK_p.F234F	LRP1B_p.D2068N	3.19576	4.55e-06	0.0108798
MAP3K13_p.R456*	SMAD2_p.R120Q	3.19576	4.55e-06	0.0108798
IKZF1_c.161-8347C>T	SMAD2_p.R120Q	3.19576	4.55e-06	0.0108798
EP300_p.R580Q	CDC73_p.R139Q	3.19576	4.55e-06	0.0108798
CDC73_p.R91Q	LRP1B_p.R3638W	3.19576	4.55e-06	0.0108798
CDC73_p.R91Q	PTPN13_p.R402*	3.19576	4.55e-06	0.0108798
KAT6A_p.R1129Q	CUX1_p.E36K	3.32063	4.25e-06	0.0105026
FAT4_p.R3470*	ATM_p.R250*	3.32063	4.25e-06	0.0105026
LRP1B_p.L1576I	ATM_p.R250*	3.32063	4.25e-06	0.0105026
NF1_p.R1362*	KIAA1598_p.S439L	3.32063	4.25e-06	0.0105026
FUBP1_p.R430C	ACVR2A_p.E214K	3.32063	4.25e-06	0.0105026
FUBP1_p.R430C	XPO1_p.R305Q	3.32063	4.25e-06	0.0105026
FUBP1_p.R430C	FAT1_p.D3120N	3.32063	4.25e-06	0.0105026
PTPRT_p.R917*	KDR_p.R1032Q	3.32063	4.25e-06	0.0105026
APC_p.S2026Y	ATM_p.R250*	3.32063	4.25e-06	0.0105026
NF1_p.R1958C	CUX1_p.E36K	3.32063	4.25e-06	0.0105026
APC_p.S1400L	NF1_p.R440*	3.32063	4.25e-06	0.0105026
SMARCA4_p.R381Q	ATM_p.R250*	3.32063	4.25e-06	0.0105026
TET2_p.S1190Y	ATM_p.R250*	3.32063	4.25e-06	0.0105026
CACNA1D_p.E1160*	PIK3R1_p.R461*	3.32063	4.25e-06	0.0105026
ATM_p.R250*	NFKBIE_p.R391W	3.32063	4.25e-06	0.0105026
ATM_p.R250*	ROS1_p.R466Q	3.32063	4.25e-06	0.0105026
CUX1_p.E36K	NF1_p.D1837N	3.32063	4.25e-06	0.0105026
CUX1_p.E36K	FAT4_p.R1671C	3.32063	4.25e-06	0.0105026
CUX1_p.E36K	RUNX1_p.R177Q	3.32063	4.25e-06	0.0105026
CUX1_p.E36K	MDM2_p.S226S	3.32063	4.25e-06	0.0105026
ERCC3_p.D395N	PIK3R1_p.R461*	3.32063	4.25e-06	0.0105026
POLE_p.V411L	APC_p.R1450*	1.69427	4.03e-06	0.0104097
CHD4_p.R1338I	ARID1A_p.R1989*	2.1941	3.9e-06	0.010089
PTEN_p.K267Rfs*9	TRIP11_p.K541Rfs*17	2.21265	3.47e-06	0.00899221
FUBP1_p.R430C	POLE_p.P286R	2.21265	3.47e-06	0.00899221
POLE_p.P286R	PIK3R1_p.R461*	2.21265	3.47e-06	0.00899221
CIC_p.R215W	IDH1_p.R132H	1.49924	3.38e-06	0.00880103
ATRX_p.R1426*	IDH1_p.R132H	1.49924	3.38e-06	0.00880103
PTEN_p.E201*	PPM1D_p.E525*	3.39988	3.19e-06	0.00834613
PTEN_p.E201*	FAT1_p.R2597*	3.39988	3.19e-06	0.00834613
MSH2_p.E580*	CARD11_p.F1034F	3.39988	3.19e-06	0.00834613
MSH2_p.E580*	STIL_p.S76L	3.39988	3.19e-06	0.00834613
APC_p.S1861Y	FAT1_p.R2597*	3.39988	3.19e-06	0.00834613
PPM1D_p.E525*	BRCA2_p.R2842C	3.39988	3.19e-06	0.00834613
PPM1D_p.E525*	ATM_p.R1730*	3.39988	3.19e-06	0.00834613
BRCA2_p.R2842C	STIL_p.S76L	3.39988	3.19e-06	0.00834613
PPP6C_p.E180K	CARD11_p.F1034F	3.39988	3.19e-06	0.00834613
RSPO2_p.R64Q	CACNA1D_p.E1160*	3.39988	3.19e-06	0.00834613
RSPO2_p.R64Q	ACVR2A_p.E214K	3.39988	3.19e-06	0.00834613
RSPO2_p.R64Q	MET_p.R1170*	3.39988	3.19e-06	0.00834613
SETD2_p.D1585N	BCL6_p.R594Q	3.39988	3.19e-06	0.00834613
LIFR_p.S739S	FAT1_p.R2597*	3.39988	3.19e-06	0.00834613
MSH6_p.D390N	RPL5_p.E82K	3.39988	3.19e-06	0.00834613
CSF3R_p.A208V	RPL5_p.E82K	3.39988	3.19e-06	0.00834613
BCL6_p.R594Q	KIAA1598_p.R148*	3.39988	3.19e-06	0.00834613
BCL6_p.R594Q	IL6ST_p.S754L	3.39988	3.19e-06	0.00834613
MTOR_p.I2500M	STIL_p.S76L	3.39988	3.19e-06	0.00834613
MAP3K1_p.E722*	CARD11_p.F1034F	3.39988	3.19e-06	0.00834613
MAP3K1_p.E722*	STIL_p.S76L	3.39988	3.19e-06	0.00834613
ERCC5_p.R992Q	RPL5_p.E82K	3.39988	3.19e-06	0.00834613
ATM_p.R1618*	RPL5_p.E82K	3.39988	3.19e-06	0.00834613
ATRX_p.R1739Q	RPL5_p.E82K	3.39988	3.19e-06	0.00834613
FAT1_p.R2597*	APC_p.L2574I	3.39988	3.19e-06	0.00834613
FAT1_p.R2597*	NONO_p.R153*	3.39988	3.19e-06	0.00834613
FAT1_p.R2597*	NBN_p.S72Y	3.39988	3.19e-06	0.00834613
CACNA1D_p.E1160*	CARD11_p.F1034F	3.39988	3.19e-06	0.00834613
NF2_p.K123N	ETV1_p.F312F	3.39988	3.19e-06	0.00834613
NF2_p.K123N	RPL5_p.E82K	3.39988	3.19e-06	0.00834613
ETV1_p.F312F	FLT3_p.A627T	3.39988	3.19e-06	0.00834613
ETV1_p.F312F	MDM2_p.S226S	3.39988	3.19e-06	0.00834613
RPL5_p.E82K	IL6ST_p.S754L	3.39988	3.19e-06	0.00834613
RPL5_p.E82K	SPOP_p.D140Y	3.39988	3.19e-06	0.00834613
STIL_p.S76L	NONO_p.R153*	3.39988	3.19e-06	0.00834613
STIL_p.S76L	FAT1_p.D3120N	3.39988	3.19e-06	0.00834613
ECT2L_p.R685Q	NF1_p.E1583*	3.32077	3.04e-06	0.00834613
CAMTA1_p.F442F	SETBP1_p.I1404I	3.32077	3.04e-06	0.00834613
CAMTA1_p.F442F	PRDM16_p.E237K	3.32077	3.04e-06	0.00834613
NF1_p.E1583*	LIFR_p.E319K	3.32077	3.04e-06	0.00834613
SETBP1_p.I1404I	NSD1_p.F392F	3.32077	3.04e-06	0.00834613
SETBP1_p.I1404I	CBL_p.E276K	3.32077	3.04e-06	0.00834613
SF3B1_p.R957Q	BCOR_p.E1076K	3.32077	3.04e-06	0.00834613
PTPN13_p.S887L	ARID2_p.R314C	3.32077	3.04e-06	0.00834613
PAX7_p.S155L	MSH6_p.E946*	3.32077	3.04e-06	0.00834613
ZFHX3_p.P3149P	CEP89_p.E598K	3.32077	3.04e-06	0.00834613
AKAP9_p.R3308*	ABI1_p.K445N	3.32077	3.04e-06	0.00834613
AKAP9_p.R3308*	LRP1B_p.R3638W	3.32077	3.04e-06	0.00834613
ERCC4_p.S540L	FAT1_p.R1795*	3.32077	3.04e-06	0.00834613
ERCC4_p.S540L	AFF3_p.R877W	3.32077	3.04e-06	0.00834613
ERCC4_p.S540L	ZNF521_p.D889N	3.32077	3.04e-06	0.00834613
ERCC4_p.S540L	SMAD2_p.S276L	3.32077	3.04e-06	0.00834613
NSD1_p.F392F	CEP89_p.E598K	3.32077	3.04e-06	0.00834613
NSD1_p.F392F	ROS1_p.R245I	3.32077	3.04e-06	0.00834613
NSD1_p.F392F	PTPN13_p.R2338*	3.32077	3.04e-06	0.00834613
CUX1_p.R208*	MET_p.T222T	3.32077	3.04e-06	0.00834613
MAP3K13_p.R456*	KMT2D_p.R3707*	3.32077	3.04e-06	0.00834613
MAP3K13_p.R456*	SMAD2_p.S276L	3.32077	3.04e-06	0.00834613
KMT2D_p.R3707*	ABI1_p.K445N	3.32077	3.04e-06	0.00834613
FBXW7_p.R14Q	LRP1B_p.R3638W	3.32077	3.04e-06	0.00834613
FBXW7_p.R14Q	PRDM16_p.E237K	3.32077	3.04e-06	0.00834613
ABI1_p.K445N	AKAP9_p.F414F	3.32077	3.04e-06	0.00834613
ABI1_p.K445N	PREX2_p.E553K	3.32077	3.04e-06	0.00834613
NF1_p.R1306Q	MSH6_p.E946*	3.32077	3.04e-06	0.00834613
PREX2_p.E414K	SDHD_p.R22Q	3.32077	3.04e-06	0.00834613
PREX2_p.E414K	POLE_p.R1826W	3.32077	3.04e-06	0.00834613
PREX2_p.E414K	ROS1_p.R245I	3.32077	3.04e-06	0.00834613
PREX2_p.E414K	LRP1B_p.D2068N	3.32077	3.04e-06	0.00834613
PREX2_p.E414K	PPP6C_p.R177*	3.32077	3.04e-06	0.00834613
PREX2_p.E414K	PTPN13_p.R2338*	3.32077	3.04e-06	0.00834613
AKAP9_p.F414F	CEP89_p.E598K	3.32077	3.04e-06	0.00834613
AKAP9_p.F414F	PBRM1_p.R876C	3.32077	3.04e-06	0.00834613
AKAP9_p.F414F	PTPN13_p.R2338*	3.32077	3.04e-06	0.00834613
AKAP9_p.F414F	KMT2C_p.R56Q	3.32077	3.04e-06	0.00834613
SDHD_p.R22Q	ESR1_p.E247K	3.32077	3.04e-06	0.00834613
CEP89_p.E598K	ESR1_p.E247K	3.32077	3.04e-06	0.00834613
CEP89_p.E598K	CBL_p.E276K	3.32077	3.04e-06	0.00834613
BRAF_p.S467L	ESR1_p.E247K	3.32077	3.04e-06	0.00834613
POLE_p.R1826W	ETV1_p.R187C	3.32077	3.04e-06	0.00834613
ESR1_p.E247K	LRP1B_p.L3714I	3.32077	3.04e-06	0.00834613
ESR1_p.E247K	ROS1_p.R245I	3.32077	3.04e-06	0.00834613
KIT_p.E257D	ZMYM2_p.E64K	3.32077	3.04e-06	0.00834613
EP300_p.Q1082*	CNOT3_p.E20K	3.32077	3.04e-06	0.00834613
LRP1B_p.L3714I	LIFR_p.E319K	3.32077	3.04e-06	0.00834613
LRP1B_p.L3714I	MSH6_p.E946*	3.32077	3.04e-06	0.00834613
TP63_p.T112T	KMT2C_p.R4693Q	3.32077	3.04e-06	0.00834613
KMT2C_p.R4693Q	CBL_p.R206Q	3.32077	3.04e-06	0.00834613
KMT2C_p.R4693Q	FAT4_p.R2008W	3.32077	3.04e-06	0.00834613
FAT4_p.D1128Y	LIFR_p.E319K	3.32077	3.04e-06	0.00834613
KAT6A_p.I1067I	TERT_p.F776F	3.32077	3.04e-06	0.00834613
LRP1B_p.D2068N	ETV1_p.R187C	3.32077	3.04e-06	0.00834613
PTEN_p.R130Q	SF3B1_p.R957Q	2.35849	3.17e-06	0.00834613
PTEN_p.R130Q	MSH6_p.E1322*	2.35849	3.17e-06	0.00834613
PTEN_p.R130Q	KAT6A_p.E1408K	2.35849	3.17e-06	0.00834613
PIK3R1_p.R348*	APC_p.R2204*	2.22455	2.68e-06	0.00834613
PTEN_p.I300I	PIK3CA_p.R88Q	2.55561	2.52e-06	0.00826666
CASP8_p.E382*	PIK3CA_p.R88Q	2.55561	2.52e-06	0.00826666
ARID1A_p.R1989*	FAT1_p.R2597*	2.29108	2.45e-06	0.00806529
ARID1A_p.R1989*	ETV1_p.F312F	2.29108	2.45e-06	0.00806529
ARID1A_p.R1989*	RPL5_p.E82K	2.29108	2.45e-06	0.00806529
APC_p.R1450*	AKAP9_p.R3712*	2.40335	2.37e-06	0.00786719
CD79A_p.R131Gfs*61	JAK1_p.K860Nfs*16	1.8025	2.35e-06	0.00784936
POLE_p.V411L	TP63_p.R594*	2.25258	2.34e-06	0.00781048
POLE_p.V411L	TPR_p.S2155L	2.25258	2.34e-06	0.00781048
APC_p.R1114*	POLE_p.P286R	1.7538	2.31e-06	0.00776509
KAT6A_p.R1129Q	EP300_p.R580Q	3.49686	2.28e-06	0.00767261
PTEN_p.F341V	LRP1B_p.L1576I	3.49686	2.28e-06	0.00767261
PTEN_p.F341V	FAT4_p.R1917*	3.49686	2.28e-06	0.00767261
PTEN_p.F341V	SEPT9_p.F557F	3.49686	2.28e-06	0.00767261
EZH2_p.E740K	FLT3_p.A627T	3.49686	2.28e-06	0.00767261
ATRX_p.R781Q	PPP6C_p.E180K	3.49686	2.28e-06	0.00767261
SYK_p.F234F	PTPRT_p.R917*	3.49686	2.28e-06	0.00767261
SYK_p.F234F	ATRX_p.E1522*	3.49686	2.28e-06	0.00767261
SYK_p.F234F	IL6ST_p.S754L	3.49686	2.28e-06	0.00767261
CREBBP_p.R1446H	PIK3R1_p.R534*	3.49686	2.28e-06	0.00767261
MSH6_p.D390N	TP53_p.R175C	3.49686	2.28e-06	0.00767261
PTEN_p.R142W	DICER1_p.E1705K	3.49686	2.28e-06	0.00767261
PTEN_p.R142W	DDX3X_p.R263H	3.49686	2.28e-06	0.00767261
SMARCD1_p.F233L	CASP8_p.E180*	3.49686	2.28e-06	0.00767261
FAT4_p.D3012Y	SMAD2_p.R120Q	3.49686	2.28e-06	0.00767261
EP300_p.R580Q	FAT1_p.D3120N	3.49686	2.28e-06	0.00767261
EP300_p.R580Q	ATM_p.R1730*	3.49686	2.28e-06	0.00767261
CAMTA1_p.A207A	CACNA1D_p.E2087K	3.49686	2.28e-06	0.00767261
CDC73_p.R91Q	ERBB4_p.R50C	3.49686	2.28e-06	0.00767261
PTPRC_p.R673*	CASP8_p.E180*	3.49686	2.28e-06	0.00767261
PPM1D_p.E525*	POLE_p.P286R	2.30963	2.18e-06	0.00767261
RSPO2_p.R64Q	POLE_p.P286R	2.30963	2.18e-06	0.00767261
RPL5_p.E82K	POLE_p.P286R	2.30963	2.18e-06	0.00767261
PIK3R1_p.R348*	PTEN_p.E7*	2.28261	1.95e-06	0.00700797
PTPN13_p.S887L	MAP3K13_p.R456*	3.49693	1.82e-06	0.00656883
PAX7_p.S155L	LRP1B_p.L3714I	3.49693	1.82e-06	0.00656883
PTEN_p.I300I	ATRX_p.E585*	3.49693	1.82e-06	0.00656883
PTEN_p.I300I	SEPT6_p.F126F	3.49693	1.82e-06	0.00656883
PTEN_p.I300I	KMT2C_p.R56Q	3.49693	1.82e-06	0.00656883
ATRX_p.E585*	FAT4_p.D1128Y	3.49693	1.82e-06	0.00656883
CREBBP_p.P2094L	ARID1B_p.R1611*	3.49693	1.82e-06	0.00656883
SDHD_p.R22Q	ROS1_p.R245I	3.49693	1.82e-06	0.00656883
SDHD_p.R22Q	PBRM1_p.R876C	3.49693	1.82e-06	0.00656883
BCOR_p.E1076K	FLT3_p.R387Q	3.49693	1.82e-06	0.00656883
CEP89_p.E598K	ROS1_p.R245I	3.49693	1.82e-06	0.00656883
P2RY8_p.F255F	LRP1B_p.E1461*	3.49693	1.82e-06	0.00656883
ERBB3_p.A232V	SPOP_p.R121Q	3.49693	1.82e-06	0.00656883
FLT3_p.R387Q	KMT2C_p.R56Q	3.49693	1.82e-06	0.00656883
LRP1B_p.E1461*	LRP1B_p.L3714I	3.49693	1.82e-06	0.00656883
LRP1B_p.E1461*	KMT2C_p.R56Q	3.49693	1.82e-06	0.00656883
POLE_p.R1826W	CBLB_p.R141Q	3.49693	1.82e-06	0.00656883
POLE_p.R1826W	AXIN1_p.R146Q	3.49693	1.82e-06	0.00656883
LRP1B_p.L3714I	KMT2C_p.R56Q	3.49693	1.82e-06	0.00656883
CBLB_p.R141Q	AXIN1_p.R146Q	3.49693	1.82e-06	0.00656883
TP63_p.T112T	CBL_p.R206Q	3.49693	1.82e-06	0.00656883
MYH11_p.F1576F	ROS1_p.R245I	3.49693	1.82e-06	0.00656883
PBRM1_p.R1096C	MSH6_p.E1234*	3.49693	1.82e-06	0.00656883
ROS1_p.R245I	PTPN13_p.R2338*	3.49693	1.82e-06	0.00656883
ROS1_p.R245I	KMT2C_p.R56Q	3.49693	1.82e-06	0.00656883
LRP1B_p.R3638W	PTPN13_p.R402*	3.49693	1.82e-06	0.00656883
MSH6_p.R1076H	MECOM_p.S823L	3.49693	1.82e-06	0.00656883
PTPN13_p.R2338*	KMT2C_p.R56Q	3.49693	1.82e-06	0.00656883
POLE_p.V411L	APC_p.R2237*	2.31959	1.64e-06	0.00643652
FGFR2_p.S252W	RPL22_p.K15Rfs*5	1.32812	1.62e-06	0.00637145
ECT2L_p.R685Q	MSH6_p.R482Q	3.62187	1.52e-06	0.006006
AMER1_p.R601*	RAD21_p.R65Q	3.62187	1.52e-06	0.006006
SF3B1_p.R957Q	LIFR_p.S739S	3.62187	1.52e-06	0.006006
ZFHX3_p.P3149P	RUNX1_p.R177Q	3.62187	1.52e-06	0.006006
AKAP9_p.R3308*	ATRX_p.E1522*	3.62187	1.52e-06	0.006006
AKAP9_p.R3308*	APC_p.S1400L	3.62187	1.52e-06	0.006006
AKAP9_p.R3308*	APC_p.L2574I	3.62187	1.52e-06	0.006006
NBN_p.R43Q	FBXW7_p.R14Q	3.62187	1.52e-06	0.006006
NBN_p.R43Q	PREX2_p.E553K	3.62187	1.52e-06	0.006006
RNF213_p.R2024*	PREX2_p.E414K	3.62187	1.52e-06	0.006006
RNF213_p.R2024*	KAT6A_p.E1408K	3.62187	1.52e-06	0.006006
RNF213_p.R2024*	ETV1_p.R187C	3.62187	1.52e-06	0.006006
BRCA2_p.R2842C	PREX2_p.E553K	3.62187	1.52e-06	0.006006
NF2_p.R418C	MSH6_p.R482Q	3.62187	1.52e-06	0.006006
LRP1B_p.L1576I	FBXW7_p.R14Q	3.62187	1.52e-06	0.006006
LRP1B_p.L1576I	TP63_p.F177F	3.62187	1.52e-06	0.006006
NSD1_p.F392F	GRIN2A_p.A638T	3.62187	1.52e-06	0.006006
NSD1_p.F392F	NF1_p.D1837N	3.62187	1.52e-06	0.006006
NSD1_p.F392F	IL6ST_p.S754L	3.62187	1.52e-06	0.006006
NSD1_p.F392F	MDM2_p.S226S	3.62187	1.52e-06	0.006006
NSD1_p.F392F	PTCH1_p.V1098I	3.62187	1.52e-06	0.006006
PPP6C_p.E180K	KIT_p.E257D	3.62187	1.52e-06	0.006006
PPP6C_p.E180K	ETV1_p.R187C	3.62187	1.52e-06	0.006006
CUX1_p.R208*	ATM_p.R2691C	3.62187	1.52e-06	0.006006
NT5C2_p.R367Q	TERT_p.F776F	3.62187	1.52e-06	0.006006
AFF3_p.R877W	FAT4_p.D3012Y	3.62187	1.52e-06	0.006006
PREX2_p.E414K	KDR_p.R944Q	3.62187	1.52e-06	0.006006
AKAP9_p.F414F	TET2_p.S1190Y	3.62187	1.52e-06	0.006006
AKAP9_p.F414F	NF2_p.K123N	3.62187	1.52e-06	0.006006
AKAP9_p.F414F	MDM2_p.S226S	3.62187	1.52e-06	0.006006
ARHGEF12_p.R113Q	TERT_p.F776F	3.62187	1.52e-06	0.006006
MSH6_p.R482Q	KAT6A_p.E1408K	3.62187	1.52e-06	0.006006
TRIM24_p.R721*	CACNA1D_p.E1160*	3.62187	1.52e-06	0.006006
TRIM24_p.R721*	KIAA1598_p.R148*	3.62187	1.52e-06	0.006006
PTPRT_p.R917*	ETV1_p.R187C	3.62187	1.52e-06	0.006006
MECOM_p.S529L	TP63_p.S365L	3.62187	1.52e-06	0.006006
MTOR_p.I2500M	PREX2_p.E553K	3.62187	1.52e-06	0.006006
TBL1XR1_p.E393*	TET2_p.S1190Y	3.62187	1.52e-06	0.006006
APC_p.S1400L	KIT_p.E257D	3.62187	1.52e-06	0.006006
APC_p.S1400L	ETV1_p.R187C	3.62187	1.52e-06	0.006006
SMARCA4_p.R381Q	LIFR_p.E319K	3.62187	1.52e-06	0.006006
SMARCA4_p.R381Q	MSH6_p.E946*	3.62187	1.52e-06	0.006006
TET2_p.S1190Y	LIFR_p.E319K	3.62187	1.52e-06	0.006006
CBL_p.E276K	RUNX1_p.R177Q	3.62187	1.52e-06	0.006006
CBL_p.E276K	IL6ST_p.S754L	3.62187	1.52e-06	0.006006
KIT_p.E257D	ATM_p.R1730*	3.62187	1.52e-06	0.006006
KMT2C_p.R4693Q	PRF1_p.R385W	3.62187	1.52e-06	0.006006
ACVR2A_p.E214K	PIK3CA_p.D350N	3.62187	1.52e-06	0.006006
PIK3CA_p.D350N	XPO1_p.R305Q	3.62187	1.52e-06	0.006006
MSH6_p.E1322*	PAX3_p.R240I	3.62187	1.52e-06	0.006006
SMAD2_p.R182*	PREX2_p.S565S	3.62187	1.52e-06	0.006006
KIAA1598_p.R148*	ETV1_p.R187C	3.62187	1.52e-06	0.006006
KAT6A_p.E1408K	ATM_p.L1408I	3.62187	1.52e-06	0.006006
PHOX2B_p.D136N	ERBB3_p.R475W	3.62187	1.52e-06	0.006006
LIFR_p.E319K	NFKBIE_p.R391W	3.62187	1.52e-06	0.006006
PTEN_p.R130Q	CBLB_p.R141Q	2.65959	1.27e-06	0.006006
PTEN_p.F341V	POLE_p.P286R	2.43464	1.25e-06	0.006006
EP300_p.R580Q	POLE_p.P286R	2.43464	1.25e-06	0.006006
POLE_p.P286R	CASP8_p.E180*	2.43464	1.25e-06	0.006006
DDX10_p.T80Hfs*2	RPL22_p.K15Rfs*5	1.96724	1.52e-06	0.006006
XPO1_p.R749Q	POLE_p.V411L	2.39884	1.09e-06	0.00535633
CHD4_p.R1338I	POLE_p.V411L	2.39884	1.09e-06	0.00535633
POLE_p.V411L	FUBP1_p.R430C	2.39884	1.09e-06	0.00535633
BRAF_p.V600M	MAP2K1_p.P124S	1.86563	1.09e-06	0.00535633
APC_p.R1450*	FBXW7_p.R658*	1.8865	9.65e-07	0.00479701
PTPN13_p.S887L	APC_p.R1450*	2.70445	9.51e-07	0.00474765
MAP3K13_p.R456*	APC_p.R1450*	2.70445	9.51e-07	0.00474765
KAT6A_p.R1129Q	CDC73_p.R139Q	3.79803	9.11e-07	0.00459388
PTPN13_p.S887L	RB1_p.E280*	3.79803	9.11e-07	0.00459388
FAT4_p.R3470*	LRP1B_p.E1461*	3.79803	9.11e-07	0.00459388
FAT4_p.R3470*	LRP1B_p.L3714I	3.79803	9.11e-07	0.00459388
FAT4_p.R3470*	KMT2C_p.R56Q	3.79803	9.11e-07	0.00459388
PAX7_p.S155L	APC_p.E1544*	3.79803	9.11e-07	0.00459388
NBN_p.R43Q	ABI1_p.K445N	3.79803	9.11e-07	0.00459388
RNF213_p.R2024*	POLE_p.R1826W	3.79803	9.11e-07	0.00459388
RNF213_p.R2024*	LRP1B_p.D2068N	3.79803	9.11e-07	0.00459388
PTEN_p.I300I	ERCC3_p.D395N	3.79803	9.11e-07	0.00459388
APC_p.E1544*	LRP1B_p.L3714I	3.79803	9.11e-07	0.00459388
TP63_p.S189L	ATRX_p.E1522*	3.79803	9.11e-07	0.00459388
NT5C2_p.R367Q	LRP1B_p.R460Q	3.79803	9.11e-07	0.00459388
NT5C2_p.R367Q	KAT6A_p.I1067I	3.79803	9.11e-07	0.00459388
ABI1_p.K445N	NF2_p.K123N	3.79803	9.11e-07	0.00459388
ABI1_p.K445N	MDM2_p.S226S	3.79803	9.11e-07	0.00459388
ATRX_p.E585*	ERCC3_p.D395N	3.79803	9.11e-07	0.00459388
ATRX_p.E585*	UBR5_p.R2480C	3.79803	9.11e-07	0.00459388
ATRX_p.E585*	PTPRC_p.R673*	3.79803	9.11e-07	0.00459388
NOTCH2_p.R1726C	LRP1B_p.D2068N	3.79803	9.11e-07	0.00459388
CREBBP_p.P2094L	DDX3X_p.R263H	3.79803	9.11e-07	0.00459388
ARHGEF12_p.R113Q	KAT6A_p.I1067I	3.79803	9.11e-07	0.00459388
SDHD_p.R22Q	TET2_p.S1190Y	3.79803	9.11e-07	0.00459388
CEP89_p.E598K	RUNX1_p.R177Q	3.79803	9.11e-07	0.00459388
CEP89_p.E598K	MDM2_p.S226S	3.79803	9.11e-07	0.00459388
PTPRT_p.R917*	POLE_p.R1826W	3.79803	9.11e-07	0.00459388
PTPRT_p.R917*	LRP1B_p.D2068N	3.79803	9.11e-07	0.00459388
ALK_p.R401*	ATM_p.L1408I	3.79803	9.11e-07	0.00459388
APC_p.S2026Y	LRP1B_p.E1461*	3.79803	9.11e-07	0.00459388
APC_p.S2026Y	LRP1B_p.L3714I	3.79803	9.11e-07	0.00459388
APC_p.S2026Y	KMT2C_p.R56Q	3.79803	9.11e-07	0.00459388
CASP8_p.E382*	RAD21_p.R65Q	3.79803	9.11e-07	0.00459388
CASP8_p.E382*	KIAA1598_p.R148*	3.79803	9.11e-07	0.00459388
CASP8_p.E382*	NFKBIE_p.R391W	3.79803	9.11e-07	0.00459388
SMARCA4_p.R381Q	LRP1B_p.L3714I	3.79803	9.11e-07	0.00459388
RSPO2_p.R69C	ARID2_p.V179I	3.79803	9.11e-07	0.00459388
LRP1B_p.E1461*	LZTR1_p.F447F	3.79803	9.11e-07	0.00459388
LRP1B_p.E1461*	ROS1_p.R466Q	3.79803	9.11e-07	0.00459388
TET2_p.S1190Y	PBRM1_p.R876C	3.79803	9.11e-07	0.00459388
POLE_p.R1826W	KDR_p.R944Q	3.79803	9.11e-07	0.00459388
ARID1B_p.R1611*	DDX3X_p.R263H	3.79803	9.11e-07	0.00459388
CBLB_p.R141Q	SPOP_p.R99W	3.79803	9.11e-07	0.00459388
CDK12_p.R890H	GATA3_p.R305Q	3.79803	9.11e-07	0.00459388
MYH11_p.F1576F	MDM2_p.S226S	3.79803	9.11e-07	0.00459388
ROS1_p.R245I	MDM2_p.S226S	3.79803	9.11e-07	0.00459388
LRP1B_p.D2068N	KDR_p.R944Q	3.79803	9.11e-07	0.00459388
PTPN13_p.R923*	GPC3_p.E548K	3.79803	9.11e-07	0.00459388
ATM_p.L1408I	KMT2C_p.R56Q	3.79803	9.11e-07	0.00459388
FAT4_p.R2008W	PRF1_p.R385W	3.79803	9.11e-07	0.00459388
XPO1_p.R749Q	PIK3R1_p.R348*	2.42888	9.13e-07	0.00459388
PTEN_p.R233*	RPL22_p.K15Rfs*5	1.23809	7.27e-07	0.00459388
ECT2L_p.R685Q	ARID1A_p.R1989*	2.59225	7.03e-07	0.004468
SF3B1_p.R957Q	ARID1A_p.R1989*	2.59225	7.03e-07	0.004468
CUX1_p.R208*	ARID1A_p.R1989*	2.59225	7.03e-07	0.004468
KMT2D_p.R3707*	ARID1A_p.R1989*	2.59225	7.03e-07	0.004468
WWTR1_p.R248*	ARID1A_p.R1989*	2.59225	7.03e-07	0.004468
TBL1XR1_p.E393*	ARID1A_p.R1989*	2.59225	7.03e-07	0.004468
ARID1A_p.R1989*	CBL_p.E276K	2.59225	7.03e-07	0.004468
PPM1D_p.E525*	POLE_p.V411L	2.49582	6.85e-07	0.004468
POLE_p.V411L	BCL6_p.R594Q	2.49582	6.85e-07	0.004468
ALDH2_p.K289Rfs*122	RPL22_p.K15Rfs*5	2.1434	6.59e-07	0.00439074
MN1_p.P45Lfs*8	RPL22_p.K15Rfs*5	2.1434	6.59e-07	0.00439074
CASP8_p.R68Q	PIK3CA_p.R88Q	1.98973	6.4e-07	0.00431294
KDR_p.R944Q	PIK3CA_p.R88Q	10	6.34e-07	0.00429626
KMT2D_p.R3707*	POLE_p.P286R	2.6108	6.25e-07	0.00429626
TBL1XR1_p.E393*	POLE_p.P286R	2.6108	6.25e-07	0.00429626
KIT_p.E257D	POLE_p.P286R	2.6108	6.25e-07	0.00429626
NF1_p.R2450*	TP63_p.R594*	2.47484	6.33e-07	0.00429626
PTEN_p.E299*	PTEN_p.E7*	2.47484	6.33e-07	0.00429626
PPM1D_p.E525*	PIK3R1_p.R348*	2.52586	5.71e-07	0.0040035
POLE_p.P286R	PIK3R1_p.R348*	1.94137	5.28e-07	0.00371974
IL7R_p.R267Gfs*28	JAK1_p.K860Nfs*16	2.04575	5.1e-07	0.00361733
APC_p.R1450*	APC_p.R876*	1.62683	4.81e-07	0.00342669
PTEN_p.N323Kfs*2	RPL22_p.K15Rfs*5	1.70081	4.64e-07	0.00332909
RPL22_p.K15Rfs*5	NRG1_p.K91Sfs*24	1.70081	4.64e-07	0.00332909
TSC2_p.R537H	CDH1_p.R598Q	4.09913	4.56e-07	0.00330479
FAT4_p.R3470*	APC_p.S2026Y	4.09913	4.56e-07	0.00330479
RNF213_p.R2024*	KDR_p.R944Q	4.09913	4.56e-07	0.00330479
CNOT3_p.R177H	NF1_p.R1958C	4.09913	4.56e-07	0.00330479
PPP6C_p.E180K	APC_p.S1400L	4.09913	4.56e-07	0.00330479
NT5C2_p.R367Q	ARHGEF12_p.R113Q	4.09913	4.56e-07	0.00330479
ARHGEF12_p.R113Q	MSH6_p.K1013N	4.09913	4.56e-07	0.00330479
ARHGEF12_p.R113Q	XPO1_p.R305Q	4.09913	4.56e-07	0.00330479
MSH6_p.D390N	ATRX_p.R1739Q	4.09913	4.56e-07	0.00330479
MSH6_p.D390N	IL6ST_p.S754L	4.09913	4.56e-07	0.00330479
CACNA1D_p.E1160*	MET_p.R1170*	4.09913	4.56e-07	0.00330479
LRP1B_p.D717N	PAX3_p.R240I	4.09913	4.56e-07	0.00330479
ACVR2A_p.E214K	XPO1_p.R305Q	4.09913	4.56e-07	0.00330479
SETD2_p.K1074N	MLH1_p.R265C	4.09913	4.56e-07	0.00330479
NF2_p.K123N	UBR5_p.R1331C	4.09913	4.56e-07	0.00330479
MSH6_p.R361H	POLE_p.P916L	4.09913	4.56e-07	0.00330479
APC_p.L2574I	NONO_p.R153*	4.09913	4.56e-07	0.00330479
UBR5_p.R2480C	PTPRC_p.R673*	4.09913	4.56e-07	0.00330479
RAD21_p.R65Q	NFKBIE_p.R391W	4.09913	4.56e-07	0.00330479
DAXX_p.D729N	CNOT3_p.R568Q	4.09913	4.56e-07	0.00330479
CTCF_p.T204Nfs*26	CREBBP_p.I1084Nfs*3	2.82612	4.33e-07	0.00330479
NF1_p.R2450*	CASP8_p.R68Q	2.54186	4.44e-07	0.00330479
NF1_p.R2450*	APC_p.R2237*	2.54186	4.44e-07	0.00330479
CTNNB1_p.R587Q	POLE_p.V411L	2.62083	3.92e-07	0.00329116
POLE_p.V411L	PTEN_p.R142W	2.62083	3.92e-07	0.00329116
POLE_p.V411L	CDC73_p.R91Q	2.62083	3.92e-07	0.00329116
PBRM1_p.R1185*	APC_p.R2204*	2.59308	3.33e-07	0.00285228
CRTC1_p.S572Afs*6	CD79A_p.R131Gfs*61	2.59308	3.33e-07	0.00285228
PTEN_p.R130Q	RB1_p.E280*	10	3.2e-07	0.00277979
KRAS_p.G12D	BRAF_p.V600E	-1.28802	3.16e-07	0.00276086
FUBP1_p.R430C	NF1_p.R2450*	2.62111	2.96e-07	0.00260873
NF1_p.R2450*	CUX1_p.E36K	2.62111	2.96e-07	0.00260873
MAP3K13_p.R456*	ARID1A_p.R1989*	2.89335	2.82e-07	0.00251966
SDHD_p.R22Q	ARID1A_p.R1989*	2.89335	2.82e-07	0.00251966
CEP89_p.E598K	ARID1A_p.R1989*	2.89335	2.82e-07	0.00251966
SLC34A2_p.F111F	ARID1A_p.R1989*	2.89335	2.82e-07	0.00251966
IL7R_p.I94I	ARID1A_p.R1989*	2.89335	2.82e-07	0.00251966
ARID1A_p.R1989*	PTPN13_p.R2338*	2.89335	2.82e-07	0.00251966
ARID1A_p.R1989*	KMT2C_p.R56Q	2.89335	2.82e-07	0.00251966
NF1_p.E1583*	POLE_p.P286R	2.9119	2.51e-07	0.00235966
ABI1_p.K445N	POLE_p.P286R	2.9119	2.51e-07	0.00235966
BCOR_p.E1076K	POLE_p.P286R	2.9119	2.51e-07	0.00235966
FLT3_p.R387Q	POLE_p.P286R	2.9119	2.51e-07	0.00235966
LRP1B_p.E1461*	POLE_p.P286R	2.9119	2.51e-07	0.00235966
LRP1B_p.L3714I	POLE_p.P286R	2.9119	2.51e-07	0.00235966
MYH11_p.F1576F	POLE_p.P286R	2.9119	2.51e-07	0.00235966
ROS1_p.R245I	POLE_p.P286R	2.9119	2.51e-07	0.00235966
POLE_p.P286R	RB1_p.E137*	2.9119	2.51e-07	0.00235966
APC_p.R2237*	PTEN_p.E7*	2.65114	2.42e-07	0.00235966
TP53_p.R213*	POLE_p.P286R	1.477	2.49e-07	0.00235966
CTCF_p.T204Nfs*26	RPL22_p.K15Rfs*5	1.32062	2.43e-07	0.00235966
ECT2L_p.R685Q	POLE_p.V411L	2.79699	1.97e-07	0.00203642
CAMTA1_p.F442F	POLE_p.V411L	2.79699	1.97e-07	0.00203642
NSD1_p.F392F	POLE_p.V411L	2.79699	1.97e-07	0.00203642
CUX1_p.R208*	POLE_p.V411L	2.79699	1.97e-07	0.00203642
FBXW7_p.R14Q	POLE_p.V411L	2.79699	1.97e-07	0.00203642
POLE_p.V411L	ZNF521_p.D889N	2.79699	1.97e-07	0.00203642
PTEN_p.R173C	BCL6_p.R594Q	2.71809	1.85e-07	0.00202221
KRAS_p.G12V	BRAF_p.V600E	-3	1.76e-07	0.00193837
CUX1_p.R208*	PIK3R1_p.R348*	2.82702	1.64e-07	0.00181976
KIT_p.E257D	PIK3R1_p.R348*	2.82702	1.64e-07	0.00181976
NF1_p.R2450*	ARID1A_p.R1989*	2.13319	1.31e-07	0.0014772
PTEN_p.K267Rfs*9	JAK1_p.K860Nfs*16	1.53755	1.16e-07	0.00132796
POLE_p.P286R	PTEN_p.E299*	2.15257	1.11e-07	0.00128318
POLE_p.V411L	PIK3R1_p.R348*	2.13822	1.09e-07	0.00127376
NPM1_p.W288Cfs*12	DNMT3A_p.R882H	2.84309	1.06e-07	0.00124493
NF1_p.R2450*	SMAD2_p.R120Q	2.84309	1.06e-07	0.00124493
SETBP1_p.I1404I	POLE_p.V411L	3.09809	7.87e-08	0.000942792
POLE_p.V411L	IKZF1_c.161-8347C>T	3.09809	7.87e-08	0.000942792
POLE_p.V411L	PRDM16_p.E237K	3.09809	7.87e-08	0.000942792
CSF3R_p.S469Afs*22	RPL22_p.K15Rfs*5	1.94405	7.65e-08	0.000942792
PBRM1_p.R710*	POLE_p.P286R	2.21063	7.44e-08	0.000927181
APC_p.S1861Y	ARID1A_p.R1989*	10	7.07e-08	0.000889572
LIFR_p.S739S	ARID1A_p.R1989*	10	7.07e-08	0.000889572
ARID1A_p.R1989*	UBR5_p.R2480C	10	7.07e-08	0.000889572
FAT1_p.R1795*	FBXW7_p.R658*	2.97343	6.9e-08	0.000889572
AFF3_p.R877W	FBXW7_p.R658*	2.97343	6.9e-08	0.000889572
MYH11_p.F1576F	PIK3R1_p.R348*	3.12812	6.56e-08	0.000870244
PIK3R1_p.R348*	CDC73_p.R139Q	3.12812	6.56e-08	0.000870244
PIK3R1_p.R348*	ZMYM2_p.E64K	3.12812	6.56e-08	0.000870244
PTEN_p.E201*	POLE_p.P286R	10	6.28e-08	0.000861018
APC_p.S1861Y	POLE_p.P286R	10	6.28e-08	0.000861018
APC_p.E1544*	POLE_p.P286R	10	6.28e-08	0.000861018
PTPRT_p.R917*	POLE_p.P286R	10	6.28e-08	0.000861018
LIFR_p.S739S	POLE_p.P286R	10	6.28e-08	0.000861018
MAP3K1_p.E722*	POLE_p.P286R	10	6.28e-08	0.000861018
POLE_p.P286R	APC_p.L2574I	10	6.28e-08	0.000861018
PTEN_p.F341V	PTEN_p.E7*	2.95238	5.79e-08	0.000859657
TP63_p.R594*	CDC73_p.R91Q	2.95238	5.79e-08	0.000859657
ZFHX3_p.P3149P	PTEN_p.E299*	3.01926	5.31e-08	0.000807765
NRG1_p.K91Sfs*24	JAK1_p.K860Nfs*16	1.90724	5.03e-08	0.000775772
POLE_p.P286R	MTOR_p.E1799K	2.27765	4.75e-08	0.000741475
NCOR2_p.I976Sfs*87	RPL22_p.K15Rfs*5	1.67567	4.01e-08	0.000633729
PIK3CA_p.E545K	BRAF_p.V600E	-1.09376	3.89e-08	0.000622996
CASP8_p.R432*	EP300_p.A1629V	3.12854	2.9e-08	0.000472636
IL7R_p.R267Gfs*28	BCORL1_p.P1681Qfs*20	2.38105	2.91e-08	0.000472636
POLE_p.P286R	CASP8_p.R68Q	2.3569	2.86e-08	0.000472636
POLE_p.V411L	PTEN_p.R173C	2.34942	2.3e-08	0.00038813
POLE_p.V411L	MSH6_p.R482Q	10	1.97e-08	0.000337784
ARID1A_p.R1989*	CUX1_p.E36K	2.4345	1.87e-08	0.000324485
PIK3R1_p.R348*	PTEN_p.E299*	2.38167	1.79e-08	0.000315138
BRAF_p.V600E	MAP2K1_p.P124S	1.42475	1.73e-08	0.000309616
FUBP1_p.R430C	PIK3CA_p.D350N	3.2748	1.35e-08	0.000245156
CBL_p.E276K	CUX1_p.E36K	3.2748	1.35e-08	0.000245156
ATM_p.R250*	LIFR_p.E319K	3.2748	1.35e-08	0.000245156
AKAP9_p.K39Rfs*17	RPL22_p.K15Rfs*5	1.5554	1.21e-08	0.000230215
PAX7_p.S155L	CASP8_p.R68Q	3.49665	8.11e-09	0.000156361
ETV1_p.F312F	POLE_p.P286R	2.57888	7.98e-09	0.000156274
POLE_p.P286R	STIL_p.S76L	2.57888	7.98e-09	0.000156274
ZFHX3_p.E763Sfs*61	RPL22_p.K15Rfs*5	1.85197	7.67e-09	0.000155056
RPL22_p.K15Rfs*5	SALL4_p.V995Ffs*14	1.85197	7.67e-09	0.000155056
NOTCH1_p.F357del	IDH1_p.R132H	1.80267	6.72e-09	0.000140416
BCOR_p.N1459S	JAK1_p.K860Nfs*16	1.57108	6.68e-09	0.000140416
POLE_p.V411L	PIK3CA_p.R88Q	1.8025	5.81e-09	0.000125672
PTEN_p.E299*	MLH1_p.R265C	10	5.32e-09	0.000119147
CHD4_p.R1338I	PRDM16_p.E237K	3.5759	5.41e-09	0.000119147
ABI1_p.K445N	CUX1_p.E36K	3.5759	5.41e-09	0.000119147
LRP1B_p.E1461*	ATM_p.R250*	3.5759	5.41e-09	0.000119147
LRP1B_p.L3714I	ATM_p.R250*	3.5759	5.41e-09	0.000119147
BRAF_p.P403Lfs*8	JAK1_p.K860Nfs*16	1.83927	4.36e-09	0.000105323
ARID1A_p.R1989*	CASP8_p.E180*	2.73567	4.03e-09	9.93e-05
CD79A_p.R131Gfs*61	RPL22_p.K15Rfs*5	1.93122	3.88e-09	9.77e-05
SYK_p.F234F	POLE_p.P286R	2.75504	3.43e-09	8.82e-05
PTEN_p.R130Q	MTOR_p.S2215Y	2.20391	3.27e-09	8.57e-05
PPP6C_p.R264C	BRAF_p.V600M	2.19763	2.77e-09	7.42e-05
FAT1_p.R1795*	AFF3_p.R877W	3.67295	2.42e-09	6.62e-05
POLE_p.P286R	PIK3CA_p.R88Q	1.67834	1.53e-09	4.29e-05
NBN_p.R43Q	ATM_p.R250*	10	1.35e-09	3.95e-05
SETD2_p.D1585N	PIK3R1_p.R461*	10	1.35e-09	3.95e-05
AKAP9_p.F414F	ARID1A_p.R1989*	3.03677	1.35e-09	3.95e-05
PIK3CA_p.R93Q	QKI_p.K134Rfs*14	2.74598	1.38e-09	3.95e-05
BRAF_p.V600M	BRAF_p.V600G	10	1.14e-09	3.63e-05
SF3B1_p.R957Q	POLE_p.P286R	3.05614	1.15e-09	3.63e-05
AKAP9_p.R3308*	POLE_p.P286R	3.05614	1.15e-09	3.63e-05
FAT1_p.R1795*	POLE_p.P286R	3.05614	1.15e-09	3.63e-05
AFF3_p.R877W	POLE_p.P286R	3.05614	1.15e-09	3.63e-05
WWTR1_p.R248*	POLE_p.P286R	3.05614	1.15e-09	3.63e-05
AKAP9_p.F414F	SDHD_p.R22Q	3.97405	9.66e-10	3.61e-05
AKAP9_p.F414F	ROS1_p.R245I	3.97405	9.66e-10	3.61e-05
RPL5_p.E82K	PIK3CA_p.R88Q	2.49339	8.83e-10	3.51e-05
EZH2_p.E740K	POLE_p.V411L	2.95189	7.04e-10	2.89e-05
NF1_p.R2450*	POLE_p.P286R	2.32774	6.26e-10	2.66e-05
PTEN_p.N323Kfs*2	JAK1_p.K860Nfs*16	2.0614	5.18e-10	2.28e-05
ITK_p.S24S	SMAD2_p.R120Q	10	4.83e-10	2.21e-05
POLE_p.R1826W	LRP1B_p.D2068N	4.27515	3.87e-10	1.9e-05
PTEN_p.R130Q	ARID1A_p.R1989*	1.7698	4e-10	1.9e-05
POLE_p.P286R	APC_p.R2204*	2.39476	3.66e-10	1.88e-05
ARID1A_p.R1989*	ROS1_p.R245I	10	2.7e-10	1.45e-05
BCORL1_p.P1681Qfs*20	RPL22_p.K15Rfs*5	1.49818	2.54e-10	1.42e-05
POLE_p.P286R	ZMYM2_p.E64K	10	2.3e-10	1.35e-05
POLE_p.P286R	KMT2C_p.R56Q	10	2.3e-10	1.35e-05
AKAP9_p.K39Rfs*17	SALL4_p.V995Ffs*14	2.44619	1.94e-10	1.26e-05
JAK1_p.P430Rfs*2	JAK1_p.K860Nfs*16	2.23763	1.19e-10	8.18e-06
ATM_p.R250*	POLE_p.P286R	2.696	4.47e-11	3.25e-06
CUX1_p.E36K	POLE_p.P286R	2.696	4.47e-11	3.25e-06
FAT1_p.R2597*	POLE_p.P286R	2.87216	1.68e-11	1.38e-06
CARD11_p.F1034F	POLE_p.P286R	2.87216	1.68e-11	1.38e-06
SF3B1_p.R625H	GNAQ_p.Q209P	2.41567	6.29e-12	5.97e-07
PTEN_p.R130Q	POLE_p.P286R	1.88559	4.2e-12	4.31e-07
ARID1A_p.R1989*	PTEN_p.E7*	2.6501	7.19e-13	8.06e-08
ARID1A_p.R1989*	PIK3CA_p.R88Q	1.82952	6.3e-13	7.77e-08
POLE_p.P286R	PTEN_p.E7*	2.67136	5.59e-13	7.67e-08
KRAS_p.G60G	KRAS_p.Q61K	10	2.31e-13	3.56e-08
ARID1A_p.R1989*	PIK3R1_p.R348*	2.33988	2.19e-13	3.56e-08
PTEN_p.K267Rfs*9	RPL22_p.K15Rfs*5	1.74234	2.61e-14	5.37e-09
IDH1_p.R132H	BRAF_p.V600E	-3	4.01e-16	9.9e-11
ARID1A_p.R1989*	POLE_p.P286R	2.36083	1.63e-18	5.04e-13
TP53_p.R273C	IDH1_p.R132H	0.962198	6.2e-22	2.55e-16
RPL22_p.K15Rfs*5	JAK1_p.K860Nfs*16	1.73773	6.84e-28	4.22e-22
BRAF_p.V600M	BRAF_p.V600E	1.976	2.04e-32	2.52e-26
