# Supplementary material for: Diversity spectrum analysis identifies mutation-specific effects of cancer driver genes
Source: Commun Biol. 2020 Jan 7;3:6. doi: 10.1038/s42003-019-0736-4 (PMC6946677; doi:10.1038/s42003-019-0736-4)
Supplement: Supplementary file 13 — Supplementary Data 11 [file 42003_2019_736_MOESM13_ESM.xlsx]

## Sheet: Sheet1
Supplementary Data 11. Network diversity annalysis is entended to all recurrent TCGA mutations
Mutation	Gene	Position	NCBI_Build	Chrom	Start	End	Reference	Tumor_Seq_Allele1	Tumor_Seq_Allele2	Patients	ND	ACC (%)	BLCA (%)	BRCA (%)	CESC (%)	CHOL (%)	COAD (%)	DLBC (%)	ESCA (%)	GBM (%)	HNSC (%)	KICH (%)	KIRC (%)	KIRP (%)	LAML (%)	LGG (%)	LIHC (%)	LUAD (%)	LUSC (%)	MESO (%)	OV (%)	PAAD (%)	PCPG (%)	PRAD (%)	READ (%)	SARC (%)	SKCM (%)	STAD (%)	TGCT (%)	THCA (%)	THYM (%)	UCEC (%)	UCS (%)	UVM (%)
A1BG_p.A191T	A1BG	191	GRCh38	chr19	58352325	58352325	C	C	T	3	0.5794	0	0	0	0	0	0.6667	0	0	0	0	0	0	0	0	0	0	0	0	0	0	0	0	0	0	0	0	0	0	0	0	0.3333	0	0
A1BG_p.R261H	A1BG	261	GRCh38	chr19	58351519	58351519	C	C	T	3	0	0	0	0	0	0	0	0	0	0	0	0	0	0	0	0	0	0	0	0	0	0	0	0	0	0	0	0	0	0	0	1	0	0
A1BG_p.R94H	A1BG	94	GRCh38	chr19	58352987	58352987	C	C	T	3	1	0.3333	0	0	0.3333	0	0	0	0	0	0	0	0	0	0	0	0	0	0	0	0	0	0	0	0	0	0	0	0	0	0	0.3333	0	0
A1CF_p.A195V	A1CF	195	GRCh38	chr10	50836094	50836094	G	G	A	4	1	0	0	0.25	0	0	0	0	0	0	0.25	0	0	0	0	0	0	0.25	0	0	0	0	0	0.25	0	0	0	0	0	0	0	0	0	0
A1CF_p.E34K	A1CF	34	GRCh38	chr10	50844122	50844122	C	C	T	5	0	0	0	0	0	0	0	0	0	0	0	0	0	0	0	0	0	0	0	0	0	0	0	0	0	0	1	0	0	0	0	0	0	0
A1CF_p.P436S	A1CF	436	GRCh38	chr10	50813898	50813898	G	G	A	3	1	0	0	0	0	0	0	0	0	0	0	0	0	0	0	0	0.3333	0	0.3333	0	0	0	0	0	0	0	0.3333	0	0	0	0	0	0	0
A1CF_p.R21R	A1CF	21	GRCh38	chr10	50859878	50859878	G	G	A	3	1	0	0	0	0	0	0	0	0	0	0	0	0	0	0	0	0	0.3333	0	0	0	0	0	0.3333	0	0	0	0	0	0	0	0.3333	0	0
A1CF_p.S154S	A1CF	154	GRCh38	chr10	50836216	50836216	C	C	T	3	1	0	0	0	0	0	0.3333	0	0	0	0	0	0	0	0	0	0	0	0	0	0	0	0	0	0	0	0.3333	0	0	0	0	0.3333	0	0
A2M_p.A176T	A2M	176	GRCh38	chr12	9110014	9110014	C	C	T	3	1	0	0	0.3333	0	0	0.3333	0	0	0	0	0	0	0	0	0	0	0	0	0	0	0	0	0	0	0	0	0	0	0	0	0.3333	0	0
A2M_p.H582H	A2M	582	GRCh38	chr12	9098712	9098712	G	G	A	3	0.5794	0	0	0	0	0	0.3333	0	0	0	0	0	0	0	0	0	0	0	0	0	0	0	0	0	0	0	0	0.6667	0	0	0	0	0	0
A2M_p.R1031Q	A2M	1031	GRCh38	chr12	9079271	9079271	C	C	T	3	0	0	0	0	0	0	0	0	0	0	0	0	0	0	0	0	0	0	0	0	0	0	0	0	0	0	1	0	0	0	0	0	0	0
A2M_p.R147C	A2M	147	GRCh38	chr12	9112203	9112203	G	G	A	5	0.3109	0	0.2	0	0	0	0	0	0	0	0	0	0	0	0	0	0	0	0	0	0	0	0	0	0	0	0.8	0	0	0	0	0	0	0
A2M_p.R174H	A2M	174	GRCh38	chr12	9110019	9110019	C	C	T	4	0.75	0	0	0	0	0	0.25	0	0	0	0	0	0	0	0	0	0	0.25	0	0	0	0	0	0	0	0	0	0	0	0	0	0.5	0	0
A2M_p.R732Q	A2M	732	GRCh38	chr12	9093510	9093510	C	C	T	3	0.5794	0	0	0	0	0	0.6667	0	0	0	0	0	0	0	0	0	0	0	0	0	0	0	0	0	0	0	0	0.3333	0	0	0	0	0	0
A2M_p.R945Q	A2M	945	GRCh38	chr12	9080114	9080114	C	C	T	3	0	0	0	0	0	0	0	0	0	0	0	0	0	0	0	0	0	0	0	0	0	0	0	0	0	0	0	0	0	0	0	1	0	0
A2ML1_p.D480N	A2ML1	480	GRCh38	chr12	8843323	8843323	G	G	A	3	1	0	0	0	0	0	0.3333	0	0	0	0	0	0	0	0	0	0	0	0	0	0	0	0	0	0	0	0.3333	0	0	0	0	0.3333	0	0
A2ML1_p.F148F	A2ML1	148	GRCh38	chr12	8829761	8829761	C	C	T	3	0.5794	0	0	0	0	0	0	0	0	0	0	0	0	0	0	0	0	0	0	0	0	0	0	0	0	0	0.6667	0	0	0	0	0.3333	0	0
A2ML1_p.K372N	A2ML1	372	GRCh38	chr12	8841404	8841404	G	G	T	3	0	0	0	0	0	0	0	0	0	0	0	0	0	0	0	0	0	0	0	0	0	0	0	0	0	0	0	0	0	0	0	1	0	0
A2ML1_p.P217P	A2ML1	217	GRCh38	chr12	8836262	8836262	G	G	A	4	0.4056	0	0	0	0	0	0.25	0	0	0	0	0	0	0	0	0	0	0	0	0	0	0	0	0	0	0	0	0	0	0	0	0.75	0	0
A2ML1_p.R1345Q	A2ML1	1345	GRCh38	chr12	8868330	8868330	G	G	A	3	0.5794	0	0	0	0	0	0.6667	0	0	0	0	0	0	0	0	0	0	0	0	0	0	0	0	0	0	0	0	0	0	0	0	0.3333	0	0
A2ML1_p.R802H	A2ML1	802	GRCh38	chr12	8851954	8851954	G	G	A	3	1	0	0	0	0	0	0.3333	0	0	0	0	0	0	0	0	0.3333	0	0	0	0	0	0	0	0	0	0	0	0.3333	0	0	0	0	0	0
A2ML1_p.S829L	A2ML1	829	GRCh38	chr12	8852232	8852232	C	C	T	4	1	0	0	0	0	0	0	0	0	0	0	0	0	0	0	0	0.25	0	0	0	0	0	0	0	0.25	0	0.25	0	0	0	0	0.25	0	0
A2ML1_p.T300T	A2ML1	300	GRCh38	chr12	8838380	8838380	C	C	A	3	1	0	0	0	0	0	0.3333	0	0	0	0	0	0	0	0	0	0.3333	0.3333	0	0	0	0	0	0	0	0	0	0	0	0	0	0	0	0
A2ML1_p.T669T	A2ML1	669	GRCh38	chr12	8848893	8848893	G	G	A	3	0.5794	0	0	0	0	0	0	0	0	0	0	0	0	0	0	0	0	0	0	0	0	0	0	0	0	0	0	0.3333	0	0	0	0.6667	0	0
A4GALT_p.F237F	A4GALT	237	GRCh38	chr22	42693241	42693241	G	G	A	3	0.5794	0	0	0	0	0	0	0	0	0	0	0	0	0	0	0	0	0	0	0	0	0	0	0	0	0	0.6667	0	0	0	0	0.3333	0	0
A4GALT_p.T345M	A4GALT	345	GRCh38	chr22	42692918	42692918	G	G	A	3	1	0	0	0	0	0	0.3333	0	0	0	0	0	0	0	0	0	0	0	0	0	0	0	0	0.3333	0	0	0	0	0	0	0	0.3333	0	0
A4GALT_p.T68Pfs*46	A4GALT	68	GRCh38	chr22	42693751	42693751	G	G	-	4	0.75	0.25	0	0	0	0	0.5	0	0	0	0	0	0	0	0	0	0	0	0	0	0	0	0	0	0	0	0	0	0	0	0	0.25	0	0
A4GNT_p.D169N	A4GNT	169	GRCh38	chr3	138124782	138124782	C	C	T	3	0.5794	0	0	0	0	0	0	0	0	0	0	0	0	0	0	0	0	0	0	0	0	0	0	0	0	0	0	0.3333	0	0	0	0.6667	0	0
A4GNT_p.R313H	A4GNT	313	GRCh38	chr3	138124349	138124349	C	C	T	4	0.75	0	0	0	0	0	0.25	0	0	0.25	0	0	0	0	0	0	0	0	0	0	0	0	0	0	0	0	0	0	0	0	0	0.5	0	0
AAAS_p.F38F	AAAS	38	GRCh38	chr12	53321352	53321352	G	G	A	3	0	0	0	0	0	0	0	0	0	0	0	0	0	0	0	0	0	0	0	0	0	0	0	0	0	0	1	0	0	0	0	0	0	0
AAAS_p.R258Gfs*33	AAAS	258	GRCh38	chr12	53309640	53309640	C	C	-	3	0.5794	0	0	0	0	0	0.6667	0	0	0	0	0	0	0	0	0	0	0	0	0	0	0	0	0	0	0	0	0	0	0	0	0.3333	0	0
AACS_p.E484K	AACS	484	GRCh38	chr12	125129361	125129361	G	G	A	3	0.5794	0	0	0	0	0	0	0	0	0	0	0	0	0	0	0	0	0	0	0	0	0	0	0	0	0	0	0.3333	0	0	0	0.6667	0	0
AADACL2_p.R355*	AADACL2	355	GRCh38	chr3	151757451	151757451	C	C	T	4	0	0	0	0	0	0	0	0	0	0	0	0	0	0	0	0	0	0	0	0	0	0	0	0	0	0	0	0	0	0	0	1	0	0
AADACL2_p.R384H	AADACL2	384	GRCh38	chr3	151757539	151757539	G	G	A	3	1	0	0	0	0	0	0	0	0	0	0	0	0	0	0	0.3333	0.3333	0	0	0	0	0	0	0	0	0	0	0	0	0	0	0.3333	0	0
AADACL2_p.R54H	AADACL2	54	GRCh38	chr3	151740668	151740668	G	G	A	3	0.5794	0	0	0	0	0	0	0	0	0	0	0	0	0	0	0.3333	0	0	0	0	0	0	0	0	0	0	0	0	0	0	0	0.6667	0	0
AADACL3_p.A143T	AADACL3	143	GRCh38	chr1	12725370	12725370	G	G	A	3	1	0	0	0	0	0	0	0	0	0	0	0	0	0	0	0	0	0.3333	0	0	0.3333	0	0	0	0	0	0	0	0	0	0	0.3333	0	0
AADACL3_p.Q198Kfs*14	AADACL3	198	GRCh38	chr1	12725526	12725526	T	T	-	20	0.4589	0	0	0	0	0	0.3	0	0.05	0	0.05	0	0	0	0	0	0	0	0	0	0	0	0	0	0	0	0	0.25	0	0	0	0.35	0	0
AADACL3_p.R95H	AADACL3	95	GRCh38	chr1	12725227	12725227	G	G	A	3	1	0	0	0	0	0	0	0	0	0	0	0	0	0	0	0	0.3333	0	0	0	0	0	0	0	0	0	0	0.3333	0	0	0	0.3333	0	0
AADACL3_p.S119S	AADACL3	119	GRCh38	chr1	12725300	12725300	C	C	T	3	0.5794	0	0	0	0	0	0	0	0	0	0	0	0	0	0	0	0	0.3333	0	0	0	0	0	0	0	0	0.6667	0	0	0	0	0	0	0
AADACL4_p.A266T	AADACL4	266	GRCh38	chr1	12666307	12666307	G	G	A	4	0.75	0	0.25	0	0	0	0.5	0	0	0	0	0	0	0	0	0	0	0	0	0	0	0	0	0.25	0	0	0	0	0	0	0	0	0	0
AADACL4_p.A387V	AADACL4	387	GRCh38	chr1	12666671	12666671	C	C	T	3	1	0	0	0	0	0	0	0	0	0	0	0	0	0	0	0	0	0	0	0	0	0.3333	0	0	0	0	0.3333	0.3333	0	0	0	0	0	0
AADACL4_p.F16F	AADACL4	16	GRCh38	chr1	12644594	12644594	C	C	T	4	0.4056	0	0	0	0	0	0	0	0	0	0	0	0	0	0	0	0	0	0	0	0	0	0	0	0	0	0.75	0	0	0	0	0.25	0	0
AADACL4_p.F50F	AADACL4	50	GRCh38	chr1	12644696	12644696	C	C	T	3	0	0	0	0	0	0	0	0	0	0	0	0	0	0	0	0	0	0	0	0	0	0	0	0	0	0	1	0	0	0	0	0	0	0
AADACL4_p.R359H	AADACL4	359	GRCh38	chr1	12666587	12666587	G	G	A	4	0.75	0	0	0	0	0	0.5	0	0	0	0.25	0	0	0	0	0	0	0	0	0	0	0	0	0	0	0	0	0	0	0	0	0.25	0	0
AADAT_p.A10A	AADAT	10	GRCh38	chr4	170089661	170089661	C	C	A	3	0.5794	0	0	0	0	0	0	0	0	0	0	0	0	0	0	0	0	0.3333	0	0	0	0.6667	0	0	0	0	0	0	0	0	0	0	0	0
AADAT_p.S32L	AADAT	32	GRCh38	chr4	170088537	170088537	G	G	A	3	0.5794	0	0	0	0	0	0	0	0	0	0	0	0	0	0	0	0	0	0	0	0	0	0	0	0	0	0	0.3333	0	0	0	0.6667	0	0
AAGAB_p.L166L	AAGAB	166	GRCh38	chr15	67231851	67231851	C	C	T	3	1	0	0.3333	0	0.3333	0	0	0	0	0	0	0	0	0	0	0	0	0	0	0	0	0	0	0	0	0	0.3333	0	0	0	0	0	0	0
AAK1_c.*2925G>T	AAK1	noncoding	GRCh38	chr2	69472944	69472944	C	C	A	3	0	0	0	0	0	0	0	0	0	0	0	0	0	0	0	0	0	0	0	0	0	0	0	0	0	0	0	0	0	0	0	1	0	0
AAK1_c.*4885delA	AAK1	noncoding	GRCh38	chr2	69470984	69470984	T	T	-	5	0	0	0	0	0	0	0	0	0	0	0	0	0	0	0	0	0	0	0	0	0	0	0	0	0	0	0	0	0	0	0	1	0	0
AAK1_c.*4895G>T	AAK1	noncoding	GRCh38	chr2	69470974	69470974	C	C	A	3	0	0	0	0	0	0	0	0	0	0	0	0	0	0	0	0	0	0	0	0	0	0	0	0	0	0	0	0	0	0	0	1	0	0
AAMP_p.P15Hfs*5	AAMP	15	GRCh38	chr2	218270043	218270043	G	G	-	4	0.75	0	0	0	0	0	0.25	0	0	0	0	0	0	0	0	0	0	0	0	0	0	0	0	0	0	0	0	0.5	0	0	0	0.25	0	0
AARD_p.A152A	AARD	152	GRCh38	chr8	116942689	116942689	G	G	A	5	0.8277	0	0	0	0	0	0	0	0	0	0	0.2	0	0	0	0	0	0	0	0	0	0	0	0	0.2	0	0.2	0	0	0	0	0.4	0	0
AARS2_p.D542D	AARS2	542	GRCh38	chr6	44304771	44304771	G	G	A	3	0.5794	0	0	0	0	0	0.6667	0	0	0	0	0	0	0	0	0	0	0	0	0	0	0.3333	0	0	0	0	0	0	0	0	0	0	0	0
AARS2_p.F528F	AARS2	528	GRCh38	chr6	44304813	44304813	G	G	A	3	0	0	0	0	0	0	0	0	0	0	0	0	0	0	0	0	0	0	0	0	0	0	0	0	0	0	0	0	0	0	0	1	0	0
AARS2_p.R100*	AARS2	100	GRCh38	chr6	44312209	44312209	G	G	A	3	0.5794	0	0	0	0	0	0	0	0.3333	0	0	0	0	0	0	0	0	0	0	0	0	0	0	0	0	0	0	0	0	0	0	0.6667	0	0
AARS2_p.R322R	AARS2	322	GRCh38	chr6	44307323	44307323	G	G	A	3	0.5794	0	0	0	0	0	0.6667	0	0	0	0	0	0	0	0	0	0	0	0	0	0	0	0	0	0	0	0	0	0	0	0	0.3333	0	0
AASDH_p.K114Nfs*14	AASDH	114	GRCh38	chr4	56382486	56382486	T	T	-	3	0.5794	0	0	0	0	0	0.6667	0	0	0	0	0	0	0	0	0	0	0	0	0	0	0	0	0	0	0	0	0	0	0	0	0.3333	0	0
AASDH_p.L440Gfs*15	AASDH	440	GRCh38	chr4	56354103	56354104	AA	AA	-	4	0.75	0	0	0	0	0	0.25	0	0	0	0	0	0	0	0	0	0	0	0	0	0	0	0	0	0	0	0	0.5	0	0	0	0.25	0	0
AASDH_p.Q115Tfs*3	AASDH	115	GRCh38	chr4	56382485	56382486	-	-	T	3	1	0	0	0	0	0	0	0	0.3333	0	0	0	0	0	0	0	0	0	0	0	0.3333	0	0	0	0	0	0	0	0	0	0	0.3333	0	0
AASDH_p.R313*	AASDH	313	GRCh38	chr4	56355348	56355348	G	G	A	3	0.5794	0	0	0	0	0	0	0	0	0	0.3333	0	0	0	0	0	0	0	0	0	0	0	0	0	0	0	0	0	0	0	0	0.6667	0	0
AASDH_p.R813*	AASDH	813	GRCh38	chr4	56349314	56349314	G	G	A	6	0.4842	0	0	0	0	0	0	0	0	0.1667	0	0	0	0	0	0	0	0	0	0	0	0	0	0	0	0	0.1667	0	0	0	0	0.6667	0	0
AASDHPPT_p.R304*	AASDHPPT	304	GRCh38	chr11	106096887	106096887	C	C	T	3	1	0	0	0	0	0	0	0	0	0	0	0	0	0	0	0.3333	0	0	0	0	0	0	0	0	0	0	0	0.3333	0	0	0	0.3333	0	0
AASDHPPT_p.S99S	AASDHPPT	99	GRCh38	chr11	106079580	106079580	G	G	A	7	0.4092	0	0.1429	0	0	0	0	0	0	0	0	0	0	0	0	0	0	0.1429	0	0	0	0	0	0	0	0	0	0	0	0	0	0.7143	0	0
AASS_p.P41P	AASS	41	GRCh38	chr7	122133604	122133604	C	C	T	3	0.5794	0	0	0	0	0	0	0	0	0	0	0	0	0	0	0	0	0	0	0	0	0	0	0.3333	0	0	0	0	0	0	0	0.6667	0	0
AASS_p.P693Qfs*3	AASS	693	GRCh38	chr7	122086120	122086120	A	A	-	3	0.5794	0	0	0	0	0	0.6667	0.3333	0	0	0	0	0	0	0	0	0	0	0	0	0	0	0	0	0	0	0	0	0	0	0	0	0	0
AASS_p.R132C	AASS	132	GRCh38	chr7	122126453	122126453	G	G	A	3	0.5794	0	0	0	0	0	0	0	0	0	0	0	0	0	0	0	0	0	0	0	0	0	0	0	0.3333	0	0	0	0	0	0	0.6667	0	0
AASS_p.R722L	AASS	722	GRCh38	chr7	122086031	122086031	C	C	A	3	1	0	0	0	0	0	0	0	0	0	0	0	0	0	0	0	0	0.3333	0.3333	0	0	0	0	0	0	0	0.3333	0	0	0	0	0	0	0
AATF_p.I396I	AATF	396	GRCh38	chr17	36989285	36989285	C	C	T	3	0.5794	0	0	0	0	0	0	0	0	0	0	0	0	0	0	0	0	0	0	0	0	0	0	0	0	0	0	0.3333	0	0	0	0.6667	0	0
AATF_p.R516W	AATF	516	GRCh38	chr17	37021013	37021013	C	C	T	4	0.4056	0	0	0	0	0	0.25	0	0	0	0	0	0	0	0	0	0	0	0	0	0	0	0	0	0	0	0	0	0	0	0	0.75	0	0
ABAT_p.A304T	ABAT	304	GRCh38	chr16	8772873	8772873	G	G	A	3	0.5794	0	0	0	0	0	0	0	0	0	0	0	0	0	0	0	0	0	0	0	0	0	0	0	0	0	0	0.6667	0	0	0	0.3333	0	0
ABAT_p.I236I	ABAT	236	GRCh38	chr16	8768865	8768865	C	C	T	3	1	0	0	0	0.3333	0	0	0	0	0	0	0	0	0	0	0	0	0	0	0	0	0	0	0	0.3333	0	0.3333	0	0	0	0	0	0	0
ABAT_p.R310W	ABAT	310	GRCh38	chr16	8772891	8772891	C	C	T	3	1	0	0	0	0	0	0	0	0	0	0	0	0	0	0	0	0	0.3333	0	0	0	0	0	0	0	0	0.3333	0	0	0	0	0.3333	0	0
ABCA1_p.A1407T	ABCA1	1407	GRCh38	chr9	104809521	104809521	C	C	T	6	0.7421	0	0	0	0	0	0.1667	0.1667	0	0	0	0	0	0	0	0	0	0	0	0	0	0	0	0	0	0	0	0.3333	0	0	0	0.3333	0	0
ABCA1_p.K360N	ABCA1	360	GRCh38	chr9	104837542	104837542	C	C	A	4	0.4056	0	0	0	0	0	0.25	0	0	0	0	0	0	0	0	0	0	0	0	0	0	0	0	0	0	0	0	0	0	0	0	0.75	0	0
ABCA1_p.R1342L	ABCA1	1342	GRCh38	chr9	104812599	104812599	C	C	A	3	0.5794	0	0	0	0	0	0	0	0	0	0	0	0	0	0	0	0	0	0.3333	0	0	0	0	0	0	0	0.6667	0	0	0	0	0	0	0
ABCA1_p.S824L	ABCA1	824	GRCh38	chr9	104825754	104825754	G	G	A	5	1	0	0.2	0	0.2	0	0.2	0	0	0	0	0	0	0	0	0	0	0	0	0	0	0	0	0	0	0	0.2	0	0	0	0	0.2	0	0
ABCA10_p.E1373K	ABCA10	1373	GRCh38	chr17	69153324	69153324	C	C	T	3	1	0	0	0	0.3333	0	0	0	0	0	0	0	0	0	0	0	0	0	0	0	0	0	0	0	0	0	0.3333	0	0	0	0	0.3333	0	0
ABCA10_p.K31Nfs*18	ABCA10	31	GRCh38	chr17	69222639	69222639	T	T	-	10	0.5903	0	0	0	0.1	0	0.2	0	0	0	0	0	0	0	0	0	0	0	0	0	0	0	0	0	0	0.1	0	0.5	0	0	0	0.1	0	0
ABCA10_p.R510I	ABCA10	510	GRCh38	chr17	69193605	69193605	C	C	A	3	0.5794	0	0	0	0	0	0.3333	0	0	0	0	0	0	0	0	0	0	0	0	0	0	0	0	0	0	0	0	0	0	0	0	0.6667	0	0
ABCA12_p.A1548T	ABCA12	1548	GRCh38	chr2	214980581	214980581	C	C	T	4	1	0	0.25	0	0	0	0	0	0	0	0	0	0	0	0	0	0	0	0	0	0	0.25	0	0	0	0	0	0.25	0	0	0	0.25	0	0
ABCA12_p.A2054A	ABCA12	2054	GRCh38	chr2	214956734	214956734	C	C	T	5	0.5904	0	0	0	0	0	0	0	0	0	0	0	0	0	0	0	0	0	0	0	0	0	0	0	0.2	0	0.2	0	0	0	0	0.6	0	0
ABCA12_p.A992T	ABCA12	992	GRCh38	chr2	215000910	215000910	C	C	T	3	0.5794	0	0	0	0	0	0.3333	0	0	0	0	0	0	0	0	0	0	0	0	0	0	0	0	0	0	0	0	0	0	0	0	0.6667	0	0
ABCA12_p.D1611N	ABCA12	1611	GRCh38	chr2	214978950	214978950	C	C	T	3	0	0	0	0	0	0	0	0	0	0	0	0	0	0	0	0	0	0	0	0	0	0	0	0	0	0	1	0	0	0	0	0	0	0
ABCA12_p.D1986N	ABCA12	1986	GRCh38	chr2	214958438	214958438	C	C	T	3	0.5794	0	0	0	0	0	0	0	0	0	0	0	0	0	0	0	0	0	0	0	0	0	0	0	0.3333	0	0	0	0	0	0	0.6667	0	0
ABCA12_p.D909N	ABCA12	909	GRCh38	chr2	215001696	215001696	C	C	T	5	0	0	0	0	0	0	0	0	0	0	0	0	0	0	0	0	0	0	0	0	0	0	0	0	0	0	0	0	0	0	0	1	0	0
ABCA12_p.E2209K	ABCA12	2209	GRCh38	chr2	214953876	214953876	C	C	T	3	0.5794	0	0	0	0	0	0	0	0	0	0	0	0	0	0	0	0	0	0	0	0	0	0	0	0	0	0.6667	0	0	0	0	0.3333	0	0
ABCA12_p.E438K	ABCA12	438	GRCh38	chr2	215019772	215019772	C	C	T	3	0.5794	0	0	0	0	0	0	0	0	0	0	0	0	0	0	0	0	0	0	0	0	0	0	0	0	0	0	0	0	0	0	0.6667	0.3333	0
ABCA12_p.E482K	ABCA12	482	GRCh38	chr2	215019640	215019640	C	C	T	3	0.5794	0	0	0	0	0	0	0	0	0	0	0	0	0	0	0	0	0	0	0	0	0	0	0	0	0	0.3333	0	0	0	0	0.6667	0	0
ABCA12_p.E951K	ABCA12	951	GRCh38	chr2	215001570	215001570	C	C	T	5	0.8277	0	0.2	0	0	0	0.2	0	0	0	0	0	0	0	0	0	0	0	0	0	0	0	0	0.2	0	0	0	0	0	0	0	0.4	0	0
ABCA12_p.N1671Ifs*4	ABCA12	1671	GRCh38	chr2	214978432	214978432	T	T	-	13	0.3081	0	0	0.0769	0	0	0	0	0	0	0	0	0	0	0	0	0	0	0	0	0	0	0	0	0	0	0	0.6923	0	0	0	0.2308	0	0
ABCA12_p.N1671Kfs*2	ABCA12	1671	GRCh38	chr2	214978431	214978432	-	-	T	3	1	0	0	0	0	0	0.3333	0	0	0	0	0	0	0	0	0	0	0	0	0	0	0	0	0.3333	0.3333	0	0	0	0	0	0	0	0	0
ABCA12_p.P2422P	ABCA12	2422	GRCh38	chr2	214945078	214945078	C	C	T	4	1	0	0	0	0	0	0.25	0	0	0	0	0	0	0	0	0.25	0	0	0	0	0	0	0	0	0.25	0	0	0	0	0	0	0.25	0	0
ABCA12_p.P656Q	ABCA12	656	GRCh38	chr2	215012125	215012125	G	G	T	3	1	0	0	0	0	0	0	0	0	0	0	0	0	0.3333	0	0	0	0.3333	0	0	0	0	0	0	0	0	0.3333	0	0	0	0	0	0	0
ABCA12_p.R1515Q	ABCA12	1515	GRCh38	chr2	214982222	214982222	C	C	T	5	0.4182	0	0	0	0	0	0	0	0	0	0	0	0	0	0	0	0	0	0	0	0	0	0	0	0.6	0	0	0	0	0	0	0.4	0	0
ABCA12_p.R1546H	ABCA12	1546	GRCh38	chr2	214980586	214980586	C	C	T	4	0.4056	0	0	0	0	0	0.75	0	0	0	0	0	0	0	0	0	0	0	0	0	0	0	0	0	0	0	0	0	0	0.25	0	0	0	0
ABCA12_p.R181Q	ABCA12	181	GRCh38	chr2	215049777	215049777	C	C	T	3	1	0	0	0	0	0	0	0	0	0	0	0	0	0	0	0	0	0	0	0	0	0	0	0	0	0	0.3333	0.3333	0	0	0	0.3333	0	0
ABCA12_p.R404*	ABCA12	404	GRCh38	chr2	215025750	215025750	G	G	A	3	1	0	0	0	0	0	0.3333	0	0	0	0	0	0	0	0	0	0	0	0	0	0	0	0	0.3333	0	0	0	0	0	0	0	0.3333	0	0
ABCA12_p.R404Q	ABCA12	404	GRCh38	chr2	215025749	215025749	C	C	T	3	0.5794	0	0	0	0	0	0.3333	0	0	0	0	0	0	0	0	0	0	0	0	0	0	0	0	0	0	0	0.6667	0	0	0	0	0	0	0
ABCA12_p.R60Q	ABCA12	60	GRCh38	chr2	215064204	215064204	C	C	T	6	0.6934	0	0	0	0	0	0.1667	0	0	0.1667	0	0	0	0	0	0	0	0	0	0	0	0	0	0	0.1667	0	0	0	0	0	0	0.5	0	0
ABCA12_p.S2083F	ABCA12	2083	GRCh38	chr2	214955347	214955347	G	G	A	3	0.5794	0.3333	0	0	0	0	0	0	0	0	0	0	0	0	0	0	0	0	0	0	0	0	0	0	0	0	0.6667	0	0	0	0	0	0	0
ABCA12_p.S2331L	ABCA12	2331	GRCh38	chr2	214948708	214948708	G	G	A	3	0.5794	0	0.6667	0	0	0	0	0	0	0	0	0	0	0	0	0	0	0	0	0	0	0	0	0	0	0	0.3333	0	0	0	0	0	0	0
ABCA12_p.S2424S	ABCA12	2424	GRCh38	chr2	214945072	214945072	C	C	T	4	0.75	0	0.25	0	0	0	0	0	0	0	0	0	0	0	0	0	0	0	0	0	0.25	0	0	0	0	0	0.5	0	0	0	0	0	0	0
ABCA12_p.V498*	ABCA12	498	GRCh38	chr2	215019593	215019593	T	T	-	3	0	0	0	0	0	0	0	0	0	0	0	0	0	0	0	0	0	0	0	0	0	0	0	0	0	0	0	1	0	0	0	0	0	0
ABCA12_p.X354_splice	ABCA12	354	GRCh38	chr2	215031820	215031820	C	C	A	3	0.5794	0	0	0	0	0	0	0	0	0	0	0	0	0	0	0	0	0	0	0	0	0	0	0	0	0	0	0.3333	0	0	0	0.6667	0	0
ABCA12_p.X895_splice	ABCA12	895	GRCh38	chr2	215001738	215001738	C	C	A	3	0.5794	0	0	0	0	0	0.6667	0	0	0	0	0	0	0	0	0	0	0	0.3333	0	0	0	0	0	0	0	0	0	0	0	0	0	0	0
ABCA12_p.Y1226Y	ABCA12	1226	GRCh38	chr2	214989568	214989568	G	G	A	3	1	0	0	0	0	0	0	0	0	0	0	0	0	0	0	0	0	0	0	0	0	0	0	0	0	0.3333	0	0.3333	0	0	0	0.3333	0	0
ABCA13_c.*77G>A	ABCA13	noncoding	GRCh38	chr7	48645589	48645589	G	G	A	4	0.75	0	0	0	0	0	0.25	0	0	0	0	0	0	0	0	0	0	0	0	0	0	0	0	0	0.25	0	0	0	0	0	0	0.5	0	0
ABCA13_c.897+40C>T	ABCA13	noncoding	GRCh38	chr7	48234191	48234191	C	C	T	3	0.5794	0	0	0	0	0	0	0	0	0	0	0	0	0	0	0	0	0	0	0	0	0	0	0	0	0	0.6667	0	0	0	0	0.3333	0	0
ABCA13_p.A1792T	ABCA13	1792	GRCh38	chr7	48275040	48275040	G	G	A	3	1	0	0	0	0	0	0	0	0	0	0	0	0	0	0	0	0	0.3333	0	0	0	0	0	0	0	0	0.3333	0.3333	0	0	0	0	0	0
ABCA13_p.A4524T	ABCA13	4524	GRCh38	chr7	48511129	48511129	G	G	A	4	0.75	0	0	0	0	0	0.25	0	0	0	0	0	0	0	0	0	0	0	0	0	0	0	0	0.25	0	0	0	0	0	0	0	0.5	0	0
ABCA13_p.D2294Y	ABCA13	2294	GRCh38	chr7	48276546	48276546	G	G	T	3	0.5794	0	0	0	0	0	0.3333	0	0	0	0	0	0	0	0	0	0	0	0	0	0	0	0	0	0	0	0	0	0	0	0	0.6667	0	0
ABCA13_p.D4276N	ABCA13	4276	GRCh38	chr7	48466966	48466966	G	G	A	4	0.75	0	0	0	0	0	0.25	0	0	0	0	0	0	0	0	0	0	0	0	0	0	0	0	0	0	0	0.25	0	0	0	0	0.5	0	0
ABCA13_p.E307D	ABCA13	307	GRCh38	chr7	48239264	48239264	G	G	T	3	0.5794	0	0	0	0	0	0	0	0	0	0	0	0	0	0	0	0	0	0	0	0	0	0	0	0.3333	0	0	0	0	0	0	0.6667	0	0
ABCA13_p.E4847K	ABCA13	4847	GRCh38	chr7	48587187	48587187	G	G	A	3	0	0	0	0	0	0	0	0	0	0	0	0	0	0	0	0	0	0	0	0	0	0	0	0	0	0	0	0	0	0	0	1	0	0
ABCA13_p.E940D	ABCA13	940	GRCh38	chr7	48272486	48272486	A	A	C	4	0.4056	0	0	0	0	0	0.25	0	0	0	0	0	0	0	0	0	0	0	0	0	0	0	0	0	0	0	0	0.75	0	0	0	0	0	0
ABCA13_p.I2579*	ABCA13	2579	GRCh38	chr7	48278922	48278922	A	A	-	3	0.5794	0	0	0	0	0	0	0	0	0	0	0	0	0	0	0	0	0	0	0	0	0	0	0	0	0	0	0.6667	0	0	0	0.3333	0	0
ABCA13_p.N1764Tfs*18	ABCA13	1764	GRCh38	chr7	48274953	48274953	A	A	-	3	0.5794	0	0	0	0	0	0.3333	0	0	0	0	0	0	0	0	0	0	0	0	0	0	0	0	0	0	0	0	0.6667	0	0	0	0	0	0
ABCA13_p.R3418H	ABCA13	3418	GRCh38	chr7	48350691	48350691	G	G	A	3	0	0	0	0	0	0	0	0	0	0	0	0	0	0	0	0	0	0	0	0	0	0	0	0	0	0	0	0	0	0	0	1	0	0
ABCA13_p.R3497Q	ABCA13	3497	GRCh38	chr7	48352289	48352289	G	G	A	3	1	0	0	0	0	0	0.3333	0	0	0	0	0	0	0	0	0	0	0	0	0	0	0	0	0	0.3333	0	0.3333	0	0	0	0	0	0	0
ABCA13_p.R4043H	ABCA13	4043	GRCh38	chr7	48410577	48410577	G	G	A	3	1	0	0	0.3333	0	0	0.3333	0	0	0	0	0	0	0	0	0	0	0.3333	0	0	0	0	0	0	0	0	0	0	0	0	0	0	0	0
ABCA13_p.R4826R	ABCA13	4826	GRCh38	chr7	48580347	48580347	C	C	T	3	0.5794	0	0	0	0	0	0	0	0.3333	0	0	0	0	0	0	0	0	0	0	0	0	0	0	0	0	0	0	0	0	0	0	0.6667	0	0
ABCA13_p.S212F	ABCA13	212	GRCh38	chr7	48229827	48229827	C	C	T	3	0	0	0	0	0	0	0	0	0	0	0	0	0	0	0	0	0	0	0	0	0	0	0	0	0	0	1	0	0	0	0	0	0	0
ABCA13_p.T156Yfs*6	ABCA13	156	GRCh38	chr7	48221299	48221300	-	-	T	3	0.5794	0	0	0	0	0	0.6667	0	0	0	0	0	0	0	0	0	0	0	0	0	0	0	0	0	0	0	0	0	0	0	0	0.3333	0	0
ABCA13_p.T4026T	ABCA13	4026	GRCh38	chr7	48410527	48410527	G	G	A	3	1	0	0	0	0	0	0	0	0	0	0	0	0	0	0	0	0	0	0	0	0	0	0	0	0.3333	0	0.3333	0	0	0	0	0.3333	0	0
ABCA2_p.R1725C	ABCA2	1725	GRCh38	chr9	137012499	137012499	G	G	A	4	0.75	0	0	0	0	0	0.5	0	0	0	0	0	0	0	0	0	0	0	0.25	0	0	0	0	0	0	0	0	0	0	0	0	0.25	0	0
ABCA3_c.613+133C>A	ABCA3	noncoding	GRCh38	chr16	2323390	2323390	G	G	T	4	0.75	0	0.25	0	0	0	0.25	0	0	0	0	0	0	0	0	0	0	0	0	0	0	0	0	0	0	0	0	0	0	0	0	0.5	0	0
ABCA3_p.D342N	ABCA3	342	GRCh38	chr16	2317370	2317370	C	C	T	3	0	0	0	0	0	0	0	0	0	0	0	0	0	0	0	0	0	0	0	0	0	0	0	0	0	0	1	0	0	0	0	0	0	0
ABCA3_p.R208L	ABCA3	208	GRCh38	chr16	2319831	2319831	C	C	A	3	1	0	0	0	0	0	0	0	0	0	0.3333	0	0	0.3333	0	0	0	0	0	0	0	0	0	0	0	0	0.3333	0	0	0	0	0	0	0
ABCA3_p.T803T	ABCA3	803	GRCh38	chr16	2295595	2295595	C	C	T	3	1	0	0	0	0	0	0	0	0	0.3333	0	0	0	0	0	0	0	0	0.3333	0	0	0	0	0	0	0	0	0	0	0	0	0.3333	0	0
ABCA4_p.A1773V	ABCA4	1773	GRCh38	chr1	94014685	94014685	G	G	A	3	1	0	0	0	0	0	0.3333	0	0	0	0	0	0	0	0	0	0	0	0	0	0	0	0	0	0	0	0	0.3333	0	0	0	0.3333	0	0
ABCA4_p.E1278K	ABCA4	1278	GRCh38	chr1	94036770	94036770	C	C	T	3	1	0	0	0	0	0	0	0	0	0	0.3333	0	0	0	0	0	0	0	0.3333	0	0	0	0	0	0	0	0.3333	0	0	0	0	0	0	0
ABCA4_p.E2046*	ABCA4	2046	GRCh38	chr1	94005452	94005452	C	C	A	3	0.5794	0	0	0	0	0	0.3333	0	0	0	0	0	0	0	0	0	0	0	0	0	0	0	0	0	0	0	0	0	0	0	0	0.6667	0	0
ABCA4_p.I2047I	ABCA4	2047	GRCh38	chr1	94005447	94005447	G	G	T	3	1	0	0.3333	0	0	0	0.3333	0	0	0	0	0	0	0	0	0	0	0	0	0	0	0.3333	0	0	0	0	0	0	0	0	0	0	0	0
ABCA4_p.R2149*	ABCA4	2149	GRCh38	chr1	94000870	94000870	G	G	A	3	1	0	0	0	0	0	0	0	0	0	0	0	0	0	0	0	0	0	0	0	0	0.3333	0	0	0.3333	0	0	0	0	0	0	0.3333	0	0
ABCA4_p.R24C	ABCA4	24	GRCh38	chr1	94113063	94113063	G	G	A	3	0.5794	0	0	0	0	0	0	0	0	0	0	0	0	0	0	0	0	0	0	0	0	0	0	0	0	0	0.3333	0	0	0	0	0.6667	0	0
ABCA4_p.R785H	ABCA4	785	GRCh38	chr1	94056629	94056629	C	C	T	3	1	0	0	0	0	0	0.3333	0	0	0	0	0	0	0.3333	0	0	0	0	0.3333	0	0	0	0	0	0	0	0	0	0	0	0	0	0	0
ABCA4_p.V1192V	ABCA4	1192	GRCh38	chr1	94040074	94040074	G	G	A	4	0.4056	0	0	0	0	0	0	0	0	0	0	0	0	0	0	0	0	0	0	0	0	0	0	0	0	0	0	0.25	0	0	0	0.75	0	0
ABCA5_c.*106G>A	ABCA5	noncoding	GRCh38	chr17	69247431	69247431	C	C	T	3	0.5794	0	0	0	0	0	0.3333	0	0	0	0	0	0	0	0	0	0	0	0	0	0	0	0	0	0	0	0	0	0	0	0	0.6667	0	0
ABCA5_c.-15-5A>T	ABCA5	noncoding	GRCh38	chr17	69314435	69314435	T	T	A	4	0	0	0	0	0	0	0	0	0	0	0	0	0	0	1	0	0	0	0	0	0	0	0	0	0	0	0	0	0	0	0	0	0	0
ABCA5_p.E1298*	ABCA5	1298	GRCh38	chr17	69255817	69255817	C	C	A	3	0	0	0	0	0	0	0	0	0	0	0	0	0	0	0	0	0	0	0	0	0	0	0	0	0	0	0	0	0	0	0	1	0	0
ABCA5_p.F1078Lfs*6	ABCA5	1078	GRCh38	chr17	69264816	69264816	A	A	-	4	0.5	0	0	0	0	0	0.5	0	0	0	0	0	0	0	0	0	0	0	0	0	0	0	0	0	0	0	0	0.5	0	0	0	0	0	0
ABCA5_p.R1476Q	ABCA5	1476	GRCh38	chr17	69251855	69251855	C	C	T	9	0.3863	0	0	0	0	0	0.1111	0	0	0	0	0	0	0	0	0	0	0	0	0	0	0	0	0	0.2222	0	0	0	0	0	0	0.6667	0	0
ABCA6_c.*85C>T	ABCA6	noncoding	GRCh38	chr17	69078888	69078888	G	G	A	3	1	0	0.3333	0	0.3333	0	0	0	0	0	0	0	0	0	0	0	0	0	0	0	0	0	0	0	0	0	0.3333	0	0	0	0	0	0	0
ABCA6_c.-11G>A	ABCA6	noncoding	GRCh38	chr17	69140714	69140714	C	C	T	4	1	0	0.25	0.25	0	0	0.25	0	0	0	0	0	0	0	0	0	0	0	0	0	0	0	0	0	0	0	0	0	0	0	0	0.25	0	0
ABCA6_p.E795K	ABCA6	795	GRCh38	chr17	69107702	69107702	C	C	T	3	0.5794	0	0	0	0	0	0	0	0	0	0	0	0	0	0	0	0	0	0	0	0	0	0	0	0	0	0	0.3333	0	0	0	0.6667	0	0
ABCA6_p.E799K	ABCA6	799	GRCh38	chr17	69106206	69106206	C	C	T	3	0	0	0	0	0	0	0	0	0	0	0	0	0	0	0	0	0	0	0	0	0	0	0	0	0	0	0	0	0	0	0	1	0	0
ABCA6_p.E890K	ABCA6	890	GRCh38	chr17	69105534	69105534	C	C	T	4	0.5	0	0	0	0	0	0	0	0	0	0	0	0	0	0	0	0	0	0	0	0	0	0	0	0	0	0.5	0	0	0	0	0.5	0	0
ABCA6_p.L306Yfs*7	ABCA6	306	GRCh38	chr17	69129626	69129626	A	A	-	6	0.5645	0	0	0	0	0	0	0	0.1667	0	0	0	0	0	0	0	0	0	0	0	0	0	0	0	0	0	0	0.3333	0	0	0	0.5	0	0
ABCA6_p.R996Q	ABCA6	996	GRCh38	chr17	69100822	69100822	C	C	T	3	0.5794	0	0	0.3333	0	0	0	0	0	0	0	0	0	0	0	0	0	0	0	0	0	0	0	0	0	0	0	0	0	0	0	0.6667	0	0
ABCA6_p.V1066I	ABCA6	1066	GRCh38	chr17	69096726	69096726	C	C	T	3	1	0	0	0	0	0	0.3333	0	0	0	0.3333	0	0	0	0	0	0	0	0.3333	0	0	0	0	0	0	0	0	0	0	0	0	0	0	0
ABCA8_c.*43delT	ABCA8	noncoding	GRCh38	chr17	68868042	68868042	A	A	-	6	0.5645	0	0	0	0	0	0.3333	0	0	0	0	0	0	0	0	0	0	0	0	0	0	0	0	0	0	0	0	0.1667	0	0	0	0.5	0	0
ABCA8_p.A1329T	ABCA8	1329	GRCh38	chr17	68877613	68877613	C	C	T	3	1	0	0	0	0	0	0.3333	0	0	0	0	0	0	0	0	0	0	0	0.3333	0	0	0	0	0	0.3333	0	0	0	0	0	0	0	0	0
ABCA8_p.E1118K	ABCA8	1118	GRCh38	chr17	68885273	68885273	C	C	T	3	0.5794	0	0	0	0	0	0.3333	0	0	0	0	0	0	0	0	0	0	0	0	0	0	0	0	0	0	0	0	0	0	0	0	0.6667	0	0
ABCA8_p.R1088H	ABCA8	1088	GRCh38	chr17	68887063	68887063	C	C	T	4	0.4056	0	0	0	0	0	0.75	0	0	0	0	0	0	0	0	0	0	0	0	0	0	0	0	0	0	0	0	0	0	0	0	0.25	0	0
ABCA8_p.R430*	ABCA8	430	GRCh38	chr17	68924855	68924855	G	G	A	3	1	0	0	0	0	0	0	0	0	0.3333	0	0	0	0	0	0	0	0	0	0	0	0	0	0	0	0	0.3333	0	0	0	0	0.3333	0	0
ABCA8_p.T1427M	ABCA8	1427	GRCh38	chr17	68875704	68875704	G	G	A	3	1	0	0.3333	0	0	0	0	0	0	0	0	0	0	0	0	0	0	0	0	0	0	0	0	0.3333	0	0	0	0.3333	0	0	0	0	0	0
ABCA9_p.A1397T	ABCA9	1397	GRCh38	chr17	68986183	68986183	C	C	T	3	1	0	0	0	0	0	0.3333	0	0	0	0	0	0	0	0	0	0	0	0	0	0	0	0	0	0	0	0	0.3333	0	0	0	0.3333	0	0
ABCA9_p.A1486A	ABCA9	1486	GRCh38	chr17	68984097	68984097	C	C	A	3	0	0	0	0	0	0	0	0	0	0	0	0	0	0	0	0	0	0	0	0	0	0	0	0	0	0	1	0	0	0	0	0	0	0
ABCA9_p.G838G	ABCA9	838	GRCh38	chr17	69020474	69020474	G	G	A	3	1	0	0	0	0	0	0.3333	0	0	0	0	0	0	0	0	0	0	0	0	0	0	0	0	0	0	0	0	0.3333	0	0	0	0.3333	0	0
ABCA9_p.R853C	ABCA9	853	GRCh38	chr17	69020431	69020431	G	G	A	4	0.75	0	0	0	0	0	0	0	0	0	0	0	0	0	0	0	0	0	0	0	0	0	0	0	0	0	0.5	0.25	0	0	0	0.25	0	0
ABCA9_p.T253T	ABCA9	253	GRCh38	chr17	69043530	69043530	C	C	T	3	0.5794	0	0	0.3333	0	0	0	0	0	0	0	0	0	0	0	0	0	0	0	0	0	0	0	0	0	0	0	0	0	0	0	0.6667	0	0
ABCB1_p.A246A	ABCB1	246	GRCh38	chr7	87561352	87561352	C	C	T	3	1	0	0.3333	0	0.3333	0	0.3333	0	0	0	0	0	0	0	0	0	0	0	0	0	0	0	0	0	0	0	0	0	0	0	0	0	0	0
ABCB1_p.E273*	ABCB1	273	GRCh38	chr7	87561273	87561273	C	C	A	4	0	0	0	0	0	0	0	0	0	0	0	0	0	0	0	0	0	0	0	0	0	0	0	0	0	0	0	0	0	0	0	1	0	0
ABCB1_p.F201Sfs*5	ABCB1	201	GRCh38	chr7	87566170	87566170	A	A	-	3	1	0	0	0	0	0	0.3333	0	0	0	0	0	0	0	0	0	0	0	0	0	0	0	0	0	0	0	0	0.3333	0	0	0	0.3333	0	0
ABCB1_p.F771F	ABCB1	771	GRCh38	chr7	87541363	87541363	G	G	A	3	0	0	0	0	0	0	0	0	0	0	0	0	0	0	0	0	0	0	0	0	0	0	0	0	0	0	1	0	0	0	0	0	0	0
ABCB1_p.I365I	ABCB1	365	GRCh38	chr7	87550743	87550743	G	G	T	3	0.5794	0	0	0	0	0	0	0	0	0	0	0	0	0	0	0	0	0	0	0	0	0	0	0	0	0	0.3333	0	0	0	0	0.6667	0	0
ABCB1_p.K14N	ABCB1	14	GRCh38	chr7	87600143	87600143	C	C	A	5	0.3109	0	0	0	0	0	0.2	0	0	0	0	0	0	0	0	0	0	0	0	0	0	0	0	0	0	0	0	0	0	0	0	0.8	0	0
ABCB1_p.P1028P	ABCB1	1028	GRCh38	chr7	87516509	87516509	C	C	A	3	0.5794	0	0	0	0	0	0	0	0	0	0	0	0	0.3333	0	0	0	0	0	0	0	0	0	0	0	0	0.6667	0	0	0	0	0	0	0
ABCB1_p.R1085W	ABCB1	1085	GRCh38	chr7	87515260	87515260	G	G	A	3	1	0	0	0	0	0	0.3333	0	0	0	0	0	0	0	0	0	0	0	0	0	0.3333	0	0	0	0	0	0	0.3333	0	0	0	0	0	0
ABCB1_p.R286I	ABCB1	286	GRCh38	chr7	87553903	87553903	C	C	A	3	0.5794	0	0	0	0	0	0.3333	0	0	0	0	0	0	0	0	0	0	0	0	0	0	0	0	0	0.6667	0	0	0	0	0	0	0	0	0
ABCB1_p.R404Q	ABCB1	404	GRCh38	chr7	87550481	87550481	C	C	T	5	0.8277	0	0.2	0	0	0	0.2	0	0	0	0	0	0	0	0	0	0	0	0	0	0	0	0	0	0.2	0	0.4	0	0	0	0	0	0	0
ABCB1_p.R41C	ABCB1	41	GRCh38	chr7	87585677	87585677	G	G	A	4	0.75	0	0	0	0	0	0	0	0	0.25	0	0	0	0	0	0.25	0	0	0	0	0	0	0	0	0	0	0.5	0	0	0	0	0	0	0
ABCB1_p.R41H	ABCB1	41	GRCh38	chr7	87585676	87585676	C	C	T	3	0.5794	0	0	0	0	0	0.6667	0	0	0	0	0	0	0	0	0	0	0	0	0	0	0	0	0	0	0	0	0	0	0	0	0.3333	0	0
ABCB1_p.R467W	ABCB1	467	GRCh38	chr7	87550006	87550006	G	G	A	7	0.5929	0	0	0	0	0	0.1429	0	0	0	0	0	0	0	0	0	0	0	0	0	0	0	0	0.1429	0	0	0	0.1429	0	0	0	0.5714	0	0
ABCB1_p.R958Q	ABCB1	958	GRCh38	chr7	87519380	87519380	C	C	T	3	1	0	0	0	0	0	0	0	0	0.3333	0.3333	0	0	0	0	0	0	0	0	0	0	0	0	0	0	0	0	0.3333	0	0	0	0	0	0
ABCB1_p.S379S	ABCB1	379	GRCh38	chr7	87550555	87550555	C	C	T	4	1	0	0	0	0.25	0	0	0	0	0	0	0	0	0	0	0	0	0	0	0	0	0	0	0	0	0	0.25	0.25	0	0	0	0.25	0	0
ABCB1_p.S696F	ABCB1	696	GRCh38	chr7	87544253	87544253	G	G	A	4	0	0	0	0	0	0	0	0	0	0	0	0	0	0	0	0	0	0	0	0	0	0	0	0	0	0	1	0	0	0	0	0	0	0
ABCB10_c.*122delT	ABCB10	noncoding	GRCh38	chr1	229518057	229518057	A	A	-	4	0.4056	0	0	0	0.25	0	0	0	0	0	0	0	0	0	0	0	0	0	0	0	0	0	0	0	0	0	0	0	0	0	0	0.75	0	0
ABCB10_c.*61delA	ABCB10	noncoding	GRCh38	chr1	229518118	229518118	T	T	-	9	0.2411	0	0	0	0	0	0	0	0	0	0	0	0	0	0	0	0	0	0	0	0	0	0	0	0	0	0	0.7778	0	0	0	0.2222	0	0
ABCB10_p.I374I	ABCB10	374	GRCh38	chr1	229540687	229540687	G	G	A	3	0.5794	0	0	0	0	0	0	0	0	0	0	0	0	0	0	0	0	0	0	0	0	0.3333	0	0	0	0	0	0	0	0	0	0.6667	0	0
ABCB11_p.A995V	ABCB11	995	GRCh38	chr2	168935256	168935256	G	G	A	3	1	0	0	0	0	0	0	0	0	0	0	0	0	0	0	0	0	0	0	0	0.3333	0	0	0	0.3333	0	0	0	0	0.3333	0	0	0	0
ABCB11_p.F310L	ABCB11	310	GRCh38	chr2	168986263	168986263	G	G	T	4	0.75	0	0	0	0	0	0	0	0	0	0	0	0	0	0	0	0	0	0.25	0	0.25	0.5	0	0	0	0	0	0	0	0	0	0	0	0
ABCB11_p.F328F	ABCB11	328	GRCh38	chr2	168986209	168986209	G	G	A	3	1	0	0	0	0	0	0.3333	0	0	0.3333	0	0	0	0	0	0	0	0	0	0	0	0	0	0	0	0	0.3333	0	0	0	0	0	0	0
ABCB11_p.I569I	ABCB11	569	GRCh38	chr2	168970147	168970147	G	G	A	3	1	0	0	0	0	0	0	0	0	0.3333	0.3333	0	0	0	0	0	0	0	0	0	0	0	0	0	0	0	0	0	0	0	0	0.3333	0	0
ABCB11_p.L1012L	ABCB11	1012	GRCh38	chr2	168935204	168935204	G	G	A	5	0.8277	0	0	0	0	0	0	0	0	0.4	0	0	0	0	0	0	0.2	0	0	0	0.2	0	0	0	0	0	0.2	0	0	0	0	0	0	0
ABCB11_p.R948C	ABCB11	948	GRCh38	chr2	168935398	168935398	G	G	A	4	0.75	0	0	0	0	0	0	0	0	0	0	0	0	0	0	0	0	0	0	0	0	0	0	0.25	0	0	0	0.5	0	0	0	0.25	0	0
ABCB4_p.E616K	ABCB4	616	GRCh38	chr7	87431451	87431451	C	C	T	3	1	0	0	0	0	0	0	0	0	0	0	0	0	0	0	0	0	0	0	0	0	0	0	0	0.3333	0	0.3333	0	0	0	0	0.3333	0	0
ABCB4_p.F269F	ABCB4	269	GRCh38	chr7	87449994	87449994	G	G	A	3	0.5794	0	0	0	0	0	0	0	0	0.3333	0	0	0	0	0	0	0	0	0	0	0	0	0	0	0	0	0	0	0	0	0	0.6667	0	0
ABCB4_p.R47*	ABCB4	47	GRCh38	chr7	87462905	87462905	G	G	A	5	0.5904	0	0	0.2	0	0	0	0	0	0	0	0	0	0	0	0	0	0	0	0	0	0	0	0	0	0	0	0.2	0	0	0	0.6	0	0
ABCB4_p.R957*	ABCB4	957	GRCh38	chr7	87411948	87411948	G	G	A	6	0.871	0	0.1667	0.1667	0.1667	0	0	0	0	0	0	0	0	0	0	0	0	0	0	0	0	0	0	0	0	0	0.1667	0	0	0	0	0.3333	0	0
ABCB4_p.S339Qfs*3	ABCB4	339	GRCh38	chr7	87444966	87444966	A	A	-	4	1	0	0	0	0	0	0.25	0	0.25	0	0	0	0	0	0	0	0	0	0	0	0	0	0	0	0	0	0	0.25	0	0	0	0.25	0	0
ABCB4_p.T34T	ABCB4	34	GRCh38	chr7	87472654	87472654	C	C	T	3	0	0	0	0	0	0	0	0	0	0	0	0	0	0	0	0	0	0	0	0	0	0	0	0	0	0	1	0	0	0	0	0	0	0
ABCB5_c.1707+457G>A	ABCB5	noncoding	GRCh38	chr7	20659133	20659133	G	G	A	4	1	0	0	0	0	0	0.25	0	0	0.25	0	0	0	0	0	0	0	0	0	0	0	0	0	0	0	0	0	0.25	0	0	0	0.25	0	0
ABCB5_c.1707+463C>T	ABCB5	noncoding	GRCh38	chr7	20659139	20659139	C	C	T	4	0.75	0	0	0	0	0	0	0	0	0.25	0	0	0	0	0	0	0	0	0	0	0	0	0	0	0	0	0.5	0	0	0	0	0.25	0	0
ABCB5_p.A849A	ABCB5	849	GRCh38	chr7	20723141	20723141	C	C	A	4	1	0	0	0	0	0	0	0	0	0	0.25	0	0	0	0	0	0	0.25	0.25	0	0	0	0	0	0	0	0.25	0	0	0	0	0	0	0
ABCB5_p.D1187N	ABCB5	1187	GRCh38	chr7	20753489	20753489	G	G	A	4	0.75	0	0	0	0	0	0	0	0	0	0	0	0	0	0	0	0	0	0	0	0	0.25	0	0	0	0	0.5	0	0	0	0	0.25	0	0
ABCB5_p.E265*	ABCB5	265	GRCh38	chr7	20645870	20645870	G	G	T	3	1	0	0.3333	0	0	0	0.3333	0	0	0	0	0	0	0	0	0	0	0	0	0	0	0	0	0	0	0	0	0	0	0	0	0.3333	0	0
ABCB5_p.G1159S	ABCB5	1159	GRCh38	chr7	20753405	20753405	G	G	A	4	1	0	0	0	0	0	0	0	0	0.25	0	0	0	0	0.25	0	0	0	0	0	0	0	0	0	0	0	0	0.25	0	0	0	0.25	0	0
ABCB5_p.I217Tfs*3	ABCB5	217	GRCh38	chr7	20643603	20643604	-	-	CTCTG	3	0	0	0	0	0	0	0	0	0	0	0	0	0	0	0	0	0	0	0	0	0	0	0	0	0	0	0	0	0	0	0	1	0	0
ABCB5_p.R1018*	ABCB5	1018	GRCh38	chr7	20742904	20742904	C	C	T	4	0.75	0	0	0	0	0	0.25	0	0	0	0.25	0	0	0	0	0	0	0	0	0	0	0	0	0	0	0	0.5	0	0	0	0	0	0	0
ABCB5_p.R140Q	ABCB5	140	GRCh38	chr7	20643288	20643288	G	G	A	6	0.4842	0	0	0	0	0	0	0	0	0	0	0	0	0	0	0	0	0	0	0	0	0	0	0	0.1667	0	0	0.1667	0	0	0	0.6667	0	0
ABCB5_p.R587Q	ABCB5	587	GRCh38	chr7	20681557	20681557	G	G	A	12	0.593	0	0.0833	0	0	0	0.25	0	0	0.0833	0	0	0	0	0	0	0	0	0	0	0	0	0	0	0	0	0.25	0	0	0	0	0.3333	0	0
ABCB5_p.R613Q	ABCB5	613	GRCh38	chr7	20681635	20681635	G	G	A	3	0.5794	0	0	0	0	0	0	0	0	0	0	0	0	0	0	0	0	0	0	0	0	0	0	0	0	0	0.6667	0	0	0	0	0.3333	0	0
ABCB5_p.R885C	ABCB5	885	GRCh38	chr7	20727067	20727067	C	C	T	3	1	0	0	0	0	0	0	0	0	0	0	0	0	0	0	0.3333	0	0.3333	0	0	0	0	0	0.3333	0	0	0	0	0	0	0	0	0	0
ABCB5_p.R885H	ABCB5	885	GRCh38	chr7	20727068	20727068	G	G	A	3	1	0	0	0	0	0	0.3333	0	0	0	0	0	0	0	0	0	0	0.3333	0	0	0.3333	0	0	0	0	0	0	0	0	0	0	0	0	0
ABCB5_p.R948Q	ABCB5	948	GRCh38	chr7	20728431	20728431	G	G	A	3	0.5794	0	0	0	0	0	0	0	0	0	0	0	0	0	0	0	0	0	0	0	0	0	0	0	0.3333	0	0	0	0	0	0	0.6667	0	0
ABCB5_p.S193L	ABCB5	193	GRCh38	chr7	20643532	20643532	C	C	T	8	0.5163	0	0.125	0	0	0	0	0	0	0	0	0	0	0	0	0	0	0	0.125	0	0	0	0	0	0	0	0.625	0	0	0	0	0.125	0	0
ABCB5_p.S830F	ABCB5	830	GRCh38	chr7	20723083	20723083	C	C	T	3	0.5794	0	0	0	0	0	0	0	0	0	0	0	0	0	0	0	0	0	0	0	0	0	0	0	0	0.3333	0.6667	0	0	0	0	0	0	0
ABCB5_p.S912S	ABCB5	912	GRCh38	chr7	20728324	20728324	G	G	A	3	1	0	0	0	0	0	0	0	0	0.3333	0	0	0	0	0	0.3333	0	0	0	0	0	0	0	0	0	0	0	0	0	0	0	0.3333	0	0
ABCB6_p.E472K	ABCB6	472	GRCh38	chr2	219214159	219214159	C	C	T	3	0.5794	0	0	0.3333	0	0	0	0	0	0	0	0	0	0	0	0	0	0	0	0	0	0	0	0	0	0	0	0	0	0	0	0.6667	0	0
ABCB6_p.G318Vfs*9	ABCB6	318	GRCh38	chr2	219216381	219216381	C	C	-	8	0.4329	0	0	0	0	0	0.125	0	0	0	0	0	0	0	0	0	0	0	0	0	0	0	0	0	0	0	0	0.625	0	0	0	0.25	0	0
ABCB6_p.R584H	ABCB6	584	GRCh38	chr2	219213295	219213295	C	C	T	3	1	0	0	0	0	0	0	0	0.3333	0	0	0	0	0	0	0	0	0	0	0	0	0	0	0	0.3333	0	0	0	0	0	0	0.3333	0	0
ABCB7_c.*25delT	ABCB7	noncoding	GRCh38	chrX	75053345	75053345	A	A	-	5	0.4182	0	0	0	0	0	0	0	0	0	0	0	0	0	0	0	0	0	0	0	0	0	0	0	0	0	0	0.4	0	0	0	0.6	0	0
ABCB7_p.C289C	ABCB7	289	GRCh38	chrX	75073945	75073945	G	G	A	3	0.5794	0	0	0	0	0	0.3333	0	0	0	0	0	0	0	0	0	0	0	0	0	0	0	0	0	0	0	0	0	0	0	0	0.6667	0	0
ABCB7_p.S641L	ABCB7	641	GRCh38	chrX	75062341	75062341	G	G	A	4	0.4056	0	0	0	0	0	0	0	0	0	0	0	0	0	0	0	0	0	0	0	0	0	0	0	0.25	0	0	0	0	0	0	0.75	0	0
ABCB8_p.S265S	ABCB8	265	GRCh38	chr7	151034808	151034808	C	C	T	3	0.5794	0	0	0	0	0	0	0	0	0	0	0	0.3333	0	0	0	0	0	0	0	0	0	0	0	0	0	0.6667	0	0	0	0	0	0	0
ABCB9_p.L558Wfs*24	ABCB9	558	GRCh38	chr12	122940182	122940182	G	G	-	3	0.5794	0	0	0	0	0	0	0	0	0	0	0	0	0	0	0	0	0	0	0	0	0	0	0	0.3333	0	0	0.6667	0	0	0	0	0	0
ABCC1_c.1677+21C>T	ABCC1	noncoding	GRCh38	chr16	16056316	16056316	C	C	T	3	0	0	0	0	0	0	0	0	0	0	0	0	0	0	0	0	0	0	0	0	0	0	0	0	0	0	1	0	0	0	0	0	0	0
ABCC1_p.A1115T	ABCC1	1115	GRCh38	chr16	16115029	16115029	G	G	A	3	0.5794	0	0	0	0	0	0	0	0	0	0	0	0	0	0	0	0	0	0	0	0	0	0	0	0.3333	0	0	0	0	0	0	0.6667	0	0
ABCC1_p.A861T	ABCC1	861	GRCh38	chr16	16090525	16090525	G	G	A	3	1	0.3333	0	0	0	0	0.3333	0	0	0	0	0	0	0	0	0	0	0	0.3333	0	0	0	0	0	0	0	0	0	0	0	0	0	0	0
ABCC1_p.E1144K	ABCC1	1144	GRCh38	chr16	16122014	16122014	G	G	A	3	1	0	0	0	0	0	0	0	0	0	0.3333	0	0	0	0	0	0	0	0	0	0	0	0	0.3333	0	0	0	0	0	0	0	0.3333	0	0
ABCC1_p.T1012T	ABCC1	1012	GRCh38	chr16	16111539	16111539	G	G	A	3	1	0	0	0	0	0	0.3333	0	0	0.3333	0.3333	0	0	0	0	0	0	0	0	0	0	0	0	0	0	0	0	0	0	0	0	0	0	0
ABCC1_p.T1448T	ABCC1	1448	GRCh38	chr16	16138415	16138415	G	G	A	3	1	0	0	0	0.3333	0	0	0	0	0	0.3333	0	0	0	0	0	0	0	0	0	0	0	0	0	0	0	0	0	0	0	0	0.3333	0	0
ABCC10_p.A504V	ABCC10	504	GRCh38	chr6	43434751	43434751	C	C	T	3	0.5794	0	0	0	0	0	0	0	0	0	0	0	0	0	0	0	0	0	0.3333	0	0	0	0	0	0	0	0	0	0	0	0	0.6667	0	0
ABCC10_p.R570Q	ABCC10	570	GRCh38	chr6	43435851	43435851	G	G	A	3	1	0	0	0	0	0	0	0	0	0	0	0	0	0	0	0.3333	0	0	0.3333	0.3333	0	0	0	0	0	0	0	0	0	0	0	0	0	0
ABCC10_p.R570W	ABCC10	570	GRCh38	chr6	43435850	43435850	C	C	T	5	0.8277	0	0	0.2	0	0	0	0	0	0.4	0.2	0	0	0	0	0.2	0	0	0	0	0	0	0	0	0	0	0	0	0	0	0	0	0	0
ABCC11_c.-18-4G>A	ABCC11	noncoding	GRCh38	chr16	48231943	48231943	C	C	T	3	0.5794	0	0	0	0	0	0	0	0	0	0	0	0	0	0	0	0	0	0	0	0	0	0	0	0	0	0.3333	0	0	0	0	0.6667	0	0
ABCC11_p.A286T	ABCC11	286	GRCh38	chr16	48216209	48216209	C	C	T	3	0.5794	0	0	0	0	0	0	0	0	0	0	0	0	0	0	0	0	0	0	0	0	0	0	0	0	0	0	0.3333	0	0	0	0.6667	0	0
ABCC11_p.F165F	ABCC11	165	GRCh38	chr16	48224330	48224330	G	G	A	3	0.5794	0	0	0	0	0	0	0	0	0	0	0	0	0	0	0	0	0	0	0	0	0	0	0	0	0	0.6667	0	0	0	0	0.3333	0	0
ABCC11_p.F314F	ABCC11	314	GRCh38	chr16	48216123	48216123	G	G	A	3	0	0	0	0	0	0	0	0	0	0	0	0	0	0	0	0	0	0	0	0	0	0	0	0	0	0	1	0	0	0	0	0	0	0
ABCC11_p.I490I	ABCC11	490	GRCh38	chr16	48211086	48211086	G	G	A	3	0.5794	0	0	0	0	0	0	0	0	0	0	0	0	0	0.3333	0	0	0	0	0	0	0	0	0	0	0	0.6667	0	0	0	0	0	0	0
ABCC11_p.S407S	ABCC11	407	GRCh38	chr16	48214908	48214908	G	G	T	3	1	0	0	0.3333	0	0	0	0	0	0	0	0	0	0	0	0	0	0.3333	0	0	0	0	0	0	0	0	0	0	0	0	0	0.3333	0	0
ABCC11_p.T442T	ABCC11	442	GRCh38	chr16	48213473	48213473	C	C	T	3	0.5794	0	0	0	0	0	0	0	0	0	0	0	0	0	0	0	0	0	0	0	0	0	0	0.3333	0	0	0	0	0	0	0	0.6667	0	0
ABCC11_p.V687I	ABCC11	687	GRCh38	chr16	48200299	48200299	C	C	T	3	1	0	0	0	0	0	0	0	0	0	0	0	0	0	0	0	0.3333	0	0	0	0	0	0	0	0	0	0	0.3333	0	0	0	0.3333	0	0
ABCC12_p.A197A	ABCC12	197	GRCh38	chr16	48140753	48140753	C	C	T	3	1	0	0	0	0	0	0.3333	0	0	0	0	0	0	0	0	0	0	0	0.3333	0	0	0	0	0	0	0	0	0	0	0	0	0.3333	0	0
ABCC12_p.E749*	ABCC12	749	GRCh38	chr16	48111472	48111472	C	C	A	3	0.5794	0	0	0	0	0	0.3333	0	0	0	0	0	0	0	0	0	0	0	0	0	0	0	0	0	0	0	0	0	0	0	0	0.6667	0	0
ABCC12_p.E928D	ABCC12	928	GRCh38	chr16	48104258	48104258	C	C	A	3	1	0	0	0	0	0	0.3333	0	0	0	0	0	0	0	0	0	0	0	0	0	0	0	0	0	0	0	0	0	0	0	0	0.3333	0.3333	0
ABCC12_p.F935Lfs*8	ABCC12	935	GRCh38	chr16	48104237	48104237	A	A	-	3	1	0	0	0	0	0	0	0	0	0	0	0	0	0	0	0	0	0	0	0	0	0	0	0	0.3333	0	0	0.3333	0	0	0	0.3333	0	0
ABCC12_p.I352I	ABCC12	352	GRCh38	chr16	48133759	48133759	G	G	A	3	0.5794	0	0	0	0	0	0	0	0	0	0	0	0	0	0	0	0	0	0	0	0	0	0	0	0	0	0.6667	0	0	0	0	0.3333	0	0
ABCC12_p.R17Q	ABCC12	17	GRCh38	chr16	48146375	48146375	C	C	T	3	1	0	0	0.3333	0	0	0	0	0	0	0.3333	0	0	0	0	0	0	0	0	0	0	0	0	0	0	0	0	0.3333	0	0	0	0	0	0
ABCC12_p.R615H	ABCC12	615	GRCh38	chr16	48115560	48115560	C	C	T	3	1	0	0	0	0	0	0	0	0	0	0.3333	0	0	0	0	0	0	0	0	0	0	0	0	0	0	0	0	0.3333	0	0	0	0.3333	0	0
ABCC12_p.R94Q	ABCC12	94	GRCh38	chr16	48141348	48141348	C	C	T	3	0.5794	0	0	0	0	0	0	0	0	0	0	0	0	0	0	0	0	0.3333	0	0	0	0	0	0	0	0	0	0	0	0	0	0.6667	0	0
ABCC12_p.S1162S	ABCC12	1162	GRCh38	chr16	48088075	48088075	C	C	T	3	1	0	0	0	0	0	0	0	0	0	0	0	0	0	0	0	0	0.3333	0	0	0	0	0	0.3333	0	0	0	0	0	0	0	0.3333	0	0
ABCC12_p.T1080T	ABCC12	1080	GRCh38	chr16	48091165	48091165	C	C	T	4	0.75	0	0	0	0	0	0	0	0.25	0	0	0	0	0	0	0	0	0	0	0	0	0	0	0	0	0	0	0	0	0.25	0	0.5	0	0
ABCC12_p.V867I	ABCC12	867	GRCh38	chr16	48105213	48105213	C	C	T	5	0.5904	0	0	0	0	0	0	0	0	0	0	0	0	0	0	0	0	0	0	0	0	0	0	0	0.2	0	0	0.2	0	0	0	0.6	0	0
ABCC2_p.C1515C	ABCC2	1515	GRCh38	chr10	99851538	99851538	C	C	T	4	0.4056	0	0	0	0	0	0.25	0	0	0	0	0	0	0	0	0	0	0	0	0	0	0	0	0	0	0	0	0	0	0	0	0.75	0	0
ABCC2_p.E1429K	ABCC2	1429	GRCh38	chr10	99847099	99847099	G	G	A	4	0.5	0	0	0.5	0	0	0	0	0	0	0	0	0	0	0	0	0	0	0	0	0	0	0	0	0	0	0	0	0	0	0	0.5	0	0
ABCC2_p.F71F	ABCC2	71	GRCh38	chr10	99792239	99792239	C	C	T	3	0.5794	0	0	0	0	0	0.3333	0	0	0	0	0	0	0	0	0	0	0	0	0	0	0	0	0	0	0	0	0	0	0	0	0.6667	0	0
ABCC2_p.I1009I	ABCC2	1009	GRCh38	chr10	99831754	99831754	C	C	A	3	1	0	0	0	0.3333	0	0.3333	0	0	0	0	0	0	0	0	0	0	0	0	0	0	0	0	0	0.3333	0	0	0	0	0	0	0	0	0
ABCC2_p.K297Rfs*14	ABCC2	297	GRCh38	chr10	99799222	99799222	A	A	-	4	0.5	0	0	0	0	0	0	0	0	0	0	0	0	0	0	0	0	0	0	0	0	0	0	0	0	0	0	0.5	0	0	0	0.5	0	0
ABCC2_p.L138I	ABCC2	138	GRCh38	chr10	99793629	99793629	C	C	A	4	0.4056	0	0	0.25	0	0	0	0	0	0	0	0	0	0	0	0	0	0	0	0	0	0	0	0	0	0	0	0	0	0	0	0.75	0	0
ABCC2_p.R911*	ABCC2	911	GRCh38	chr10	99830417	99830417	C	C	T	4	0.4056	0	0	0	0	0	0	0	0	0	0	0	0	0	0	0	0	0	0.25	0	0	0	0	0	0	0	0	0	0	0	0	0.75	0	0
ABCC2_p.S650L	ABCC2	650	GRCh38	chr10	99811584	99811584	C	C	T	3	0	0	0	0	0	0	0	0	0	0	0	0	0	0	0	0	0	0	0	0	0	0	0	0	0	0	0	0	0	0	0	1	0	0
ABCC2_p.S978S	ABCC2	978	GRCh38	chr10	99831661	99831661	G	G	T	4	1	0	0	0.25	0	0	0.25	0	0	0	0	0	0	0	0	0	0	0.25	0	0	0	0	0	0	0	0	0	0	0	0	0	0.25	0	0
ABCC3_p.F1201F	ABCC3	1201	GRCh38	chr17	50678117	50678117	C	C	T	4	1	0	0	0	0.25	0	0	0	0	0	0	0	0	0	0	0	0	0	0.25	0	0	0	0	0	0	0	0.25	0	0	0	0	0.25	0	0
ABCC3_p.R1278H	ABCC3	1278	GRCh38	chr17	50683635	50683635	G	G	A	3	0.5794	0	0	0	0	0	0	0	0	0	0	0	0	0	0	0	0	0	0	0	0	0	0	0	0	0.3333	0	0	0	0	0	0.6667	0	0
ABCC3_p.S486S	ABCC3	486	GRCh38	chr17	50667580	50667580	G	G	A	3	0.5794	0	0	0	0.3333	0	0	0	0	0	0	0	0	0	0	0	0	0	0	0	0	0	0	0	0	0	0	0	0	0	0	0.6667	0	0
ABCC4_c.*81delT	ABCC4	noncoding	GRCh38	chr13	95021494	95021494	A	A	-	3	0.5794	0	0	0	0	0	0.6667	0	0	0	0	0	0	0	0	0	0	0	0	0	0	0	0	0	0	0	0	0.3333	0	0	0	0	0	0
ABCC4_p.E439K	ABCC4	439	GRCh38	chr13	95188491	95188491	C	C	T	3	0.5794	0	0	0	0	0	0	0	0	0	0	0	0	0	0	0	0	0	0	0	0	0	0	0	0	0	0	0.6667	0	0	0	0.3333	0	0
ABCC4_p.G438G	ABCC4	438	GRCh38	chr13	95188492	95188492	G	G	A	3	1	0.3333	0	0	0	0	0.3333	0	0	0	0	0	0	0	0	0.3333	0	0	0	0	0	0	0	0	0	0	0	0	0	0	0	0	0	0
ABCC4_p.I1219Sfs*11	ABCC4	1219	GRCh38	chr13	95043762	95043762	T	T	-	3	0.5794	0	0	0	0	0	0	0	0	0	0	0	0	0	0	0	0	0	0	0	0	0	0	0	0	0	0	0.6667	0	0	0	0.3333	0	0
ABCC4_p.L883Wfs*7	ABCC4	883	GRCh38	chr13	95083178	95083178	A	A	-	11	0.4149	0	0	0	0	0	0.1818	0	0	0	0	0	0	0	0	0	0	0	0	0	0	0	0	0	0	0	0	0.5455	0	0	0	0.2727	0	0
ABCC4_p.V447M	ABCC4	447	GRCh38	chr13	95188467	95188467	C	C	T	3	0.5794	0	0	0	0	0	0.3333	0	0	0	0	0	0	0	0	0	0	0	0	0	0	0	0	0	0	0	0	0	0	0	0	0.6667	0	0
ABCC5_p.C347C	ABCC5	347	GRCh38	chr3	183981833	183981833	G	G	A	4	0.75	0	0	0	0	0	0.5	0	0	0.25	0	0	0	0	0	0	0	0	0	0	0	0	0	0	0	0	0	0.25	0	0	0	0	0	0
ABCC5_p.I1007I	ABCC5	1007	GRCh38	chr3	183950049	183950049	G	G	A	3	1	0	0	0	0	0	0	0	0	0	0	0	0	0	0	0	0	0	0	0	0	0	0	0	0	0	0.3333	0.3333	0	0	0	0.3333	0	0
ABCC5_p.L1090Cfs*26	ABCC5	1090	GRCh38	chr3	183947469	183947469	A	A	-	11	0.4675	0	0	0	0	0	0.0909	0	0	0	0	0	0	0	0	0	0	0	0	0	0	0	0	0	0	0	0	0.2727	0	0	0.0909	0.5455	0	0
ABCC5_p.L1090Vfs*62	ABCC5	1090	GRCh38	chr3	183947469	183947470	AA	AA	-	5	0.8277	0	0	0.2	0	0	0.4	0	0	0	0	0	0	0	0	0	0	0.2	0	0	0	0	0	0	0	0	0	0	0	0	0	0.2	0	0
ABCC5_p.R1041H	ABCC5	1041	GRCh38	chr3	183949858	183949858	C	C	T	4	0.75	0	0	0	0	0	0	0	0	0.25	0	0	0	0	0	0	0	0	0	0	0	0	0	0.25	0	0	0	0	0	0	0	0.5	0	0
ABCC5_p.R535H	ABCC5	535	GRCh38	chr3	183971720	183971720	C	C	T	3	1	0	0	0	0	0	0	0	0	0	0	0	0	0	0	0	0	0	0	0	0	0	0	0.3333	0	0	0	0.3333	0	0	0	0.3333	0	0
ABCC6_c.219+40C>T	ABCC6	noncoding	GRCh38	chr16	16221609	16221609	G	G	A	5	0.4182	0	0	0	0	0	0	0	0	0	0	0	0	0	0	0	0	0	0	0	0	0	0	0	0	0	0.6	0	0	0	0	0.4	0	0
ABCC6_p.A23T	ABCC6	23	GRCh38	chr16	16221801	16221801	C	C	T	3	0.5794	0	0	0	0	0	0.6667	0	0	0.3333	0	0	0	0	0	0	0	0	0	0	0	0	0	0	0	0	0	0	0	0	0	0	0	0
ABCC6_p.D235Y	ABCC6	235	GRCh38	chr16	16208819	16208819	C	C	A	3	1	0.3333	0	0	0	0	0.3333	0	0	0.3333	0	0	0	0	0	0	0	0	0	0	0	0	0	0	0	0	0	0	0	0	0	0	0	0
ABCC6_p.F713F	ABCC6	713	GRCh38	chr16	16182520	16182520	G	G	A	3	1	0	0	0.3333	0	0	0	0	0	0	0	0	0	0	0	0.3333	0	0	0	0	0	0	0	0	0	0	0	0	0	0	0	0.3333	0	0
ABCC6_p.I1325I	ABCC6	1325	GRCh38	chr16	16154939	16154939	G	G	A	3	1	0	0	0	0	0	0.3333	0	0	0	0	0	0	0	0	0	0	0	0	0	0	0	0	0	0	0.3333	0	0	0	0	0	0.3333	0	0
ABCC6_p.R1114H	ABCC6	1114	GRCh38	chr16	16163158	16163158	C	C	T	3	0.5794	0	0	0	0	0	0	0	0	0	0	0	0	0	0	0	0	0	0	0	0	0	0	0	0	0	0	0.3333	0	0	0	0.6667	0	0
ABCC6_p.R1141Q	ABCC6	1141	GRCh38	chr16	16163077	16163077	C	C	T	3	0.5794	0	0	0	0	0	0	0	0	0	0.3333	0	0	0	0	0	0	0	0	0	0	0	0	0	0	0	0.6667	0	0	0	0	0	0	0
ABCC6_p.R1164*	ABCC6	1164	GRCh38	chr16	16163009	16163009	G	G	A	3	1	0	0	0	0	0	0.3333	0	0	0	0	0	0.3333	0	0	0	0	0	0	0	0	0	0	0.3333	0	0	0	0	0	0	0	0	0	0
ABCC8_p.D424N	ABCC8	424	GRCh38	chr11	17448578	17448578	C	C	T	3	0.5794	0	0	0	0	0	0.6667	0	0	0	0	0	0	0	0	0	0	0	0.3333	0	0	0	0	0	0	0	0	0	0	0	0	0	0	0
ABCC8_p.F1559F	ABCC8	1559	GRCh38	chr11	17393060	17393060	G	G	A	5	0.3109	0	0	0	0	0	0	0	0	0.2	0	0	0	0	0	0	0	0	0	0	0	0	0	0	0	0	0	0	0	0	0	0.8	0	0
ABCC8_p.F1573F	ABCC8	1573	GRCh38	chr11	17393018	17393018	G	G	A	4	1	0	0	0	0	0	0	0	0.25	0	0	0	0	0	0	0	0	0	0	0	0	0	0	0	0	0	0.25	0.25	0	0	0	0.25	0	0
ABCC8_p.F221F	ABCC8	221	GRCh38	chr11	17461742	17461742	G	G	A	3	1	0	0	0.3333	0	0	0	0	0	0	0	0	0	0	0	0	0	0	0	0	0	0	0	0	0	0	0.3333	0	0	0	0	0.3333	0	0
ABCC8_p.F83F	ABCC8	83	GRCh38	chr11	17474927	17474927	G	G	A	4	0.4056	0	0	0	0	0	0.25	0	0	0	0	0	0	0	0	0	0	0	0	0	0	0	0	0	0	0	0.75	0	0	0	0	0	0	0
ABCC8_p.G672G	ABCC8	672	GRCh38	chr11	17428313	17428313	G	G	A	3	1	0	0	0	0	0	0	0	0	0	0	0	0	0	0	0	0	0	0	0	0	0	0	0	0	0	0.3333	0.3333	0	0	0	0.3333	0	0
ABCC8_p.H1363H	ABCC8	1363	GRCh38	chr11	17396946	17396946	G	G	A	3	0.5794	0	0	0	0	0	0	0	0	0	0	0	0	0	0	0	0	0	0	0	0	0	0	0	0	0	0	0.3333	0	0	0	0.6667	0	0
ABCC8_p.I255I	ABCC8	255	GRCh38	chr11	17461640	17461640	G	G	A	3	0	0	0	0	0	0	0	0	0	0	0	0	0	0	0	0	0	0	0	0	0	0	0	0	0	0	1	0	0	0	0	0	0	0
ABCC8_p.R1352C	ABCC8	1352	GRCh38	chr11	17396981	17396981	G	G	A	3	0.5794	0	0	0	0	0	0	0	0	0	0	0	0	0	0	0	0.3333	0	0	0	0	0	0	0	0	0	0	0	0	0	0	0.6667	0	0
ABCC8_p.R836Q	ABCC8	836	GRCh38	chr11	17412715	17412715	C	C	T	3	0.5794	0	0.6667	0	0	0	0	0	0	0	0	0	0	0	0	0	0	0	0	0	0	0	0	0	0	0	0.3333	0	0	0	0	0	0	0
ABCC8_p.S773L	ABCC8	773	GRCh38	chr11	17414584	17414584	G	G	A	3	1	0	0.3333	0	0	0	0	0	0	0.3333	0	0	0	0	0	0	0	0	0	0	0	0	0	0	0	0	0.3333	0	0	0	0	0	0	0
ABCC9_p.F1048F	ABCC9	1048	GRCh38	chr12	21844868	21844868	G	G	A	4	0	0	0	0	0	0	0	0	0	0	0	0	0	0	0	0	0	0	0	0	0	0	0	0	0	0	1	0	0	0	0	0	0	0
ABCC9_p.F112F	ABCC9	112	GRCh38	chr12	21926012	21926012	G	G	A	3	0.5794	0	0	0	0.3333	0	0	0	0	0	0	0	0	0	0	0	0	0	0	0	0	0	0	0	0	0	0.6667	0	0	0	0	0	0	0
ABCC9_p.I125I	ABCC9	125	GRCh38	chr12	21925973	21925973	G	G	A	5	0.8277	0	0	0	0	0	0.2	0	0	0	0	0	0	0	0	0	0	0	0	0	0	0	0	0	0.2	0	0.2	0	0	0	0	0.4	0	0
ABCC9_p.M1?	ABCC9	1	GRCh38	chr12	21936672	21936672	C	C	A	3	1	0	0	0	0	0	0	0	0.3333	0	0	0	0	0	0	0	0	0	0	0	0	0	0	0	0	0	0.3333	0	0	0	0	0.3333	0	0
ABCC9_p.M1127I	ABCC9	1127	GRCh38	chr12	21842406	21842406	C	C	T	3	0.5794	0	0	0	0	0	0	0	0	0	0	0	0	0	0	0	0	0	0	0	0	0	0	0	0	0	0.6667	0.3333	0	0	0	0	0	0
ABCC9_p.M1546I	ABCC9	1546	GRCh38	chr12	21805186	21805186	C	C	G	3	1	0	0.3333	0	0	0	0	0	0	0	0.3333	0	0	0	0	0	0	0.3333	0	0	0	0	0	0	0	0	0	0	0	0	0	0	0	0
ABCC9_p.N350N	ABCC9	350	GRCh38	chr12	21910940	21910940	G	G	A	3	0	0	0	0	0	0	0	0	0	0	0	0	0	0	0	0	0	0	0	0	0	0	0	0	0	0	0	0	0	0	0	1	0	0
ABCC9_p.R1154W	ABCC9	1154	GRCh38	chr12	21842327	21842327	G	G	A	3	0	0	0	0	0	0	0	0	0	0	0	0	0	0	0	0	0	0	0	0	0	0	0	0	0	0	0	0	0	0	0	1	0	0
ABCC9_p.S1243L	ABCC9	1243	GRCh38	chr12	21818193	21818193	G	G	A	3	0.5794	0	0	0	0	0	0	0	0	0.3333	0	0	0	0	0	0	0	0	0	0	0	0	0	0	0	0	0.6667	0	0	0	0	0	0	0
ABCC9_p.S625L	ABCC9	625	GRCh38	chr12	21887863	21887863	G	G	A	3	1	0	0	0	0	0	0.3333	0	0	0	0	0	0	0	0	0	0	0	0	0	0	0	0	0	0	0	0.3333	0	0	0	0	0.3333	0	0
ABCC9_p.T400M	ABCC9	400	GRCh38	chr12	21910278	21910278	G	G	A	4	0.4056	0	0	0	0	0	0	0	0	0	0	0	0	0	0	0	0	0	0	0	0	0.25	0	0	0	0	0	0	0	0	0	0.75	0	0
ABCC9_p.V109M	ABCC9	109	GRCh38	chr12	21926023	21926023	C	C	T	3	1	0	0	0.3333	0	0	0	0	0	0	0	0	0	0	0	0	0	0	0	0	0	0	0	0	0	0	0	0.3333	0	0	0	0.3333	0	0
ABCD1_p.A232V	ABCD1	232	GRCh38	chrX	153725961	153725961	C	C	T	3	0.5794	0	0	0	0	0	0.3333	0	0	0	0	0	0	0	0	0	0	0	0	0	0	0	0	0	0	0	0	0	0	0	0	0.6667	0	0
ABCD1_p.F265F	ABCD1	265	GRCh38	chrX	153726061	153726061	C	C	T	3	0	0	0	0	0	0	0	0	0	0	0	0	0	0	0	0	0	0	0	0	0	0	0	0	0	0	0	0	0	0	0	1	0	0
ABCD1_p.R418R	ABCD1	418	GRCh38	chrX	153736372	153736372	C	C	A	3	1	0	0	0	0	0	0	0	0	0	0	0	0	0.3333	0	0	0	0	0	0	0	0	0	0	0	0	0.3333	0.3333	0	0	0	0	0	0
ABCD1_p.S244L	ABCD1	244	GRCh38	chrX	153725997	153725997	C	C	T	4	1	0	0.25	0	0.25	0	0.25	0	0	0	0	0	0	0	0	0	0	0	0	0	0	0	0	0	0	0	0	0.25	0	0	0	0	0	0
ABCD2_c.-31C>A	ABCD2	noncoding	GRCh38	chr12	39619646	39619646	G	G	T	3	0.5794	0	0.3333	0	0	0	0	0	0	0	0	0	0	0	0	0	0	0	0	0	0	0	0	0	0	0	0	0	0	0	0	0.6667	0	0
ABCD2_p.M199I	ABCD2	199	GRCh38	chr12	39619019	39619019	C	C	T	3	0.5794	0	0	0	0	0	0	0	0	0	0	0	0	0	0	0	0	0.6667	0.3333	0	0	0	0	0	0	0	0	0	0	0	0	0	0	0
ABCD2_p.R393Q	ABCD2	393	GRCh38	chr12	39607657	39607657	C	C	T	5	0.5904	0	0.2	0	0	0	0	0	0	0	0	0	0	0	0	0	0	0	0	0	0	0	0	0	0	0	0.6	0.2	0	0	0	0	0	0
ABCD2_p.X668_splice	ABCD2	668	GRCh38	chr12	39554132	39554132	C	C	T	3	1	0	0.3333	0	0	0	0	0	0	0	0	0	0	0	0	0	0	0	0.3333	0	0	0	0	0	0	0	0.3333	0	0	0	0	0	0	0
ABCD3_p.R520*	ABCD3	520	GRCh38	chr1	94498972	94498972	C	C	T	4	0.4056	0	0	0	0	0	0	0	0	0.25	0	0	0	0	0	0	0	0	0	0	0	0	0	0	0	0	0	0	0	0	0	0.75	0	0
ABCD4_p.I139I	ABCD4	139	GRCh38	chr14	74297938	74297938	G	G	A	3	0.5794	0	0	0	0	0	0	0	0	0	0	0	0	0	0	0	0	0	0.3333	0	0	0	0	0	0	0	0	0	0	0	0	0.6667	0	0
ABCD4_p.P483L	ABCD4	483	GRCh38	chr14	74289491	74289491	G	G	A	3	0.5794	0	0	0	0	0	0	0	0	0	0	0	0	0	0	0	0	0	0	0	0	0	0	0	0	0.3333	0.6667	0	0	0	0	0	0	0
ABCD4_p.R230W	ABCD4	230	GRCh38	chr14	74295179	74295179	G	G	A	4	0.4056	0	0	0	0	0	0.25	0	0	0	0	0	0	0	0	0	0	0	0	0	0	0	0	0	0	0	0	0	0	0	0	0.75	0	0
ABCE1_p.L313Wfs*10	ABCE1	313	GRCh38	chr4	145119941	145119941	T	T	-	5	0.5904	0	0	0	0	0	0.2	0	0	0	0.2	0	0	0	0	0	0	0	0	0	0	0	0	0	0	0	0	0.6	0	0	0	0	0	0
ABCE1_p.M357Wfs*6	ABCE1	357	GRCh38	chr4	145120072	145120072	A	A	-	3	0	0	0	0	0	0	0	0	0	0	0	0	0	0	0	0	0	0	0	0	0	0	0	0	0	0	0	1	0	0	0	0	0	0
ABCE1_p.R33*	ABCE1	33	GRCh38	chr4	145104509	145104509	C	C	T	4	0.4056	0	0	0	0	0	0.25	0	0	0	0	0	0	0	0	0	0	0	0	0	0	0	0	0	0	0	0	0	0	0	0	0.75	0	0
ABCE1_p.R425C	ABCE1	425	GRCh38	chr4	145123030	145123030	C	C	T	3	1	0	0	0	0	0	0.3333	0	0	0	0	0	0	0	0	0	0	0	0	0	0	0	0	0	0.3333	0	0	0	0	0	0	0.3333	0	0
ABCE1_p.R531R	ABCE1	531	GRCh38	chr4	145123553	145123553	C	C	T	3	1	0	0	0	0.3333	0	0	0	0	0	0	0	0	0	0	0	0	0	0	0	0	0.3333	0	0	0	0	0	0	0	0	0	0.3333	0	0
ABCF1_p.F193F	ABCF1	193	GRCh38	chr6	30580420	30580420	C	C	T	3	0	0	0	0	0	0	0	0	0	0	0	0	0	0	0	0	0	0	0	0	0	0	0	0	0	0	0	0	0	0	0	1	0	0
ABCF1_p.R844*	ABCF1	844	GRCh38	chr6	30590693	30590693	C	C	T	3	0.5794	0	0	0	0	0	0	0	0	0	0	0	0	0	0	0	0	0	0	0	0	0	0	0	0	0	0.6667	0	0	0	0	0.3333	0	0
ABCF1_p.T40Rfs*8	ABCF1	40	GRCh38	chr6	30577447	30577447	A	A	-	3	0	0	0	0	0	0	0	0	0	0	0	0	0	0	0	0	0	0	0	0	0	0	0	0	0	0	0	0	0	0	0	1	0	0
ABCF3_p.E181Q	ABCF3	181	GRCh38	chr3	184187955	184187955	G	G	C	3	1	0	0.3333	0.3333	0	0	0	0	0	0	0	0	0	0	0	0	0	0.3333	0	0	0	0	0	0	0	0	0	0	0	0	0	0	0	0
ABCF3_p.L594L	ABCF3	594	GRCh38	chr3	184193131	184193131	C	C	T	3	0.5794	0	0	0	0	0	0	0	0	0	0	0	0	0	0	0	0	0	0	0	0	0	0	0	0	0	0.3333	0	0	0	0	0.6667	0	0
ABCF3_p.R266W	ABCF3	266	GRCh38	chr3	184188367	184188367	C	C	T	3	0	0	0	0	0	0	0	0	0	0	0	0	0	0	0	0	0	0	0	0	0	0	0	0	0	0	0	1	0	0	0	0	0	0
ABCF3_p.R445C	ABCF3	445	GRCh38	chr3	184189873	184189873	C	C	T	5	0.5904	0	0	0	0.2	0	0	0	0	0	0	0	0	0	0	0	0	0	0	0	0	0	0	0	0	0	0.6	0	0	0	0	0.2	0	0
ABCF3_p.V660V	ABCF3	660	GRCh38	chr3	184193548	184193548	G	G	A	3	1	0	0	0	0.3333	0	0	0	0	0	0	0	0	0	0	0	0	0	0.3333	0	0	0	0	0	0	0	0	0.3333	0	0	0	0	0	0
ABCG1_p.F281F	ABCG1	281	GRCh38	chr21	42284668	42284668	C	C	T	3	1	0	0	0	0	0	0.3333	0	0	0	0	0	0	0	0	0	0	0	0	0	0	0	0	0	0	0	0.3333	0	0	0	0	0.3333	0	0
ABCG1_p.F284F	ABCG1	284	GRCh38	chr21	42284677	42284677	C	C	T	3	1	0	0.3333	0	0	0	0	0	0	0	0	0	0	0	0	0	0	0	0	0	0	0	0	0	0	0	0.3333	0	0	0	0	0.3333	0	0
ABCG1_p.F567F	ABCG1	567	GRCh38	chr21	42294553	42294553	C	C	T	3	1	0	0.3333	0.3333	0	0	0	0	0	0	0	0	0	0	0	0	0	0	0	0	0	0	0	0	0	0	0	0	0	0	0	0.3333	0	0
ABCG1_p.F606F	ABCG1	606	GRCh38	chr21	42296173	42296173	C	C	T	6	0.871	0	0	0	0	0	0.1667	0	0	0	0	0	0	0	0	0	0	0	0	0	0	0.1667	0	0	0.1667	0	0	0.1667	0	0	0	0.3333	0	0
ABCG1_p.S545S	ABCG1	545	GRCh38	chr21	42291602	42291602	C	C	T	3	0.5794	0	0	0	0	0	0	0	0	0	0	0	0	0	0	0	0	0	0	0	0	0	0	0	0	0	0.6667	0	0	0	0	0.3333	0	0
ABCG2_p.E7K	ABCG2	7	GRCh38	chr4	88139977	88139977	C	C	T	3	0.5794	0	0	0	0	0	0	0	0	0.3333	0	0	0	0	0	0	0	0	0	0	0	0	0	0	0	0	0	0	0	0	0	0.6667	0	0
ABCG2_p.N418Mfs*16	ABCG2	418	GRCh38	chr4	88107208	88107208	T	T	-	3	0.5794	0	0	0	0	0	0.6667	0	0	0	0	0	0	0	0	0	0	0	0	0	0	0	0	0	0	0	0	0.3333	0	0	0	0	0	0
ABCG2_p.R113Q	ABCG2	113	GRCh38	chr4	88131843	88131843	C	C	T	3	1	0	0	0	0	0	0	0	0	0	0	0	0	0	0	0	0	0	0	0	0	0	0	0.3333	0	0	0	0	0	0	0	0.3333	0.3333	0
ABCG4_p.L386L	ABCG4	386	GRCh38	chr11	119158323	119158323	C	C	G	3	1	0	0	0.3333	0	0	0	0	0	0	0.3333	0	0	0	0	0	0	0	0.3333	0	0	0	0	0	0	0	0	0	0	0	0	0	0	0
ABCG4_p.T494M	ABCG4	494	GRCh38	chr11	119160270	119160270	C	C	T	3	0.5794	0	0	0	0	0	0	0	0	0	0	0	0	0	0	0	0	0	0.3333	0	0	0.6667	0	0	0	0	0	0	0	0	0	0	0	0
ABCG4_p.T581T	ABCG4	581	GRCh38	chr11	119160908	119160908	G	G	A	3	0	0	0	0	0	0	0	0	0	0	0	0	0	0	0	0	0	0	0	0	0	0	0	0	0	0	1	0	0	0	0	0	0	0
ABCG5_p.P431P	ABCG5	431	GRCh38	chr2	43823944	43823944	C	C	T	3	1	0	0	0	0	0	0	0	0	0	0	0	0	0	0	0.3333	0	0	0.3333	0	0	0	0	0	0	0	0	0	0	0	0	0.3333	0	0
ABCG8_p.E238K	ABCG8	238	GRCh38	chr2	43852616	43852616	G	G	A	3	1	0	0	0	0	0	0	0	0	0.3333	0	0	0	0	0	0	0	0	0	0	0	0	0	0	0.3333	0	0.3333	0	0	0	0	0	0	0
ABCG8_p.I307I	ABCG8	307	GRCh38	chr2	43852825	43852825	C	C	T	4	1	0	0	0	0.25	0	0	0	0	0	0.25	0	0	0	0	0	0	0	0	0	0.25	0	0	0	0	0	0	0.25	0	0	0	0	0	0
ABCG8_p.R152C	ABCG8	152	GRCh38	chr2	43851715	43851715	C	C	T	3	1	0	0	0	0	0	0.3333	0	0	0	0	0	0	0	0	0	0	0	0	0	0	0	0	0	0.3333	0	0	0.3333	0	0	0	0	0	0
ABCG8_p.R184H	ABCG8	184	GRCh38	chr2	43851812	43851812	G	G	A	3	1	0	0	0	0	0	0.3333	0	0	0	0	0	0	0	0	0.3333	0	0	0	0	0	0	0	0	0	0	0	0	0	0	0	0.3333	0	0
ABHD11_c.*309dupA	ABHD11	noncoding	GRCh38	chr7	73736249	73736250	-	-	T	5	0.3109	0	0	0	0	0	0	0	0.2	0	0	0	0	0	0	0	0	0	0	0	0	0	0	0	0	0	0	0	0	0	0	0.8	0	0
ABHD12_p.L326L	ABHD12	326	GRCh38	chr20	25303601	25303601	G	G	T	3	0.5794	0	0.6667	0	0	0	0	0	0	0	0	0	0	0	0	0	0	0	0.3333	0	0	0	0	0	0	0	0	0	0	0	0	0	0	0
ABHD13_c.*1886delA	ABHD13	noncoding	GRCh38	chr13	108232110	108232110	A	A	-	16	0.5	0	0	0	0.0625	0	0.25	0	0.0625	0	0	0	0	0	0	0	0	0	0	0	0	0	0	0	0	0	0	0	0.0625	0	0.0625	0.5	0	0
ABHD13_c.*2441G>T	ABHD13	noncoding	GRCh38	chr13	108232673	108232673	G	G	T	4	0.5	0	0	0	0	0	0.5	0	0	0	0	0	0	0	0	0	0	0	0	0	0	0	0	0	0	0	0	0	0	0	0	0.5	0	0
ABHD13_p.R105Q	ABHD13	105	GRCh38	chr13	108229532	108229532	G	G	A	3	0	0	0	0	0	0	0	0	0	0	0	0	0	0	0	0	0	0	0	0	0	0	0	0	0	0	0	0	0	0	0	1	0	0
ABHD14A-ACY1_p.C217C	ABHD14A-ACY1	217	GRCh38	chr3	51985935	51985935	C	C	T	3	0	0	0	0	0	0	0	0	0	0	0	0	0	0	0	0	0	0	0	0	0	0	0	0	0	0	0	0	0	0	0	1	0	0
ABHD14A-ACY1_p.G399G	ABHD14A-ACY1	399	GRCh38	chr3	51987597	51987597	C	C	T	3	0.5794	0	0	0	0.3333	0	0	0	0	0	0	0	0	0	0	0	0	0	0	0	0	0	0	0	0	0	0	0	0	0	0	0.6667	0	0
ABHD14B_c.454-16delC	ABHD14B	noncoding	GRCh38	chr3	51969621	51969621	G	G	-	3	0.5794	0	0	0	0	0	0.6667	0	0	0	0	0	0	0	0	0	0	0	0	0	0	0	0	0	0	0	0	0.3333	0	0	0	0	0	0
ABHD16B_p.A239A	ABHD16B	239	GRCh38	chr20	63862257	63862257	G	G	A	3	0.5794	0	0	0	0	0	0	0	0	0	0	0	0	0	0	0	0	0	0	0	0	0	0	0	0	0	0	0.3333	0	0	0	0.6667	0	0
ABHD17AP6_n.455C>T	ABHD17AP6	noncoding	GRCh38	chr17	20841369	20841369	C	C	T	3	0.5794	0	0	0	0	0	0.6667	0	0	0	0	0	0	0	0	0	0	0	0	0	0	0	0	0	0	0	0	0	0	0	0	0.3333	0	0
ABHD17AP6_n.581C>T	ABHD17AP6	noncoding	GRCh38	chr17	20841495	20841495	C	C	T	3	0	0	0	0	0	0	0	0	0	0	0	0	0	0	0	0	0	0	0	0	0	0	0	0	0	0	0	0	0	0	0	1	0	0
ABHD17B_c.*236delT	ABHD17B	noncoding	GRCh38	chr9	71866551	71866551	A	A	-	8	0.1812	0	0	0	0.125	0	0	0	0	0	0	0	0	0	0	0	0	0	0	0	0	0	0	0	0	0	0	0	0	0	0	0.875	0	0
ABHD17B_p.G135W	ABHD17B	135	GRCh38	chr9	71874678	71874678	C	C	A	3	1	0	0	0	0	0	0	0	0	0	0.3333	0	0	0	0	0	0	0.3333	0	0	0	0	0	0	0	0	0	0	0	0.3333	0	0	0	0
ABHD2_c.*5316delA	ABHD2	noncoding	GRCh38	chr15	89200730	89200730	A	A	-	10	0.5074	0	0	0	0	0	0	0	0	0	0	0	0.1	0	0	0	0	0	0.1	0	0	0	0	0	0	0	0	0.3	0	0	0	0.5	0	0
ABHD2_c.*5667delA	ABHD2	noncoding	GRCh38	chr15	89201084	89201084	A	A	-	9	0.4529	0	0	0	0	0	0.5556	0	0	0	0	0	0	0	0	0	0	0	0	0	0	0	0	0	0	0	0	0.2222	0	0	0	0.2222	0	0
ABHD2_c.*6405C>T	ABHD2	noncoding	GRCh38	chr15	89201828	89201828	C	C	T	3	1	0	0	0	0.3333	0	0	0	0	0	0	0	0	0	0	0	0	0	0	0	0	0	0	0	0	0	0	0.3333	0	0	0	0.3333	0	0
ABHD2_p.C230C	ABHD2	230	GRCh38	chr15	89175963	89175963	C	C	T	3	1	0	0	0	0.3333	0	0.3333	0	0	0	0	0	0	0	0	0	0	0	0	0	0	0	0	0	0	0	0	0.3333	0	0	0	0	0	0
ABHD2_p.S75Vfs*15	ABHD2	75	GRCh38	chr15	89151697	89151697	G	G	-	3	0.5794	0	0	0	0	0	0	0	0	0	0	0	0	0	0	0	0	0	0	0	0	0	0	0	0	0	0	0.3333	0	0	0	0.6667	0	0
ABHD3_c.555+339delT	ABHD3	noncoding	GRCh38	chr18	21683581	21683581	A	A	-	4	0	0	0	0	0	0	0	0	0	0	0	0	0	0	0	0	0	0	0	0	0	0	0	0	0	0	0	0	0	0	0	1	0	0
ABHD4_p.R21C	ABHD4	21	GRCh38	chr14	22601704	22601704	C	C	T	3	0.5794	0	0	0	0	0	0	0	0	0	0.3333	0	0	0	0	0	0	0	0	0	0	0	0	0	0	0	0	0	0	0	0	0.6667	0	0
ABHD5_p.F240F	ABHD5	240	GRCh38	chr3	43715005	43715005	C	C	T	3	1	0	0	0	0	0	0	0	0	0	0	0	0	0	0	0	0	0	0	0	0	0	0	0	0.3333	0	0.3333	0	0	0	0	0.3333	0	0
ABHD5_p.S237Y	ABHD5	237	GRCh38	chr3	43714995	43714995	C	C	A	3	0.5794	0	0	0	0	0	0.3333	0	0	0	0	0	0	0	0	0	0	0	0	0	0	0	0	0	0	0	0	0	0	0	0	0.6667	0	0
ABI1_p.K445N	ABI1	445	GRCh38	chr10	26751614	26751614	C	C	A	4	0.4056	0	0	0	0	0	0.25	0	0	0	0	0	0	0	0	0	0	0	0	0	0	0	0	0	0	0	0	0	0	0	0	0.75	0	0
ABI1_p.R28L	ABI1	28	GRCh38	chr10	26860781	26860781	C	C	A	3	0	0	0	0	0	0	0	0	0	0	0	0	0	0	0	0	0	0	0	0	0	0	0	0	0	0	1	0	0	0	0	0	0	0
ABI2_c.*128_*129delTT	ABI2	noncoding	GRCh38	chr2	203427472	203427473	TT	TT	-	16	0.4799	0	0	0	0	0	0.5625	0	0.0625	0	0	0	0.0625	0	0	0	0.0625	0	0	0	0	0	0	0	0	0	0	0	0	0	0.0625	0.1875	0	0
ABI2_c.*129delT	ABI2	noncoding	GRCh38	chr2	203427472	203427472	T	T	-	15	0.1791	0	0	0	0	0.0667	0	0	0	0	0	0	0	0	0	0	0	0	0	0	0	0	0	0	0	0.0667	0	0	0	0	0	0.8667	0	0
ABI2_p.Q395H	ABI2	395	GRCh38	chr2	203402727	203402727	G	G	T	3	1	0	0	0	0	0	0.3333	0	0	0	0	0	0	0	0	0	0.3333	0	0	0	0	0	0	0	0	0	0	0	0	0	0	0.3333	0	0
ABI2_p.R135C	ABI2	135	GRCh38	chr2	203380325	203380325	C	C	T	3	1	0	0	0.3333	0	0	0.3333	0	0	0	0	0	0	0	0	0	0	0	0	0	0	0	0	0	0	0	0.3333	0	0	0	0	0	0	0
ABI3_p.A126T	ABI3	126	GRCh38	chr17	49217829	49217829	G	G	A	3	0.5794	0	0	0	0	0	0	0	0	0	0	0	0	0	0	0	0	0	0	0	0	0	0	0	0	0	0	0.3333	0	0	0	0.6667	0	0
ABI3_p.T134T	ABI3	134	GRCh38	chr17	49217855	49217855	G	G	A	3	1	0	0	0	0	0	0	0	0	0	0	0	0	0	0	0	0	0.3333	0	0	0	0	0	0	0.3333	0	0	0.3333	0	0	0	0	0	0
ABI3BP_c.*1158delT	ABI3BP	noncoding	GRCh38	chr3	100749337	100749337	A	A	-	3	0	0	0	0	0	0	0	0	0	0	0	0	0	0	0	0	0	0	0	0	0	0	0	0	0	0	0	0	0	0	0	1	0	0
ABI3BP_p.P97P	ABI3BP	97	GRCh38	chr3	100902676	100902676	C	C	T	3	0.5794	0	0	0	0	0	0.3333	0	0	0	0	0	0	0	0	0	0	0	0	0	0	0	0	0	0	0	0.6667	0	0	0	0	0	0	0
ABI3BP_p.R104*	ABI3BP	104	GRCh38	chr3	100902657	100902657	G	G	A	3	1	0	0	0	0	0	0	0	0	0	0	0	0	0	0	0	0	0	0	0	0	0	0	0	0.3333	0	0.3333	0	0	0	0	0.3333	0	0
ABI3BP_p.R166C	ABI3BP	166	GRCh38	chr3	100886310	100886310	G	G	A	3	1	0	0	0.3333	0	0	0.3333	0	0	0	0	0	0	0	0	0	0	0	0	0	0	0	0	0	0	0	0	0	0	0	0	0.3333	0	0
ABI3BP_p.R166H	ABI3BP	166	GRCh38	chr3	100886309	100886309	C	C	T	3	0.5794	0	0	0	0	0	0	0	0	0	0	0	0	0	0	0	0	0	0	0	0	0	0	0	0	0	0	0.3333	0	0	0	0.6667	0	0
ABI3BP_p.R646Q	ABI3BP	646	GRCh38	chr3	100792720	100792720	C	C	T	3	1	0	0	0	0.3333	0	0	0	0	0	0	0	0	0	0	0	0	0	0	0	0	0	0	0	0	0	0.3333	0	0	0	0	0.3333	0	0
ABL1_c.*1936delT	ABL1	noncoding	GRCh38	chr9	130887612	130887612	T	T	-	3	0.5794	0	0	0	0	0	0	0	0	0	0	0	0	0	0	0	0	0	0	0	0	0	0	0	0	0	0	0	0	0	0.3333	0.6667	0	0
ABL1_p.A56T	ABL1	56	GRCh38	chr9	130854150	130854150	G	G	A	3	1	0	0	0	0	0	0.3333	0	0	0	0	0	0	0	0	0	0	0	0	0	0	0	0	0	0.3333	0	0	0	0	0	0	0.3333	0	0
ABL1_p.F66F	ABL1	66	GRCh38	chr9	130854182	130854182	C	C	T	4	0.75	0	0	0	0	0	0.25	0	0	0	0	0	0	0	0	0	0	0	0	0	0	0	0	0	0.25	0	0	0	0	0	0	0.5	0	0
ABL1_p.R577*	ABL1	577	GRCh38	chr9	130884019	130884019	C	C	T	3	1	0	0	0	0.3333	0	0.3333	0	0	0	0	0	0	0	0	0	0	0	0	0	0	0	0	0	0	0	0	0.3333	0	0	0	0	0	0
ABL1_p.R785Gfs*3	ABL1	785	GRCh38	chr9	130884637	130884637	C	C	-	6	0.871	0	0	0.1667	0	0	0.3333	0	0	0	0	0	0	0	0	0	0	0	0.1667	0	0	0	0	0	0	0	0	0.1667	0	0	0	0.1667	0	0
ABL1_p.S1120L	ABL1	1120	GRCh38	chr9	130885649	130885649	C	C	T	4	0.4056	0	0	0	0	0	0	0	0	0	0	0	0	0	0	0.25	0	0	0	0	0	0	0	0	0	0	0	0	0	0	0	0.75	0	0
ABL1_p.T117T	ABL1	117	GRCh38	chr9	130854898	130854898	G	G	A	3	1	0	0	0	0	0	0	0	0	0	0	0	0	0	0	0	0	0	0.3333	0	0	0	0	0	0	0	0	0.3333	0	0	0	0.3333	0	0
ABL2_p.E684K	ABL2	684	GRCh38	chr1	179109217	179109217	C	C	T	3	1	0	0	0	0	0	0.3333	0	0	0	0	0	0	0	0	0	0	0	0	0	0	0	0	0	0	0.3333	0	0	0	0	0	0.3333	0	0
ABL2_p.F112F	ABL2	112	GRCh38	chr1	179131366	179131366	G	G	A	4	0.75	0	0.25	0	0	0	0	0	0	0	0	0	0	0	0	0	0	0	0	0	0	0	0	0	0	0	0.25	0	0	0	0	0.5	0	0
ABL2_p.G1028G	ABL2	1028	GRCh38	chr1	179108183	179108183	G	G	A	3	0.5794	0	0	0	0	0	0	0	0	0	0	0	0	0	0	0	0	0	0	0	0	0	0	0	0	0	0	0.6667	0	0	0	0.3333	0	0
ABL2_p.K836Nfs*34	ABL2	836	GRCh38	chr1	179108759	179108759	T	T	-	5	0.6555	0	0	0.2	0	0	0.4	0	0	0	0	0	0	0	0	0	0	0	0	0	0	0	0	0	0	0	0	0.4	0	0	0	0	0	0
ABLIM1_c.1041+2632C>T	ABLIM1	noncoding	GRCh38	chr10	114485326	114485326	G	G	A	3	0.5794	0	0	0	0	0	0.3333	0	0	0	0	0	0	0	0	0	0	0	0	0	0	0	0	0	0	0	0	0	0	0	0	0.6667	0	0
ABLIM2_c.1516+2719C>T	ABLIM2	noncoding	GRCh38	chr4	8005340	8005340	G	G	A	5	0.6555	0	0	0	0	0	0.4	0	0	0	0	0	0	0	0	0	0	0	0	0	0	0	0	0	0	0	0	0.2	0	0	0	0.4	0	0
ABLIM2_p.D120Tfs*3	ABLIM2	120	GRCh38	chr4	8088269	8088269	G	G	-	10	0.4472	0	0	0	0	0	0.5	0	0	0	0	0	0	0	0	0	0	0	0	0	0	0	0	0	0	0	0	0.2	0	0	0	0.3	0	0
ABLIM2_p.D329N	ABLIM2	329	GRCh38	chr4	8036211	8036211	C	C	T	3	0.5794	0	0	0	0	0	0.6667	0	0	0	0	0	0	0	0	0	0	0	0	0	0	0	0	0	0	0	0	0	0	0	0	0.3333	0	0
ABLIM2_p.S411Pfs*17	ABLIM2	411	GRCh38	chr4	8020242	8020242	G	G	-	3	0.5794	0	0	0	0	0	0	0	0	0	0	0	0	0	0	0	0	0	0	0	0	0	0	0	0	0	0	0.3333	0	0	0	0.6667	0	0
ABLIM2_p.S446S	ABLIM2	446	GRCh38	chr4	8009089	8009089	C	C	A	3	0.5794	0	0	0	0	0	0	0	0	0	0	0	0	0	0	0	0	0	0	0	0	0	0	0	0	0	0.3333	0	0	0	0	0.6667	0	0
ABLIM3_p.F106F	ABLIM3	106	GRCh38	chr5	149198385	149198385	C	C	T	3	0.5794	0	0	0	0	0	0	0	0	0	0	0	0	0	0	0	0	0	0	0	0	0	0	0	0	0	0.3333	0	0	0	0	0.6667	0	0
ABLIM3_p.R367W	ABLIM3	367	GRCh38	chr5	149239783	149239783	C	C	T	3	1	0	0	0	0.3333	0	0	0	0	0	0	0	0	0	0	0.3333	0	0	0	0	0	0.3333	0	0	0	0	0	0	0	0	0	0	0	0
ABLIM3_p.R449W	ABLIM3	449	GRCh38	chr5	149242532	149242532	C	C	T	3	0.5794	0	0	0	0	0	0	0	0	0	0	0	0	0	0	0.3333	0	0	0	0	0	0	0	0	0	0	0	0	0	0	0	0.6667	0	0
ABO_p.F268Sfs*20	ABO	268	GRCh38	chr9	133255927	133255927	C	C	-	3	0	0	0	0	0	0	0	0	0	0	0	0	0	0	0	0	0	0	0	0	0	0	0	0	0	0	0	0	0	0	0	1	0	0
ABR_p.D69Mfs*23	ABR	69	GRCh38	chr17	1125224	1125224	C	C	-	5	0.6555	0	0	0	0	0	0	0	0	0	0.2	0	0	0	0	0	0	0	0	0	0	0	0	0	0	0	0	0.4	0	0	0	0.4	0	0
ABR_p.I843Ffs*41	ABR	843	GRCh38	chr17	1006134	1006134	G	G	-	4	0.5	0	0	0	0	0	0.5	0	0	0	0	0	0	0	0	0	0	0	0	0	0	0	0	0	0	0	0	0	0	0	0	0.5	0	0
ABRA_p.A37A	ABRA	37	GRCh38	chr8	106770080	106770080	C	C	T	3	1	0	0.3333	0	0	0	0	0	0	0	0	0	0	0	0	0	0	0	0	0	0	0	0	0	0	0	0.3333	0	0	0	0	0.3333	0	0
ABRA_p.E5K	ABRA	5	GRCh38	chr8	106770178	106770178	C	C	T	3	1	0	0	0.3333	0	0	0.3333	0	0	0	0	0	0	0	0	0	0	0	0	0	0	0	0	0	0	0	0.3333	0	0	0	0	0	0	0
ABRA_p.R288C	ABRA	288	GRCh38	chr8	106761321	106761321	G	G	A	3	1	0	0	0	0	0	0	0	0	0	0	0	0	0	0	0	0	0	0.3333	0	0	0	0	0	0	0	0	0.3333	0	0	0	0.3333	0	0
ABTB1_p.E252Sfs*102	ABTB1	252	GRCh38	chr3	127677272	127677272	C	C	-	3	0.5794	0	0	0	0	0	0.3333	0	0	0	0	0	0	0	0	0	0	0	0	0	0	0	0	0	0	0	0	0.6667	0	0	0	0	0	0
ABTB1_p.P318Qfs*36	ABTB1	318	GRCh38	chr3	127677762	127677762	C	C	-	3	0.5794	0	0	0	0	0	0.6667	0	0	0	0	0	0	0	0	0	0	0	0	0	0	0	0	0	0	0	0	0.3333	0	0	0	0	0	0
ABTB2_p.D318N	ABTB2	318	GRCh38	chr11	34204622	34204622	C	C	T	3	0	0	0	0	0	0	0	0	0	0	0	0	0	0	0	0	0	0	0	0	0	0	0	0	0	0	0	0	0	0	0	1	0	0
AC003958.2_n.2103C>T	AC003958.2	noncoding	GRCh38	chr17	41411393	41411393	C	C	T	5	1	0	0.2	0	0	0	0.2	0	0	0.2	0	0	0	0	0	0	0	0.2	0	0	0	0	0	0	0	0	0	0	0	0	0	0.2	0	0
AC003958.2_n.234delT	AC003958.2	noncoding	GRCh38	chr17	41408563	41408563	T	T	-	9	0.4392	0	0	0	0	0	0.4444	0	0	0	0	0	0	0	0	0	0	0	0	0	0	0	0	0	0	0	0	0.1111	0	0	0	0.4444	0	0
AC004381.6_c.*172_*173insGTTAG	AC004381.6	noncoding	GRCh38	chr16	20849652	20849653	-	-	GTTAG	5	0.3109	0	0	0	0	0	0	0	0	0	0	0	0	0	0	0	0	0	0	0	0.2	0	0	0	0	0	0	0	0	0	0	0.8	0	0
AC004381.6_c.*172_*173insGTTAGAGGAGAT	AC004381.6	noncoding	GRCh38	chr16	20849652	20849653	-	-	GTTAGAGGAGAT	3	0.5794	0	0	0	0	0	0	0	0	0	0	0	0	0	0	0	0	0	0	0	0.3333	0	0	0	0	0	0	0	0	0	0	0.6667	0	0
AC004381.6_c.*174A>G	AC004381.6	noncoding	GRCh38	chr16	20849654	20849654	A	A	G	3	0	0	0	0	0	0	0	0	0	0	0	0	0	0	0	0	0	0	0	0	0	0	0	0	0	0	0	0	0	0	0	1	0	0
AC004702.2_n.106-1321G>A	AC004702.2	noncoding	GRCh38	chr17	20321563	20321563	G	G	A	3	1	0	0	0	0	0	0.3333	0	0	0	0	0	0	0	0	0	0	0	0	0	0	0.3333	0	0	0	0	0	0	0	0	0	0.3333	0	0
AC004702.2_n.106-1520G>A	AC004702.2	noncoding	GRCh38	chr17	20321364	20321364	G	G	A	4	0.75	0	0	0	0	0	0	0	0	0	0	0	0	0	0	0	0	0	0.25	0	0	0	0	0	0	0.25	0	0	0	0	0	0.5	0	0
AC004987.9_n.146delA	AC004987.9	noncoding	GRCh38	chr7	39833710	39833710	A	A	-	3	1	0	0	0	0.3333	0	0	0	0	0	0	0	0	0	0	0	0	0	0	0	0	0	0	0	0	0	0	0.3333	0	0	0	0.3333	0	0
AC004987.9_n.696G>A	AC004987.9	noncoding	GRCh38	chr7	39834266	39834266	G	G	A	3	1	0	0	0	0	0	0.3333	0	0	0	0	0	0	0	0	0	0	0	0	0	0	0	0	0	0.3333	0	0	0.3333	0	0	0	0	0	0
AC005863.1_n.276G>A	AC005863.1	noncoding	GRCh38	chr17	14779928	14779928	C	C	T	3	0.5794	0	0	0	0	0	0	0	0	0	0	0	0	0	0	0	0	0	0	0	0	0	0	0	0	0	0.6667	0	0	0	0	0.3333	0	0
AC007040.8_n.62-24495G>A	AC007040.8	noncoding	GRCh38	chr2	71029530	71029530	C	C	T	3	1	0	0	0	0.3333	0	0.3333	0	0	0	0	0	0	0	0	0	0	0	0	0	0	0	0	0	0.3333	0	0	0	0	0	0	0	0	0
AC008268.2_n.145C>T	AC008268.2	noncoding	GRCh38	chr2	95792514	95792514	C	C	T	3	0.5794	0	0	0	0	0	0.3333	0	0	0	0	0	0	0	0	0	0	0	0	0	0	0	0	0	0	0	0.6667	0	0	0	0	0	0	0
AC008268.2_n.318delC	AC008268.2	noncoding	GRCh38	chr2	95793791	95793791	C	C	-	4	0	0	0	0	0	0	0	0	0	0	0	0	0	0	0	0	0	0	0	0	0	0	0	0	0	0	0	0	0	0	0	1	0	0
AC010091.1_n.2553dupT	AC010091.1	noncoding	GRCh38	chr7	81578404	81578405	-	-	A	3	0.5794	0	0	0	0.3333	0	0	0	0	0	0	0	0	0	0	0	0	0	0	0	0	0	0	0	0	0	0	0	0	0	0	0.6667	0	0
AC011453.3_n.87C>T	AC011453.3	noncoding	GRCh38	chr19	53734949	53734949	C	C	T	3	0	0	0	0	0	0	1	0	0	0	0	0	0	0	0	0	0	0	0	0	0	0	0	0	0	0	0	0	0	0	0	0	0	0
AC011718.2_n.844_870dupTGCTAACGAGGATGCCGTGCACGGCAT	AC011718.2	noncoding	GRCh38	chr22	18370388	18370389	-	-	ATGCCGTGCACGGCATCCTCGTTAGCA	3	1	0	0	0.3333	0.3333	0.3333	0	0	0	0	0	0	0	0	0	0	0	0	0	0	0	0	0	0	0	0	0	0	0	0	0	0	0	0
AC011718.2_n.870_871insTGCTAACGAGGATGCTGTGCACGGCAT	AC011718.2	noncoding	GRCh38	chr22	18370388	18370389	-	-	ATGCCGTGCACAGCATCCTCGTTAGCA	3	1	0	0	0	0	0	0	0	0.3333	0	0	0	0	0	0	0	0	0	0	0	0	0	0	0	0	0.3333	0	0	0	0	0	0.3333	0	0
AC016734.2_n.306C>T	AC016734.2	noncoding	GRCh38	chr2	63622526	63622526	G	G	A	3	0.5794	0	0	0	0	0	0	0	0	0	0.3333	0	0	0	0	0	0	0	0	0	0	0	0	0	0	0	0	0.6667	0	0	0	0	0	0
AC016734.2_n.307G>A	AC016734.2	noncoding	GRCh38	chr2	63622525	63622525	C	C	T	3	1	0	0	0	0.3333	0	0.3333	0	0	0	0	0	0	0	0	0	0	0	0	0	0	0	0	0	0	0	0	0	0	0	0	0.3333	0	0
AC016734.2_n.332G>A	AC016734.2	noncoding	GRCh38	chr2	63622500	63622500	C	C	T	4	0.75	0	0	0	0	0	0	0	0	0	0	0	0	0	0	0	0	0	0	0	0	0	0	0	0.25	0	0.5	0	0	0	0	0.25	0	0
AC025048.1_p.E33*	AC025048.1	33	GRCh38	chr17	60102566	60102566	C	C	A	3	1	0	0	0	0	0	0.3333	0	0	0	0	0	0	0	0	0	0	0	0	0	0	0	0	0	0.3333	0	0	0.3333	0	0	0	0	0	0
AC068831.10_n.1287delA	AC068831.10	noncoding	GRCh38	chr15	91035730	91035730	A	A	-	3	0	0	0	0	0	0	0	0	0	0	0	0	0	0	0	0	0	0	0	0	0	0	0	0	0	0	0	0	0	0	0	1	0	0
AC073310.4_n.308C>T	AC073310.4	noncoding	GRCh38	chr7	145010268	145010268	C	C	T	3	0	0	0	0	0	0	0	0	0	0	0	0	0	0	0	0	0	0	0	0	0	0	0	0	0	0	1	0	0	0	0	0	0	0
AC073869.1_n.704A>C	AC073869.1	noncoding	GRCh38	chr2	131363017	131363017	T	T	G	3	0.5794	0	0	0	0	0	0	0	0	0	0	0	0.3333	0	0	0	0	0	0	0	0	0	0	0	0	0	0	0	0	0	0	0.6667	0	0
AC073869.20_n.1388C>T	AC073869.20	noncoding	GRCh38	chr2	131443200	131443200	G	G	A	3	0.5794	0	0	0	0	0	0	0	0	0	0.3333	0	0	0	0	0	0	0	0	0	0	0	0	0	0	0	0	0	0	0	0	0.6667	0	0
AC073869.20_n.1740C>A	AC073869.20	noncoding	GRCh38	chr2	131442848	131442848	G	G	T	3	0	0	0	0	0	0	0	0	0	0	0	0	0	0	0	0	0	0	0	0	0	0	0	0	0	0	0	0	0	0	0	1	0	0
AC073869.20_n.369G>A	AC073869.20	noncoding	GRCh38	chr2	131444219	131444219	C	C	T	3	0.5794	0	0	0	0	0	0	0	0	0	0	0	0	0	0	0	0	0	0	0	0	0	0	0	0.3333	0	0	0	0	0	0	0.6667	0	0
AC073869.20_n.577C>T	AC073869.20	noncoding	GRCh38	chr2	131444011	131444011	G	G	A	3	0.5794	0	0	0	0	0	0	0	0	0	0	0	0	0	0	0	0	0	0	0	0	0	0	0	0	0	0	0	0	0	0	0.6667	0	0.3333
AC073869.20_n.936C>T	AC073869.20	noncoding	GRCh38	chr2	131443652	131443652	G	G	A	3	0.5794	0	0	0	0	0	0	0	0	0	0	0	0	0	0	0	0	0	0	0	0	0	0	0	0	0.3333	0.6667	0	0	0	0	0	0	0
AC078899.1_n.194G>A	AC078899.1	noncoding	GRCh38	chr19	20258427	20258427	G	G	A	3	0.5794	0	0	0	0	0	0	0	0	0	0	0	0	0	0	0	0	0	0	0	0	0	0	0	0	0	0.6667	0	0	0	0	0.3333	0	0
AC078899.1_n.239G>A	AC078899.1	noncoding	GRCh38	chr19	20258472	20258472	G	G	A	10	0.1412	0	0	0	0	0	0	0	0	0	0	0	0	0	0	0	0	0	0	0	0	0	0	0	0	0	0.9	0	0	0	0	0.1	0	0
AC078899.1_n.640C>T	AC078899.1	noncoding	GRCh38	chr19	20258873	20258873	C	C	T	3	0.5794	0	0	0.3333	0	0	0	0	0	0	0	0	0	0	0	0	0	0	0	0	0	0	0	0	0	0	0	0	0	0	0	0.6667	0	0
AC078899.1_n.956G>A	AC078899.1	noncoding	GRCh38	chr19	20259189	20259189	G	G	A	3	1	0	0	0	0	0	0	0	0	0.3333	0	0	0.3333	0	0	0	0	0	0	0	0	0	0	0	0	0	0	0	0	0	0	0.3333	0	0
AC079612.1_n.781G>T	AC079612.1	noncoding	GRCh38	chr2	239583175	239583175	G	G	T	3	0.5794	0	0	0.3333	0	0	0	0	0	0	0	0	0	0	0	0	0	0	0	0	0	0	0	0	0	0	0	0	0	0	0	0.6667	0	0
AC079612.1_n.94G>T	AC079612.1	noncoding	GRCh38	chr2	239578394	239578394	G	G	T	3	0	0	0	0	0	0	0	0	0	0	0	0	0	0	0	0	0	0	0	0	0	0	0	0	0	0	0	0	0	0	0	1	0	0
AC096579.13_n.201C>T	AC096579.13	noncoding	GRCh38	chr2	88811690	88811690	G	G	A	3	1	0	0	0	0	0	0	0	0	0	0	0	0	0	0	0	0	0	0	0	0	0	0	0	0	0	0.3333	0.3333	0	0	0	0.3333	0	0
AC097374.2_n.180C>T	AC097374.2	noncoding	GRCh38	chr2	94935323	94935323	G	G	A	3	1	0	0	0.3333	0	0	0	0	0	0.3333	0	0	0	0	0	0	0	0	0	0	0.3333	0	0	0	0	0	0	0	0	0	0	0	0	0
AC104389.1_p.S49R	AC104389.1	49	GRCh38	chr11	5254397	5254397	A	A	C	4	1	0	0	0.25	0	0	0.25	0	0.25	0	0	0	0	0	0	0	0	0	0	0	0	0	0	0	0	0	0	0.25	0	0	0	0	0	0
AC108142.1_n.829delA	AC108142.1	noncoding	GRCh38	chr4	182143081	182143081	T	T	-	8	0.4329	0	0	0	0.125	0	0.25	0	0	0	0	0	0	0	0	0	0	0	0	0	0	0	0	0	0	0	0	0	0	0	0	0.625	0	0
AC124312.1_p.N42Mfs*46	AC124312.1	42	GRCh38	chr15	25092253	25092253	T	T	-	5	0.5904	0	0	0	0.2	0	0	0	0	0	0	0	0	0	0	0	0	0	0	0	0	0	0	0	0	0	0	0	0	0	0.2	0.6	0	0
ACAA1_p.R249H	ACAA1	249	GRCh38	chr3	38126581	38126581	C	C	T	3	1	0	0	0	0	0	0	0	0.3333	0	0	0	0	0	0	0	0.3333	0	0	0	0	0	0	0	0	0	0	0	0	0	0	0.3333	0	0
ACAA2_p.L354L	ACAA2	354	GRCh38	chr18	49785244	49785244	C	C	A	3	1	0	0.3333	0	0	0	0	0	0	0	0.3333	0	0	0	0	0	0	0	0	0	0	0	0	0	0	0	0.3333	0	0	0	0	0	0	0
ACACA_c.3683+92delT	ACACA	noncoding	GRCh38	chr17	37221632	37221632	A	A	-	6	0.5645	0	0	0	0	0	0.3333	0	0	0	0	0	0	0	0	0	0	0	0	0	0	0	0	0	0	0	0	0.5	0	0	0	0.1667	0	0
ACACA_p.F190F	ACACA	190	GRCh38	chr17	37283307	37283307	G	G	A	3	0	0	0	0	0	0	0	0	0	0	0	0	0	0	0	0	0	0	0	0	0	0	0	0	0	0	1	0	0	0	0	0	0	0
ACACA_p.R1192*	ACACA	1192	GRCh38	chr17	37221833	37221833	G	G	A	3	0	0	0	0	0	0	0	0	0	0	0	0	0	0	0	0	0	0	0	0	0	0	0	0	0	0	0	0	0	0	0	1	0	0
ACACA_p.R1768C	ACACA	1768	GRCh38	chr17	37161828	37161828	G	G	A	3	1	0	0	0	0	0	0	0	0	0	0	0	0	0	0	0	0	0	0	0	0	0	0	0	0.3333	0	0.3333	0	0	0	0	0.3333	0	0
ACACA_p.R2368L	ACACA	2368	GRCh38	chr17	37087365	37087365	C	C	A	3	0	0	0	0	0	0	0	0	0	0	0	0	0	0	0	0	0	0	0	0	0	0	0	0	0	0	1	0	0	0	0	0	0	0
ACACA_p.S609L	ACACA	609	GRCh38	chr17	37257703	37257703	G	G	A	4	1	0	0.25	0	0	0	0	0	0	0.25	0	0	0	0	0	0	0	0	0	0	0	0	0	0	0	0	0.25	0	0	0	0	0.25	0	0
ACACB_p.D257Ifs*17	ACACB	257	GRCh38	chr12	109166970	109166970	G	G	-	5	0.5904	0	0	0	0	0	0.2	0	0	0	0	0	0	0	0	0	0	0	0	0	0	0	0	0	0	0	0	0.6	0	0	0	0.2	0	0
ACACB_p.H1688H	ACACB	1688	GRCh38	chr12	109242478	109242478	C	C	T	3	1	0	0	0	0	0	0.3333	0	0	0	0	0	0	0	0	0	0	0	0	0	0	0	0	0	0	0	0	0.3333	0	0	0	0.3333	0	0
ACACB_p.L1398Sfs*26	ACACB	1398	GRCh38	chr12	109233795	109233795	C	C	-	6	0.5645	0	0	0	0	0	0.1667	0	0	0	0	0	0	0	0	0	0	0	0	0	0	0	0	0	0	0	0	0.3333	0	0	0	0.5	0	0
ACACB_p.R258W	ACACB	258	GRCh38	chr12	109166979	109166979	C	C	T	3	0.5794	0	0	0	0	0	0	0	0	0	0	0	0	0	0	0	0	0	0	0	0	0	0	0	0	0	0.6667	0	0	0	0	0.3333	0	0
ACACB_p.R446I	ACACB	446	GRCh38	chr12	109176163	109176163	G	G	T	3	0.5794	0	0	0	0	0	0	0	0	0	0	0	0	0	0	0	0	0	0	0	0	0	0	0	0.3333	0	0	0	0	0	0	0.6667	0	0
ACACB_p.R89I	ACACB	89	GRCh38	chr12	109139671	109139671	G	G	T	3	0.5794	0	0	0	0	0	0.3333	0	0	0	0	0	0	0	0	0	0	0	0	0	0	0	0	0	0	0	0	0	0	0	0	0.6667	0	0
ACACB_p.S1199L	ACACB	1199	GRCh38	chr12	109222538	109222538	C	C	T	3	1	0	0	0	0	0	0	0	0	0.3333	0	0	0	0	0	0	0	0	0	0	0	0	0	0	0	0	0.3333	0	0	0	0	0.3333	0	0
ACACB_p.S1408S	ACACB	1408	GRCh38	chr12	109233832	109233832	C	C	T	4	0.5	0	0	0	0	0	0	0	0	0	0	0	0	0	0	0	0	0	0	0	0	0	0	0	0	0	0.5	0	0	0	0	0.5	0	0
ACACB_p.T2060T	ACACB	2060	GRCh38	chr12	109256153	109256153	G	G	A	3	1	0	0	0	0	0	0	0	0	0.3333	0	0	0	0	0	0	0	0	0	0	0	0	0	0.3333	0	0	0	0	0	0	0	0.3333	0	0
ACAD10_p.T620M	ACAD10	620	GRCh38	chr12	111744787	111744787	C	C	T	3	0	0	0	0	0	0	0	0	0	0	0	0	0	0	0	0	0	0	0	0	0	0	0	0	0	0	0	0	0	0	0	1	0	0
ACAD11_p.F404L	ACAD11	404	GRCh38	chr3	132619531	132619531	G	G	T	3	0.5794	0	0	0	0	0	0.6667	0	0	0	0	0	0	0	0	0	0	0	0	0	0	0	0	0	0	0	0	0	0	0	0	0.3333	0	0
ACAD11_p.S300Y	ACAD11	300	GRCh38	chr3	132630501	132630501	G	G	T	3	1	0	0	0	0.3333	0	0.3333	0	0	0	0	0	0	0	0	0	0	0	0	0	0	0	0	0	0	0	0	0	0	0	0	0.3333	0	0
ACAD8_c.*33C>T	ACAD8	noncoding	GRCh38	chr11	134264993	134264993	C	C	T	4	0.4056	0	0	0	0	0	0	0	0	0	0	0	0	0	0	0	0.25	0	0	0	0	0	0	0	0	0	0	0	0	0	0	0.75	0	0
ACAD8_p.F86F	ACAD8	86	GRCh38	chr11	134257135	134257135	C	C	T	3	0.5794	0	0	0	0	0	0	0	0	0	0	0	0	0	0	0	0	0	0	0	0	0	0	0	0	0	0	0	0	0	0	0.6667	0.3333	0
ACADL_p.R50Q	ACADL	50	GRCh38	chr2	210220731	210220731	C	C	T	3	1	0	0	0	0	0	0	0	0.3333	0	0	0	0	0	0	0	0	0	0	0	0	0	0	0	0.3333	0	0	0	0	0	0	0.3333	0	0
ACADM_p.F252F	ACADM	252	GRCh38	chr1	75749466	75749466	C	C	T	3	0.5794	0	0.3333	0	0	0	0	0	0	0	0	0	0	0	0	0	0	0	0	0	0	0	0	0	0	0	0	0	0	0	0	0.6667	0	0
ACADM_p.S127Y	ACADM	127	GRCh38	chr1	75733621	75733621	C	C	A	4	0.4056	0	0	0	0	0	0	0	0	0	0	0	0	0	0	0	0	0	0	0	0	0	0	0	0	0	0	0.25	0	0	0	0.75	0	0
ACADS_p.E173K	ACADS	173	GRCh38	chr12	120737881	120737881	G	G	A	3	1	0	0	0	0.3333	0	0	0	0	0.3333	0	0	0	0	0	0	0	0	0	0	0	0	0	0	0	0	0	0	0	0	0	0.3333	0	0
ACADS_p.G174G	ACADS	174	GRCh38	chr12	120737886	120737886	C	C	G	3	1	0	0	0	0	0	0.3333	0	0	0	0.3333	0	0	0	0	0	0	0	0	0	0	0	0	0	0	0	0	0.3333	0	0	0	0	0	0
ACADS_p.R330H	ACADS	330	GRCh38	chr12	120738875	120738875	G	G	A	6	1	0	0	0	0	0	0	0	0	0.1667	0	0	0.1667	0	0	0.1667	0	0	0	0	0	0	0	0.1667	0.1667	0	0	0.1667	0	0	0	0	0	0
ACADSB_p.F265F	ACADSB	265	GRCh38	chr10	123043159	123043159	C	C	T	4	0	0	0	0	0	0	0	0	0	0	0	0	0	0	0	0	0	0	0	0	0	0	0	0	0	0	0	0	0	0	0	1	0	0
ACADVL_p.G439Vfs*5	ACADVL	439	GRCh38	chr17	7223854	7223854	G	G	-	3	0.5794	0	0	0	0	0	0.6667	0	0	0	0	0	0	0	0	0	0	0	0	0	0	0	0	0	0.3333	0	0	0	0	0	0	0	0	0
ACAN_p.A1463V	ACAN	1463	GRCh38	chr15	88856973	88856973	C	C	T	3	0.5794	0	0	0	0	0	0	0	0	0	0	0	0	0	0	0	0	0	0	0	0	0	0	0	0.3333	0	0	0	0	0	0	0.6667	0	0
ACAN_p.A191T	ACAN	191	GRCh38	chr15	88840128	88840128	G	G	A	3	1	0	0	0	0	0	0	0	0	0	0	0	0	0	0	0	0	0.3333	0	0	0	0	0	0	0.3333	0	0	0.3333	0	0	0	0	0	0
ACAN_p.F2041F	ACAN	2041	GRCh38	chr15	88858708	88858708	C	C	T	3	0.5794	0	0	0	0	0	0.3333	0	0	0	0	0	0	0	0	0	0	0	0	0	0	0	0	0	0	0	0	0	0	0	0	0.6667	0	0
ACAN_p.I139I	ACAN	139	GRCh38	chr15	88839009	88839009	C	C	T	4	0.4056	0	0	0	0	0	0	0	0	0	0	0	0	0	0	0	0	0	0	0	0	0	0	0	0	0	0.25	0	0	0	0	0.75	0	0
ACAN_p.P813S	ACAN	813	GRCh38	chr15	88855022	88855022	C	C	T	3	0.5794	0	0	0	0	0	0	0	0	0	0	0	0	0	0	0	0	0	0	0	0	0	0	0	0	0.3333	0.6667	0	0	0	0	0	0	0
ACAN_p.R173W	ACAN	173	GRCh38	chr15	88840074	88840074	C	C	T	3	0.5794	0	0	0	0	0	0	0	0	0	0	0	0	0	0	0	0	0.3333	0	0	0	0	0	0	0	0	0	0	0	0	0	0.6667	0	0
ACAN_p.S1756S	ACAN	1756	GRCh38	chr15	88857853	88857853	C	C	T	4	0.75	0	0	0	0	0	0	0	0	0	0	0	0	0	0.25	0	0	0	0.25	0	0	0	0	0	0	0	0	0	0	0	0	0.5	0	0
ACAN_p.V2073V	ACAN	2073	GRCh38	chr15	88858804	88858804	C	C	A	3	1	0	0	0	0	0	0	0	0	0	0	0	0	0	0	0	0	0	0	0	0	0	0	0	0.3333	0	0.3333	0	0	0	0	0.3333	0	0
ACAN_p.V328I	ACAN	328	GRCh38	chr15	88843579	88843579	G	G	A	3	0.5794	0	0	0	0	0	0	0	0	0	0	0	0.3333	0	0	0	0	0.6667	0	0	0	0	0	0	0	0	0	0	0	0	0	0	0	0
ACAN_p.V637I	ACAN	637	GRCh38	chr15	88849614	88849614	G	G	A	3	1	0	0	0	0	0	0.3333	0	0	0	0	0	0	0	0	0	0	0	0	0	0	0	0	0	0.3333	0	0	0.3333	0	0	0	0	0	0
ACAN_p.V848Cfs*97	ACAN	848	GRCh38	chr15	88855121	88855121	C	C	-	3	0.5794	0	0	0	0	0	0	0	0	0	0	0	0	0	0	0	0	0	0	0	0	0	0	0	0	0	0	0.3333	0	0	0	0.6667	0	0
ACAP1_p.R529Q	ACAP1	529	GRCh38	chr17	7348383	7348383	G	G	A	3	0.5794	0.3333	0	0	0	0	0.6667	0	0	0	0	0	0	0	0	0	0	0	0	0	0	0	0	0	0	0	0	0	0	0	0	0	0	0
ACAP1_p.R577*	ACAP1	577	GRCh38	chr17	7349045	7349045	C	C	T	3	0.5794	0	0	0	0	0	0	0	0	0	0	0	0	0	0	0	0	0	0	0	0	0	0	0	0.3333	0	0	0	0	0	0	0.6667	0	0
ACAP2_p.E128K	ACAP2	128	GRCh38	chr3	195342617	195342617	C	C	T	4	0.4056	0	0	0	0	0	0.25	0	0	0	0	0	0	0	0	0	0	0	0	0	0	0	0	0	0	0	0	0	0	0	0	0.75	0	0
ACAP3_p.R129W	ACAP3	129	GRCh38	chr1	1300646	1300646	G	G	A	3	0.5794	0	0	0	0	0	0	0	0	0	0.3333	0	0	0	0	0	0	0	0	0	0	0	0	0	0	0	0	0	0	0	0	0.6667	0	0
ACAT1_p.L56*	ACAT1	56	GRCh38	chr11	108133861	108133861	T	T	-	7	0.6947	0	0	0	0	0	0.2857	0	0.1429	0	0	0	0	0	0	0	0	0	0	0	0	0	0	0	0	0	0	0.2857	0	0	0	0.2857	0	0
ACAT1_p.R208Q	ACAT1	208	GRCh38	chr11	108140108	108140108	G	G	A	4	0.4056	0	0	0	0	0	0.25	0	0	0	0	0	0	0	0	0	0	0	0	0	0	0	0	0	0	0	0	0	0	0	0	0.75	0	0
ACAT2_c.*30C>A	ACAT2	noncoding	GRCh38	chr6	159778859	159778859	C	C	A	3	0	0	0	0	0	0	0	0	0	0	0	0	0	0	0	0	0	0	0	0	0	0	0	0	0	0	0	0	0	0	0	1	0	0
ACBD3_c.*1453delT	ACBD3	noncoding	GRCh38	chr1	226145157	226145157	A	A	-	3	0.5794	0	0	0	0.3333	0	0	0	0	0	0	0	0	0	0	0	0	0	0	0	0	0	0	0	0	0	0	0	0	0	0	0.6667	0	0
ACBD3_p.R223*	ACBD3	223	GRCh38	chr1	226161592	226161592	G	G	A	4	1	0	0	0	0	0	0	0	0	0	0	0	0	0	0	0	0	0	0	0	0	0.25	0	0	0	0	0.25	0.25	0	0	0	0.25	0	0
ACBD3_p.R238W	ACBD3	238	GRCh38	chr1	226161547	226161547	G	G	A	3	1	0	0.3333	0	0	0	0	0	0	0	0	0	0	0	0	0	0	0	0	0	0	0	0	0	0.3333	0	0.3333	0	0	0	0	0	0	0
ACBD3_p.R516W	ACBD3	516	GRCh38	chr1	226146651	226146651	G	G	A	3	0	0	0	0	0	0	0	0	0	0	0	0	0	0	0	0	0	0	0	0	0	0	0	0	0	0	0	0	0	0	0	1	0	0
ACBD3_p.X143_splice	ACBD3	143	GRCh38	chr1	226164930	226164930	C	C	A	3	0.5794	0	0	0	0	0	0	0	0	0	0	0	0	0	0	0	0	0	0	0	0	0	0	0	0	0	0	0.3333	0	0	0	0.6667	0	0
ACBD4_p.F234F	ACBD4	234	GRCh38	chr17	45139083	45139083	C	C	T	3	1	0	0	0	0	0	0.3333	0	0	0	0	0	0	0	0	0	0	0	0	0	0	0	0	0	0	0	0.3333	0	0	0	0	0.3333	0	0
ACBD5_p.R351C	ACBD5	351	GRCh38	chr10	27210994	27210994	G	G	A	4	0	0	0	0	0	0	0	0	0	0	0	0	0	0	0	0	0	0	0	0	0	0	0	0	0	0	1	0	0	0	0	0	0	0
ACBD7_p.L17L	ACBD7	17	GRCh38	chr10	15079004	15079004	G	G	A	4	0.75	0	0.5	0	0	0	0	0	0	0	0	0	0	0	0	0	0	0	0	0	0	0	0	0	0	0	0.25	0.25	0	0	0	0	0	0
ACCS_p.A197T	ACCS	197	GRCh38	chr11	44077311	44077311	G	G	A	3	1	0	0	0	0	0	0.3333	0	0	0	0	0	0	0	0	0.3333	0	0	0	0	0	0	0	0	0	0	0	0	0	0	0	0.3333	0	0
ACCS_p.R457C	ACCS	457	GRCh38	chr11	44083538	44083538	C	C	T	3	0.5794	0	0	0	0	0	0	0	0	0	0	0	0	0	0	0	0	0	0	0	0	0	0	0	0	0	0.3333	0	0	0	0	0.6667	0	0
ACD_p.L51F	ACD	51	GRCh38	chr16	67660328	67660328	G	G	A	3	0	0	0	0	0	0	0	0	0	0	0	0	0	0	0	0	0	0	0	0	0	0	0	0	0	0	1	0	0	0	0	0	0	0
ACD_p.L51L	ACD	51	GRCh38	chr16	67660326	67660326	G	G	A	3	0.5794	0	0.3333	0	0	0	0	0	0	0	0	0	0	0	0	0	0	0	0	0	0	0	0	0	0	0	0.6667	0	0	0	0	0	0	0
ACD_p.L62F	ACD	62	GRCh38	chr16	67660295	67660295	G	G	A	6	0.4842	0	0	0	0	0	0	0	0	0	0.1667	0	0	0	0	0	0	0	0.1667	0	0	0	0	0	0	0	0.6667	0	0	0	0	0	0	0
ACD_p.R469W	ACD	469	GRCh38	chr16	67658045	67658045	G	G	A	3	1	0	0	0	0	0	0.3333	0	0	0	0	0	0	0	0	0.3333	0	0	0	0	0	0	0	0	0	0	0	0	0	0	0	0.3333	0	0
ACE_p.D238D	ACE	238	GRCh38	chr17	63480395	63480395	C	C	T	4	1	0	0	0.25	0.25	0	0	0	0	0	0	0	0	0	0	0	0	0	0	0	0	0	0	0	0	0	0	0.25	0	0	0	0.25	0	0
ACE_p.I1060I	ACE	1060	GRCh38	chr17	63493965	63493965	C	C	T	3	0	0	0	0	0	0	0	0	0	0	0	0	0	0	0	0	0	0	0	0	0	0	0	0	0	0	1	0	0	0	0	0	0	0
ACE_p.I462Lfs*63	ACE	462	GRCh38	chr17	63483065	63483065	A	A	-	3	0.5794	0	0	0	0	0	0.6667	0	0	0	0	0	0	0	0	0	0	0	0	0	0	0	0	0	0	0	0	0.3333	0	0	0	0	0	0
ACE_p.P1228P	ACE	1228	GRCh38	chr17	63496978	63496978	G	G	A	3	1	0	0	0	0	0	0.3333	0	0	0.3333	0	0	0	0	0	0	0	0	0	0	0	0	0	0	0	0	0	0	0	0	0	0.3333	0	0
ACE_p.P485Lfs*40	ACE	485	GRCh38	chr17	63483134	63483134	C	C	-	3	0.5794	0	0	0	0	0	0.6667	0	0	0	0	0	0	0	0	0	0	0	0.3333	0	0	0	0	0	0	0	0	0	0	0	0	0	0	0
ACE_p.X971_splice	ACE	971	GRCh38	chr17	63493435	63493435	G	G	A	3	0.5794	0	0	0	0	0	0	0	0	0	0	0	0	0	0	0	0	0	0	0	0	0	0	0	0	0	0.6667	0.3333	0	0	0	0	0	0
ACE2_p.F683L	ACE2	683	GRCh38	chrX	15566318	15566318	G	G	T	3	0.5794	0	0	0	0	0	0	0	0	0	0	0	0	0	0	0	0	0	0	0	0	0	0	0	0.3333	0	0	0	0	0	0	0.6667	0	0
ACE2_p.G789*	ACE2	789	GRCh38	chrX	15561958	15561958	C	C	A	3	0.5794	0	0	0	0	0	0	0	0	0	0	0	0	0	0	0	0	0	0	0	0	0	0	0	0	0	0.3333	0	0	0	0	0.6667	0	0
ACE2_p.L9L	ACE2	9	GRCh38	chrX	15600885	15600885	G	G	A	3	1	0	0.3333	0	0	0	0	0	0	0	0.3333	0	0	0	0	0	0	0	0.3333	0	0	0	0	0	0	0	0	0	0	0	0	0	0	0
ACE2_p.R768W	ACE2	768	GRCh38	chrX	15564031	15564031	G	G	A	3	0	0	0	0	0	0	0	0	0	0	0	0	0	0	0	0	0	0	0	0	0	0	0	0	0	0	0	0	0	0	0	1	0	0
ACE2_p.X233_splice	ACE2	233	GRCh38	chrX	15587859	15587859	C	C	A	3	1	0	0.3333	0	0	0	0	0	0	0	0	0	0	0	0	0	0	0	0.3333	0	0	0	0	0	0	0	0	0	0	0	0	0.3333	0	0
ACER1_p.W187*	ACER1	187	GRCh38	chr19	6307218	6307218	C	C	T	3	1	0	0	0	0	0	0.3333	0	0	0	0	0	0	0	0	0	0	0	0	0	0	0	0	0	0	0.3333	0.3333	0	0	0	0	0	0	0
ACHE_c.1724-81delC	ACHE	noncoding	GRCh38	chr7	100890416	100890416	G	G	-	3	1	0	0	0	0	0	0.3333	0	0.3333	0	0	0	0	0	0	0	0	0	0	0	0	0	0	0	0	0	0	0	0	0	0	0.3333	0	0
ACHE_p.E481K	ACHE	481	GRCh38	chr7	100892446	100892446	C	C	T	3	0.5794	0	0	0	0	0	0.3333	0	0	0	0	0	0	0	0	0	0	0	0	0	0	0	0	0	0	0	0.6667	0	0	0	0	0	0	0
ACHE_p.P225P	ACHE	225	GRCh38	chr7	100893558	100893558	C	C	T	3	0.5794	0	0	0	0	0	0.6667	0	0	0	0	0	0	0	0	0	0	0	0	0	0	0	0	0	0	0	0	0	0	0	0	0.3333	0	0
ACIN1_c.2298-1612delT	ACIN1	noncoding	GRCh38	chr14	23071229	23071229	A	A	-	6	0.2515	0	0	0	0	0	0.1667	0	0	0	0	0	0	0	0	0	0	0	0	0	0	0	0	0	0	0	0	0	0	0	0	0.8333	0	0
ACIN1_p.A447Lfs*19	ACIN1	447	GRCh38	chr14	23080170	23080170	C	C	-	12	0.3696	0	0	0	0	0	0.4167	0	0	0	0	0	0	0	0	0	0	0	0	0	0	0	0	0	0	0	0	0.5	0	0	0	0.0833	0	0
ACIN1_p.R1340C	ACIN1	1340	GRCh38	chr14	23059156	23059156	G	G	A	3	1	0	0	0	0	0	0.3333	0	0	0	0	0	0	0	0	0	0	0	0	0	0	0	0	0	0	0	0	0.3333	0	0	0	0.3333	0	0
ACKR1_p.A305T	ACKR1	305	GRCh38	chr1	159206352	159206352	G	G	A	3	1	0	0	0	0.3333	0	0	0	0	0	0.3333	0	0	0	0	0	0	0	0	0	0	0	0	0	0	0	0	0	0	0	0	0.3333	0	0
ACKR2_p.A11T	ACKR2	11	GRCh38	chr3	42864533	42864533	G	G	A	3	1	0	0.3333	0	0	0	0	0	0	0	0	0	0	0	0	0.3333	0	0	0	0	0	0	0	0	0	0	0	0.3333	0	0	0	0	0	0
ACKR2_p.A329A	ACKR2	329	GRCh38	chr3	42865489	42865489	C	C	T	3	1	0	0	0	0	0	0.3333	0	0	0	0	0	0	0	0	0.3333	0	0	0	0	0	0	0	0	0	0	0	0.3333	0	0	0	0	0	0
ACKR2_p.T274M	ACKR2	274	GRCh38	chr3	42865323	42865323	C	C	T	3	0.5794	0	0	0	0	0	0	0	0	0	0	0	0	0	0	0	0	0	0.3333	0	0	0	0	0	0	0	0	0	0	0	0	0.6667	0	0
ACKR3_c.*146C>A	ACKR3	noncoding	GRCh38	chr2	236581700	236581700	C	C	A	3	0	0	0	0	0	0	0	0	0	0	0	0	0	0	0	0	0	0	0	0	0	0	0	0	0	0	0	0	0	0	0	1	0	0
ACKR3_c.*775delT	ACKR3	noncoding	GRCh38	chr2	236582321	236582321	T	T	-	8	0.2704	0	0	0	0	0	0.25	0	0	0	0	0	0	0	0	0	0	0	0	0	0	0	0	0	0	0	0	0	0	0	0	0.75	0	0
ACKR3_p.F6F	ACKR3	6	GRCh38	chr2	236580483	236580483	C	C	T	3	1	0	0	0.3333	0	0	0	0	0	0	0	0	0	0	0	0	0	0	0	0	0	0	0	0	0.3333	0	0.3333	0	0	0	0	0	0	0
ACKR4_c.*517delA	ACKR4	noncoding	GRCh38	chr3	132601959	132601959	A	A	-	8	0.4329	0	0	0	0	0	0.25	0	0.125	0	0	0	0	0	0	0	0	0	0	0	0	0	0	0	0	0	0	0	0	0	0	0.625	0	0
ACKR4_c.*752delA	ACKR4	noncoding	GRCh38	chr3	132602193	132602193	A	A	-	6	0.4842	0.1667	0	0	0	0.1667	0	0	0	0	0	0	0	0	0	0	0	0	0	0	0	0	0	0	0	0	0	0	0	0	0	0.6667	0	0
ACKR4_p.A292T	ACKR4	292	GRCh38	chr3	132601271	132601271	G	G	A	5	0.5904	0	0	0	0	0	0.2	0	0	0	0	0	0	0	0	0	0	0	0	0	0	0	0	0	0	0	0	0.2	0	0	0	0.6	0	0
ACKR4_p.F188S	ACKR4	188	GRCh38	chr3	132600960	132600960	T	T	C	4	0.75	0	0	0.25	0	0	0.5	0	0	0	0	0	0	0	0	0	0	0	0	0	0	0	0	0	0	0	0	0	0	0	0	0.25	0	0
ACLY_c.*200delT	ACLY	noncoding	GRCh38	chr17	41867610	41867610	A	A	-	4	0.75	0	0	0	0	0	0.5	0	0	0	0	0	0	0	0	0	0	0	0	0	0	0	0	0	0	0	0	0	0	0	0.25	0.25	0	0
ACLY_p.F242F	ACLY	242	GRCh38	chr17	41907463	41907463	G	G	A	3	1	0	0	0	0	0	0	0	0	0	0.3333	0	0	0	0	0	0	0	0	0	0	0	0	0	0.3333	0	0	0	0	0	0	0.3333	0	0
ACMSD_c.-50C>A	ACMSD	noncoding	GRCh38	chr2	134838633	134838633	C	C	A	3	0.5794	0	0	0	0	0	0.6667	0	0	0	0	0	0	0	0	0	0	0	0	0	0	0	0	0	0	0	0	0	0	0	0	0.3333	0	0
ACMSD_p.M1?	ACMSD	1	GRCh38	chr2	134838685	134838685	G	G	A	3	0	0	0	0	0	0	0	0	0	0	0	0	0	0	0	0	0	0	0	0	0	0	0	0	0	0	1	0	0	0	0	0	0	0
ACMSD_p.R59C	ACMSD	59	GRCh38	chr2	134859333	134859333	C	C	T	6	0.5645	0	0	0	0	0	0.1667	0	0	0	0	0	0	0	0	0	0	0	0	0	0	0	0	0	0	0	0.3333	0	0	0	0	0.5	0	0
ACO1_p.D569N	ACO1	569	GRCh38	chr9	32430553	32430553	G	G	A	3	0	0	0	0	0	0	0	0	0	0	0	0	0	0	0	0	0	0	0	0	0	0	0	0	0	0	0	0	0	0	0	1	0	0
ACO1_p.F5F	ACO1	5	GRCh38	chr9	32405521	32405521	C	C	T	3	0.5794	0	0	0	0	0	0.6667	0	0	0	0	0	0	0	0	0	0	0	0	0	0	0	0	0	0	0	0.3333	0	0	0	0	0	0	0
ACO1_p.V221V	ACO1	221	GRCh38	chr9	32419042	32419042	C	C	T	3	1	0	0	0	0	0	0	0	0	0.3333	0	0	0	0	0	0	0	0	0	0	0	0	0	0	0	0	0.3333	0	0	0	0	0.3333	0	0
ACO1_p.X89_splice	ACO1	89	GRCh38	chr9	32407430	32407430	G	G	A	3	0.5794	0	0	0	0	0	0	0	0	0	0	0	0	0	0	0	0	0.6667	0	0	0	0	0	0	0	0.3333	0	0	0	0	0	0	0	0
ACOT1_p.R281H	ACOT1	281	GRCh38	chr14	73543231	73543231	G	G	A	3	1	0	0	0	0	0	0	0	0	0	0	0	0	0	0	0.3333	0	0	0	0	0.3333	0	0	0	0	0	0	0.3333	0	0	0	0	0	0
ACOT11_p.F149F	ACOT11	149	GRCh38	chr1	54594015	54594015	C	C	T	4	1	0	0	0	0	0	0	0	0.25	0	0.25	0	0	0	0	0	0	0	0	0	0	0	0	0	0	0	0.25	0.25	0	0	0	0	0	0
ACOT11_p.V288M	ACOT11	288	GRCh38	chr1	54599393	54599393	G	G	A	3	0	0	0	0	0	0	0	0	0	0	0	0	0	0	0	0	0	0	0	0	0	0	0	0	0	0	0	0	0	0	0	1	0	0
ACOT12_p.R147*	ACOT12	147	GRCh38	chr5	81359960	81359960	G	G	A	7	0.4092	0	0	0	0	0	0	0	0	0	0	0	0	0	0	0	0	0	0	0	0	0.1429	0	0	0.1429	0	0	0	0	0	0	0.7143	0	0
ACOT12_p.R405C	ACOT12	405	GRCh38	chr5	81335817	81335817	G	G	A	5	0.6555	0	0	0	0	0	0	0	0	0	0	0	0	0	0	0	0	0	0	0	0	0	0	0	0	0	0.4	0.2	0	0	0	0.4	0	0
ACOT12_p.R405H	ACOT12	405	GRCh38	chr5	81335816	81335816	C	C	T	4	0.75	0	0.25	0	0	0	0	0	0	0	0	0	0	0	0	0	0	0.25	0	0	0	0	0	0	0	0	0	0	0	0	0	0.5	0	0
ACOT12_p.S473S	ACOT12	473	GRCh38	chr5	81330913	81330913	C	C	A	3	1	0	0.3333	0	0	0	0.3333	0	0	0	0	0	0	0	0	0	0	0	0	0	0.3333	0	0	0	0	0	0	0	0	0	0	0	0	0
ACOT13_c.*27_*33delCCCAACA	ACOT13	noncoding	GRCh38	chr6	24701641	24701647	ACCCAAC	ACCCAAC	-	3	1	0	0	0	0	0	0	0	0	0	0	0	0	0	0	0	0	0.3333	0	0	0	0	0	0	0	0	0	0.3333	0	0.3333	0	0	0	0
ACOT13_p.*141*	ACOT13	noncoding	GRCh38	chr6	24701614	24701614	G	G	A	3	1	0	0.3333	0	0.3333	0	0	0	0	0	0	0	0	0	0	0	0	0	0.3333	0	0	0	0	0	0	0	0	0	0	0	0	0	0	0
ACOT8_p.R86W	ACOT8	86	GRCh38	chr20	45855165	45855165	G	G	A	3	0	0	0	0	0	0	0	0	0	0	0	0	0	0	0	0	0	0	0	0	0	0	0	0	0	0	0	0	0	0	0	1	0	0
ACOX1_p.E37D	ACOX1	37	GRCh38	chr17	75978692	75978692	C	C	A	3	0	0	0	0	0	0	0	0	0	0	0	0	0	0	0	0	0	0	0	0	0	0	0	0	0	0	0	0	0	0	0	1	0	0
ACOX1_p.E481K	ACOX1	481	GRCh38	chr17	75949755	75949755	C	C	T	3	0.5794	0	0.3333	0	0	0	0	0	0	0	0	0	0	0	0	0	0	0	0	0	0	0	0	0	0	0	0	0	0	0	0	0.6667	0	0
ACOX1_p.L489L	ACOX1	489	GRCh38	chr17	75949729	75949729	G	G	T	3	1	0	0	0	0	0	0	0	0	0	0.3333	0	0	0	0	0	0	0	0	0	0	0	0	0	0	0	0.3333	0	0	0	0	0.3333	0	0
ACOX2_p.E647K	ACOX2	647	GRCh38	chr3	58508937	58508937	C	C	T	3	1	0	0.3333	0	0	0	0	0	0	0	0.3333	0	0	0	0	0	0	0	0	0	0	0	0	0	0	0	0	0	0	0	0	0.3333	0	0
ACOX2_p.F122F	ACOX2	122	GRCh38	chr3	58534103	58534103	G	G	A	3	0.5794	0	0	0	0	0	0	0	0	0	0	0	0	0	0	0	0	0	0	0	0	0	0	0	0	0	0.6667	0	0	0	0	0.3333	0	0
ACOX2_p.T465M	ACOX2	465	GRCh38	chr3	58524558	58524558	G	G	A	3	0.5794	0	0	0	0	0	0	0	0	0.6667	0	0	0	0	0	0	0.3333	0	0	0	0	0	0	0	0	0	0	0	0	0	0	0	0	0
ACOX2_p.Y646Y	ACOX2	646	GRCh38	chr3	58508938	58508938	G	G	A	3	0	0	0	0	0	0	0	0	0	0	0	0	0	0	0	0	0	0	0	0	0	0	0	0	0	0	0	0	0	0	0	1	0	0
ACOX3_p.P104P	ACOX3	104	GRCh38	chr4	8415832	8415832	G	G	T	3	1	0	0.3333	0	0	0	0	0	0	0	0	0	0	0	0	0	0	0	0.3333	0	0	0	0	0	0	0	0.3333	0	0	0	0	0	0	0
ACOXL_p.G88G	ACOXL	88	GRCh38	chr2	110794093	110794093	G	G	A	3	0.5794	0	0	0	0	0	0	0	0	0	0	0	0	0	0	0	0	0	0.3333	0	0	0	0	0	0	0	0.6667	0	0	0	0	0	0	0
ACOXL_p.I159I	ACOXL	159	GRCh38	chr2	110799030	110799030	C	C	T	3	0.5794	0	0	0	0	0	0	0	0	0	0	0	0	0	0	0	0	0	0	0	0	0	0	0	0	0	0.6667	0.3333	0	0	0	0	0	0
ACOXL_p.L112L	ACOXL	112	GRCh38	chr2	110794165	110794165	C	C	T	3	1	0	0	0	0	0	0.3333	0	0	0	0	0	0	0	0	0	0	0	0.3333	0	0	0	0	0	0	0	0.3333	0	0	0	0	0	0	0
ACP1_p.K124Nfs*61	ACP1	124	GRCh38	chr2	277054	277054	A	A	-	4	0	0	0	0	0	0	0	0	0	0	0	0	0	0	0	0	0	0	0	0	0	0	0	0	0	0	0	1	0	0	0	0	0	0
ACP5_p.D177D	ACP5	177	GRCh38	chr19	11576447	11576447	G	G	A	3	1	0	0	0	0	0	0	0	0	0	0.3333	0	0	0	0	0	0	0	0	0	0	0	0	0	0	0	0	0.3333	0	0	0	0.3333	0	0
ACPP_c.*369A>G	ACPP	noncoding	GRCh38	chr3	132368191	132368191	A	A	G	7	0.5929	0	0	0.5714	0	0	0.1429	0	0	0	0	0	0	0	0	0	0	0	0	0	0.1429	0	0	0	0	0	0	0	0	0	0	0.1429	0	0
ACPP_p.E321K	ACPP	321	GRCh38	chr3	132352816	132352816	G	G	A	3	0	0	1	0	0	0	0	0	0	0	0	0	0	0	0	0	0	0	0	0	0	0	0	0	0	0	0	0	0	0	0	0	0	0
ACPP_p.L315L	ACPP	315	GRCh38	chr3	132352800	132352800	G	G	A	3	0.5794	0	0.6667	0	0	0	0.3333	0	0	0	0	0	0	0	0	0	0	0	0	0	0	0	0	0	0	0	0	0	0	0	0	0	0	0
ACPP_p.R105*	ACPP	105	GRCh38	chr3	132332201	132332201	C	C	T	3	1	0	0	0	0	0	0	0	0	0	0	0	0	0	0	0.3333	0	0	0	0	0	0	0	0	0.3333	0	0	0	0	0	0	0.3333	0	0
ACPP_p.R28L	ACPP	28	GRCh38	chr3	132317539	132317539	G	G	T	3	1	0	0	0.3333	0.3333	0	0	0	0	0	0	0	0	0	0	0	0	0.3333	0	0	0	0	0	0	0	0	0	0	0	0	0	0	0	0
ACPP_p.R43W	ACPP	43	GRCh38	chr3	132328273	132328273	C	C	T	5	0.6555	0	0	0.4	0	0	0	0	0	0	0	0	0	0	0	0	0	0	0	0	0	0	0	0	0	0	0.2	0	0	0	0	0.4	0	0
ACR_c.*85_*86dupTA	ACR	noncoding	GRCh38	chr22	50745282	50745283	-	-	AT	3	1	0	0	0	0	0	0.3333	0	0	0	0	0	0	0	0	0	0	0	0	0	0	0	0	0	0.3333	0	0	0	0	0	0	0.3333	0	0
ACR_p.P160P	ACR	160	GRCh38	chr22	50739892	50739892	G	G	A	3	0.5794	0	0	0	0	0	0	0	0	0	0	0	0	0	0	0	0	0	0	0	0	0	0	0	0	0	0.6667	0	0	0	0	0.3333	0	0
ACRBP_p.F542F	ACRBP	542	GRCh38	chr12	6638288	6638288	G	G	A	3	0.5794	0	0	0	0	0	0.3333	0	0	0	0	0	0	0	0	0	0	0	0	0	0	0	0	0	0	0	0	0	0	0	0	0.6667	0	0
ACRBP_p.Y429Y	ACRBP	429	GRCh38	chr12	6640198	6640198	G	G	A	3	1	0	0	0	0	0	0.3333	0	0	0	0	0	0.3333	0	0	0	0	0	0	0	0	0	0	0	0	0	0	0.3333	0	0	0	0	0	0
ACRC_p.D160D	ACRC	160	GRCh38	chrX	71603757	71603757	C	C	T	3	0.5794	0	0	0	0	0	0	0	0	0	0	0	0	0	0	0	0	0	0	0	0	0	0	0	0	0	0	0.6667	0	0	0	0.3333	0	0
ACRV1_p.R257Q	ACRV1	257	GRCh38	chr11	125672621	125672621	C	C	T	4	1	0	0	0.25	0	0	0.25	0	0	0.25	0	0	0	0	0	0	0	0	0	0	0	0	0	0	0	0	0	0	0	0	0	0.25	0	0
ACSBG1_p.A672T	ACSBG1	672	GRCh38	chr15	78173668	78173668	C	C	T	3	0.5794	0	0	0.3333	0	0	0	0	0	0	0	0	0	0	0	0	0	0	0	0	0	0	0	0	0	0	0	0	0	0	0	0.6667	0	0
ACSBG1_p.D354D	ACSBG1	354	GRCh38	chr15	78181978	78181978	G	G	A	3	1	0	0	0	0	0	0	0	0	0	0.3333	0	0	0	0	0	0	0	0	0	0	0	0	0.3333	0	0	0	0	0	0	0	0.3333	0	0
ACSBG1_p.E217K	ACSBG1	217	GRCh38	chr15	78193520	78193520	C	C	T	3	0	0	0	0	0	0	0	0	0	0	0	0	0	0	0	0	0	0	0	0	0	0	0	0	0	0	1	0	0	0	0	0	0	0
ACSBG1_p.E662K	ACSBG1	662	GRCh38	chr15	78173698	78173698	C	C	T	4	0.4056	0	0	0	0	0	0	0	0	0	0	0	0	0	0	0	0	0	0	0	0	0	0	0	0	0	0.75	0	0	0	0	0.25	0	0
ACSBG1_p.R143S	ACSBG1	143	GRCh38	chr15	78194532	78194532	G	G	T	3	1	0	0	0	0	0	0	0	0	0	0	0	0	0.3333	0	0	0	0.3333	0	0	0	0	0	0	0	0	0.3333	0	0	0	0	0	0	0
ACSBG1_p.T83T	ACSBG1	83	GRCh38	chr15	78194710	78194710	C	C	A	3	0.5794	0	0	0	0	0	0	0	0	0	0	0	0	0	0	0	0	0	0	0	0.3333	0.6667	0	0	0	0	0	0	0	0	0	0	0	0
ACSBG2_p.E407K	ACSBG2	407	GRCh38	chr19	6183169	6183169	G	G	A	3	0.5794	0	0	0	0	0	0.6667	0	0	0	0	0	0	0	0	0	0	0	0	0	0	0	0	0	0	0	0	0	0	0	0	0.3333	0	0
ACSBG2_p.E79K	ACSBG2	79	GRCh38	chr19	6147613	6147613	G	G	A	3	0	0	0	0	0	0	0	0	0	0	0	0	0	0	0	0	0	0	0	0	0	0	0	0	0	0	1	0	0	0	0	0	0	0
ACSBG2_p.N246N	ACSBG2	246	GRCh38	chr19	6166015	6166015	C	C	T	3	1	0	0	0	0	0	0.3333	0	0	0	0.3333	0	0	0	0	0	0	0	0	0	0	0	0	0	0	0	0	0	0	0	0	0.3333	0	0
ACSBG2_p.R63Q	ACSBG2	63	GRCh38	chr19	6147566	6147566	G	G	A	3	0.5794	0	0	0	0	0	0	0	0	0	0	0	0	0	0	0	0	0	0	0	0	0	0	0	0.3333	0	0	0	0	0	0	0.6667	0	0
ACSF2_p.I586I	ACSF2	586	GRCh38	chr17	50474228	50474228	C	C	T	3	0.5794	0	0	0	0	0	0	0	0	0	0	0	0	0	0	0	0	0	0	0	0	0	0	0	0	0	0.6667	0.3333	0	0	0	0	0	0
ACSF2_p.R49C	ACSF2	49	GRCh38	chr17	50460693	50460693	C	C	T	3	1	0	0	0	0	0	0	0	0	0	0	0	0	0	0	0	0	0	0	0	0	0	0	0	0	0	0.3333	0.3333	0	0	0	0.3333	0	0
ACSF2_p.S253P	ACSF2	253	GRCh38	chr17	50462550	50462550	T	T	C	3	1	0	0	0	0	0	0	0	0	0	0	0	0	0	0	0	0	0	0.3333	0	0.3333	0	0	0	0	0	0.3333	0	0	0	0	0	0	0
ACSL1_p.G504G	ACSL1	504	GRCh38	chr4	184763176	184763176	G	G	A	3	1	0	0	0	0.3333	0	0	0	0	0	0	0	0	0	0	0.3333	0	0	0	0	0	0	0	0	0	0	0	0	0	0	0	0.3333	0	0
ACSL1_p.R11*	ACSL1	11	GRCh38	chr4	184803484	184803484	G	G	A	3	0	0	0	0	0	0	0	0	0	0	0	0	0	0	0	0	0	0	0	0	0	0	0	0	0	0	0	0	0	0	0	1	0	0
ACSL1_p.R579Q	ACSL1	579	GRCh38	chr4	184760403	184760403	C	C	T	3	0.5794	0	0	0.3333	0	0	0	0	0	0	0	0	0	0	0	0	0	0	0	0	0	0	0	0	0	0	0	0	0	0	0	0.6667	0	0
ACSL3_p.R232Q	ACSL3	232	GRCh38	chr2	222919092	222919092	G	G	A	3	1	0	0	0	0	0	0	0	0	0	0	0	0	0	0	0	0	0	0	0	0	0.3333	0	0	0	0	0	0.3333	0	0	0	0.3333	0	0
ACSL3_p.R348H	ACSL3	348	GRCh38	chr2	222922794	222922794	G	G	A	3	0	0	0	0	0	0	0	0	0	0	0	0	0	0	0	0	0	0	0	0	0	0	0	0	0	0	0	0	0	0	0	1	0	0
ACSL3_p.R54L	ACSL3	54	GRCh38	chr2	222908933	222908933	G	G	T	3	1	0	0.3333	0	0	0	0	0	0	0	0	0	0	0	0	0	0	0	0	0	0.3333	0.3333	0	0	0	0	0	0	0	0	0	0	0	0
ACSL3_p.R54Q	ACSL3	54	GRCh38	chr2	222908933	222908933	G	G	A	3	0.5794	0	0	0	0	0	0.3333	0	0	0	0	0	0	0	0	0	0	0	0	0	0	0	0	0	0	0	0	0	0	0	0	0.6667	0	0
ACSL3_p.R637Q	ACSL3	637	GRCh38	chr2	222934592	222934592	G	G	A	3	0.5794	0	0	0	0	0	0	0	0	0.3333	0	0	0	0	0	0	0	0	0	0	0	0	0	0	0	0	0	0	0	0	0	0.6667	0	0
ACSL3_p.R681C	ACSL3	681	GRCh38	chr2	222941532	222941532	C	C	T	3	0	0	0	0	0	0	0	0	0	0	0	0	0	0	0	0	0	0	0	0	0	0	0	0	0	0	1	0	0	0	0	0	0	0
ACSL4_c.*1502C>A	ACSL4	noncoding	GRCh38	chrX	109642527	109642527	G	G	T	3	0	0	0	0	0	0	0	0	0	0	0	0	0	0	0	0	0	0	0	0	0	0	0	0	0	0	0	0	0	0	0	1	0	0
ACSL4_c.1821-3delT	ACSL4	noncoding	GRCh38	chrX	109659514	109659514	A	A	-	5	0.8277	0	0.2	0	0	0	0.2	0	0	0	0	0	0	0	0	0	0	0	0	0	0	0	0	0	0	0	0	0.4	0	0	0	0.2	0	0
ACSL4_p.D66N	ACSL4	66	GRCh38	chrX	109683291	109683291	C	C	T	3	0	0	0	0	0	0	0	0	0	0	0	0	0	0	0	0	0	0	0	0	0	0	0	0	0	0	0	0	0	0	0	1	0	0
ACSL4_p.G505G	ACSL4	505	GRCh38	chrX	109663401	109663401	G	G	A	3	0	0	0	0	0	0	1	0	0	0	0	0	0	0	0	0	0	0	0	0	0	0	0	0	0	0	0	0	0	0	0	0	0	0
ACSL4_p.P345P	ACSL4	345	GRCh38	chrX	109678006	109678006	C	C	T	3	1	0	0	0	0	0	0.3333	0	0	0	0	0	0	0	0	0.3333	0	0	0	0	0	0	0	0	0	0	0	0	0	0	0	0.3333	0	0
ACSL4_p.R305I	ACSL4	305	GRCh38	chrX	109678280	109678280	C	C	A	3	0	0	0	0	0	0	0	0	0	0	0	0	0	0	0	0	0	0	0	0	0	0	0	0	0	0	0	0	0	0	0	1	0	0
ACSL5_c.*103delT	ACSL5	noncoding	GRCh38	chr10	112427453	112427453	T	T	-	8	0.3181	0	0	0	0	0	0.625	0	0	0	0	0	0	0	0	0	0	0	0	0	0	0	0	0	0	0	0	0	0	0	0	0.375	0	0
ACSL5_p.R353Q	ACSL5	353	GRCh38	chr10	112413282	112413282	G	G	A	3	0	0	0	0	0	0	0	0	0	0	0	0	0	0	0	0	0	0	0	0	0	0	0	0	0	0	0	0	0	0	0	1	0	0
ACSL5_p.R414C	ACSL5	414	GRCh38	chr10	112417867	112417867	C	C	T	3	0	0	0	0	0	0	0	0	0	0	0	0	0	0	0	0	0	0	0	0	0	0	0	0	0	0	1	0	0	0	0	0	0	0
ACSL6_p.P437L	ACSL6	437	GRCh38	chr5	131971599	131971599	G	G	A	3	1	0	0	0	0	0	0.3333	0	0	0	0	0	0	0	0	0	0	0	0	0	0.3333	0	0	0	0	0	0.3333	0	0	0	0	0	0	0
ACSL6_p.V480I	ACSL6	480	GRCh38	chr5	131968023	131968023	C	C	T	3	0.5794	0	0	0	0	0	0.3333	0	0	0	0	0	0	0	0	0	0	0	0	0	0	0	0	0	0	0	0	0	0	0	0	0.6667	0	0
ACSM1_c.1197+139C>T	ACSM1	noncoding	GRCh38	chr16	20637232	20637232	G	G	A	3	0	0	0	0	0	0	0	0	0	0	0	0	0	0	0	0	0	0	0	0	0	0	0	0	0	0	1	0	0	0	0	0	0	0
ACSM1_p.F329F	ACSM1	329	GRCh38	chr16	20661799	20661799	G	G	A	5	0	0	0	0	0	0	0	0	0	0	0	0	0	0	0	0	0	0	0	0	0	0	0	0	0	0	1	0	0	0	0	0	0	0
ACSM1_p.R133Q	ACSM1	133	GRCh38	chr16	20685198	20685198	C	C	T	3	0.5794	0	0	0	0	0	0	0	0	0	0	0	0	0	0	0	0	0	0	0	0	0	0	0	0	0	0	0.3333	0	0	0	0.6667	0	0
ACSM1_p.R28H	ACSM1	28	GRCh38	chr16	20691106	20691106	C	C	T	3	1	0	0	0	0	0	0.3333	0	0	0	0	0	0	0	0	0	0	0	0	0	0	0	0	0	0.3333	0	0	0	0	0	0	0.3333	0	0
ACSM1_p.R322Q	ACSM1	322	GRCh38	chr16	20661821	20661821	C	C	T	5	0.8277	0	0	0	0	0	0.4	0	0	0	0	0	0	0	0	0	0	0	0	0	0	0	0	0	0	0	0.2	0.2	0	0	0	0.2	0	0
ACSM1_p.S16F	ACSM1	16	GRCh38	chr16	20691142	20691142	G	G	A	3	0.5794	0	0	0	0	0	0	0	0	0.3333	0	0	0	0	0	0	0	0	0	0	0	0	0	0	0	0	0.6667	0	0	0	0	0	0	0
ACSM1_p.T105T	ACSM1	105	GRCh38	chr16	20685281	20685281	G	G	A	3	0.5794	0	0	0	0	0	0	0	0	0	0	0	0	0	0	0	0	0	0	0	0	0	0	0	0	0	0	0.3333	0	0	0	0.6667	0	0
ACSM1_p.V347_L348insNGECMLGIGSE	ACSM1	347	GRCh38	chr16	20640535	20640536	-	-	TTCACTTCCAATCCCTAACATGCATTCCCCATT	3	1	0	0	0.3333	0	0	0	0	0	0	0	0	0	0	0	0	0	0	0	0	0.3333	0	0	0	0	0	0	0	0	0	0	0.3333	0	0
ACSM2A_p.G247D	ACSM2A	247	GRCh38	chr16	20471216	20471216	G	G	A	3	1	0	0	0	0	0	0	0	0	0	0	0	0	0	0.3333	0	0	0	0	0	0	0	0	0	0	0	0.3333	0	0	0	0	0.3333	0	0
ACSM2A_p.L323F	ACSM2A	323	GRCh38	chr16	20475434	20475434	C	C	T	3	0	0	0	0	0	0	0	0	0	0	0	0	0	0	0	0	0	0	0	0	0	0	0	0	0	0	1	0	0	0	0	0	0	0
ACSM2A_p.R108C	ACSM2A	108	GRCh38	chr16	20465661	20465661	C	C	T	3	1	0	0	0	0	0	0.3333	0	0	0	0	0	0	0	0	0	0	0	0	0	0	0	0	0	0	0	0.3333	0	0	0	0	0.3333	0	0
ACSM2A_p.R128*	ACSM2A	128	GRCh38	chr16	20465721	20465721	C	C	T	3	1	0	0	0	0	0	0.3333	0	0	0.3333	0	0	0	0	0	0	0	0	0	0	0	0	0	0	0	0	0.3333	0	0	0	0	0	0	0
ACSM2A_p.R5*	ACSM2A	5	GRCh38	chr16	20460127	20460127	C	C	T	3	1	0	0	0	0	0	0.3333	0	0	0	0	0	0	0	0	0	0	0	0	0	0	0	0	0	0	0	0.3333	0.3333	0	0	0	0	0	0
ACSM2A_p.T491M	ACSM2A	491	GRCh38	chr16	20480884	20480884	C	C	T	3	1	0	0	0	0	0	0.3333	0	0	0	0	0	0	0	0	0	0	0	0.3333	0	0	0	0	0	0	0	0	0	0	0	0	0.3333	0	0
ACSM2B_c.1509+26delG	ACSM2B	noncoding	GRCh38	chr16	20542888	20542888	C	C	-	3	1	0	0	0	0	0	0.3333	0	0	0	0	0	0	0	0	0	0	0	0	0	0	0	0	0	0	0	0	0.3333	0	0	0	0.3333	0	0
ACSM2B_p.A576A	ACSM2B	576	GRCh38	chr16	20537264	20537264	C	C	T	4	0.75	0	0	0.25	0	0	0.5	0	0	0	0	0	0	0	0	0	0	0	0	0	0	0	0	0	0	0	0	0.25	0	0	0	0	0	0
ACSM2B_p.D464N	ACSM2B	464	GRCh38	chr16	20543154	20543154	C	C	T	4	0.4056	0	0	0	0	0	0	0	0	0	0	0	0	0	0	0	0	0	0.25	0	0	0	0	0	0	0	0.75	0	0	0	0	0	0	0
ACSM2B_p.E78K	ACSM2B	78	GRCh38	chr16	20559393	20559393	C	C	T	3	0	0	0	0	0	0	0	0	0	0	0	0	0	0	0	0	0	0	0	0	0	0	0	0	0	0	1	0	0	0	0	0	0	0
ACSM2B_p.G556G	ACSM2B	556	GRCh38	chr16	20537324	20537324	C	C	T	3	0	0	0	0	0	0	0	0	0	0	0	0	0	0	0	0	0	0	0	0	0	0	0	0	0	0	1	0	0	0	0	0	0	0
ACSM2B_p.K195N	ACSM2B	195	GRCh38	chr16	20555280	20555280	C	C	A	5	0.3109	0	0	0	0	0	0	0	0	0.2	0	0	0	0	0	0	0	0	0	0	0	0	0	0	0	0	0	0	0	0	0	0.8	0	0
ACSM2B_p.M140I	ACSM2B	140	GRCh38	chr16	20555445	20555445	C	C	T	4	0.4056	0	0	0	0	0	0	0	0	0	0	0	0	0	0	0	0	0	0	0	0	0	0	0	0	0.25	0.75	0	0	0	0	0	0	0
ACSM2B_p.R5*	ACSM2B	5	GRCh38	chr16	20564833	20564833	G	G	A	3	1	0	0.3333	0.3333	0	0	0	0	0	0	0	0	0	0	0	0.3333	0	0	0	0	0	0	0	0	0	0	0	0	0	0	0	0	0	0
ACSM2B_p.R560*	ACSM2B	560	GRCh38	chr16	20537314	20537314	G	G	A	3	1	0	0	0	0	0	0.3333	0	0	0.3333	0	0	0	0	0	0	0	0	0	0	0	0	0	0	0	0	0	0	0	0	0	0.3333	0	0
ACSM2B_p.R564*	ACSM2B	564	GRCh38	chr16	20537302	20537302	G	G	A	3	0.5794	0	0	0	0	0	0	0	0	0	0	0	0	0	0	0	0	0	0.3333	0	0	0	0	0	0	0	0.6667	0	0	0	0	0	0	0
ACSM2B_p.R5Q	ACSM2B	5	GRCh38	chr16	20564832	20564832	C	C	T	4	0.75	0	0	0	0	0	0	0	0	0	0.25	0	0	0	0	0	0	0	0	0	0	0	0	0	0	0	0.25	0	0	0	0	0.5	0	0
ACSM2B_p.T366M	ACSM2B	366	GRCh38	chr16	20548063	20548063	G	G	A	3	1	0	0	0	0	0	0	0	0	0	0	0	0	0	0	0	0	0	0.3333	0	0	0	0	0	0	0	0.3333	0	0	0	0	0.3333	0	0
ACSM2B_p.W265*	ACSM2B	265	GRCh38	chr16	20552243	20552243	C	C	T	3	0	0	0	0	0	0	0	0	0	0	0	0	0	0	0	0	0	0	0	0	0	0	0	0	0	0	1	0	0	0	0	0	0	0
ACSM3_p.R487Q	ACSM3	487	GRCh38	chr16	20792241	20792241	G	G	A	4	0.75	0	0	0.25	0	0	0	0	0	0	0	0	0	0	0	0	0	0	0	0	0	0	0	0	0	0	0.25	0	0	0	0	0.5	0	0
ACSM3_p.T549Nfs*29	ACSM3	549	GRCh38	chr16	20796453	20796454	-	-	A	3	0.5794	0	0	0	0	0	0.6667	0	0	0	0	0	0	0	0	0	0	0	0	0	0	0	0	0	0	0	0	0.3333	0	0	0	0	0	0
ACSM4_p.C253C	ACSM4	253	GRCh38	chr12	7317275	7317275	C	C	T	3	1	0	0	0	0	0	0.3333	0	0	0	0	0	0	0	0	0	0	0	0	0	0	0.3333	0	0	0	0	0	0	0	0	0	0.3333	0	0
ACSM4_p.G346R	ACSM4	346	GRCh38	chr12	7322452	7322452	G	G	A	3	1	0	0.3333	0	0	0	0	0	0	0	0	0	0	0	0	0	0	0	0	0	0	0	0	0	0	0	0.3333	0.3333	0	0	0	0	0	0
ACSM4_p.R136Q	ACSM4	136	GRCh38	chr12	7306738	7306738	G	G	A	3	0.5794	0	0	0	0	0	0	0	0	0	0	0	0	0	0	0	0	0	0	0	0	0	0	0	0	0	0.6667	0	0	0	0	0.3333	0	0
ACSM5_c.623+34G>A	ACSM5	noncoding	GRCh38	chr16	20419469	20419469	G	G	A	3	0.5794	0	0	0	0	0	0	0	0	0	0	0	0	0	0	0	0	0	0	0	0	0	0	0	0	0	0.6667	0.3333	0	0	0	0	0	0
ACSM5_p.F283delins*	ACSM5	283	GRCh38	chr16	20423995	20423996	-	-	AGTTGGGCCAACTACTCATGTTAAGAACCA	4	0	0	0	0	0	0	0	0	0	0	0	0	0	0	0	0	0	0	0	0	0	0	0	0	0	0	0	0	0	0	0	1	0	0
ACSM5_p.I482I	ACSM5	482	GRCh38	chr16	20437277	20437277	C	C	T	3	0.5794	0	0	0	0	0	0	0	0	0.3333	0	0	0	0	0	0	0	0	0	0	0	0	0	0	0	0	0.6667	0	0	0	0	0	0	0
ACSM5_p.P144P	ACSM5	144	GRCh38	chr16	20419244	20419244	G	G	T	3	1	0	0	0	0	0	0	0	0	0	0.3333	0	0	0.3333	0	0	0	0	0	0	0	0	0	0	0	0	0.3333	0	0	0	0	0	0	0
ACSM5_p.P298P	ACSM5	298	GRCh38	chr16	20424042	20424042	C	C	T	3	0.5794	0	0	0	0	0	0	0	0	0	0	0	0	0	0	0	0	0	0.3333	0	0	0	0	0	0	0	0.6667	0	0	0	0	0	0	0
ACSM5_p.R137W	ACSM5	137	GRCh38	chr16	20418263	20418263	C	C	T	3	0.5794	0	0	0	0	0	0.3333	0	0	0	0	0	0	0	0	0	0	0	0	0	0	0	0	0	0	0	0	0	0	0	0	0.6667	0	0
ACSM5_p.S500L	ACSM5	500	GRCh38	chr16	20437330	20437330	C	C	T	3	1	0	0	0	0	0	0	0	0	0	0	0	0	0	0	0	0	0	0.3333	0	0	0	0	0	0.3333	0	0	0	0	0	0	0.3333	0	0
ACSM6_p.R151C	ACSM6	151	GRCh38	chr10	95207255	95207255	C	C	T	7	0.6563	0	0	0	0	0	0.1429	0	0	0.1429	0	0	0	0	0	0	0	0	0	0	0	0	0	0	0	0	0.2857	0	0	0	0	0.4286	0	0
ACSS2_p.P269Qfs*69	ACSS2	269	GRCh38	chr20	34914403	34914403	C	C	-	3	1	0	0	0	0	0	0.3333	0	0	0	0.3333	0	0	0	0	0	0	0	0	0	0	0	0	0	0	0	0	0	0	0	0	0.3333	0	0
ACSS3_c.*179delT	ACSS3	noncoding	GRCh38	chr12	81255094	81255094	T	T	-	3	0.5794	0	0	0	0	0	0.6667	0	0	0	0	0	0	0	0	0	0	0	0	0	0	0	0	0	0	0	0	0	0	0	0	0.3333	0	0
ACSS3_p.A116A	ACSS3	116	GRCh38	chr12	81109596	81109596	C	C	T	3	1	0	0	0	0.3333	0	0	0	0	0	0	0	0	0	0	0	0	0.3333	0	0	0	0	0	0	0	0	0	0.3333	0	0	0	0	0	0
ACSS3_p.A459V	ACSS3	459	GRCh38	chr12	81216922	81216922	C	C	T	3	0.5794	0	0	0	0	0	0	0	0	0	0	0	0	0	0	0	0	0	0	0	0	0	0	0	0	0	0	0.6667	0	0	0	0.3333	0	0
ACSS3_p.M485I	ACSS3	485	GRCh38	chr12	81220017	81220017	G	G	A	3	0	0	0	0	0	0	0	0	0	0	0	0	0	0	0	0	0	0	0	0	0	0	0	0	0	0	1	0	0	0	0	0	0	0
ACSS3_p.P287S	ACSS3	287	GRCh38	chr12	81143185	81143185	C	C	T	3	0.5794	0	0.3333	0	0	0	0	0	0	0	0	0	0	0	0	0	0	0	0	0	0	0	0	0	0	0	0.6667	0	0	0	0	0	0	0
ACSS3_p.R401S	ACSS3	401	GRCh38	chr12	81174890	81174890	C	C	A	3	0.5794	0	0	0	0	0	0	0	0	0	0	0	0	0.3333	0	0	0	0	0	0	0	0	0	0	0	0	0.6667	0	0	0	0	0	0	0
ACSS3_p.R634*	ACSS3	634	GRCh38	chr12	81253575	81253575	C	C	T	4	0.75	0	0	0	0	0	0.25	0	0	0	0	0	0.25	0	0	0	0	0	0	0	0	0	0	0	0	0	0.5	0	0	0	0	0	0	0
ACSS3_p.R634Q	ACSS3	634	GRCh38	chr12	81253576	81253576	G	G	A	3	0.5794	0	0	0	0	0	0	0	0	0	0	0	0	0	0	0	0	0	0	0	0	0	0	0	0	0	0.6667	0	0	0	0	0.3333	0	0
ACSS3_p.S290L	ACSS3	290	GRCh38	chr12	81143195	81143195	C	C	T	4	0	0	1	0	0	0	0	0	0	0	0	0	0	0	0	0	0	0	0	0	0	0	0	0	0	0	0	0	0	0	0	0	0	0
ACSS3_p.W344L	ACSS3	344	GRCh38	chr12	81152029	81152029	G	G	T	3	1	0	0	0	0	0	0	0	0	0	0.3333	0	0	0	0	0	0	0.3333	0	0	0	0	0	0	0	0	0	0	0	0.3333	0	0	0	0
ACTA1_p.F23F	ACTA1	23	GRCh38	chr1	229433047	229433047	G	G	A	3	1	0	0	0.3333	0.3333	0	0	0	0	0	0	0	0	0	0	0	0	0	0.3333	0	0	0	0	0	0	0	0	0	0	0	0	0	0	0
ACTA1_p.G57G	ACTA1	57	GRCh38	chr1	229432839	229432839	G	G	A	3	1	0	0	0	0	0	0	0	0	0	0	0	0	0	0	0	0	0.3333	0	0	0	0	0	0	0	0	0	0.3333	0	0	0	0.3333	0	0
ACTA1_p.V211M	ACTA1	211	GRCh38	chr1	229432171	229432171	C	C	T	3	1	0	0	0	0	0	0.3333	0	0.3333	0	0	0	0	0	0	0	0	0	0	0	0	0	0	0	0	0	0	0.3333	0	0	0	0	0	0
ACTA1_p.Y145Y	ACTA1	145	GRCh38	chr1	229432575	229432575	G	G	A	3	0.5794	0	0	0	0	0	0.6667	0	0	0	0	0	0	0	0	0	0	0	0	0	0	0	0	0	0	0	0	0.3333	0	0	0	0	0	0
ACTA2_p.V203I	ACTA2	203	GRCh38	chr10	88941238	88941238	C	C	T	5	0.6555	0	0	0.4	0	0	0.2	0	0	0	0	0	0	0	0	0	0	0	0	0	0	0	0	0	0	0	0	0	0	0	0	0.4	0	0
ACTB_c.*108G>T	ACTB	noncoding	GRCh38	chr7	5527640	5527640	C	C	A	3	0.5794	0	0	0	0	0	0	0	0	0	0	0	0	0	0	0	0	0	0	0	0	0	0	0	0	0	0	0.3333	0	0	0	0.6667	0	0
ACTB_p.E334K	ACTB	334	GRCh38	chr7	5527876	5527876	C	C	T	4	0.75	0	0	0	0.5	0	0	0	0	0	0.25	0	0	0	0	0	0	0.25	0	0	0	0	0	0	0	0	0	0	0	0	0	0	0	0
ACTB_p.G158R	ACTB	158	GRCh38	chr7	5528611	5528611	C	C	T	7	0.5929	0	0.5714	0	0.1429	0	0	0	0	0	0	0	0	0	0	0	0	0	0	0	0.1429	0	0	0	0	0	0	0	0	0	0	0	0.1429	0
ACTBL2_p.A233T	ACTBL2	233	GRCh38	chr5	57482011	57482011	C	C	T	3	1	0	0	0.3333	0.3333	0	0	0	0	0	0	0	0	0	0	0.3333	0	0	0	0	0	0	0	0	0	0	0	0	0	0	0	0	0	0
ACTBL2_p.D25D	ACTBL2	25	GRCh38	chr5	57482633	57482633	G	G	A	4	1	0	0	0	0	0	0	0	0	0.25	0	0	0	0	0	0	0	0	0	0	0	0.25	0	0	0.25	0	0	0	0	0	0	0.25	0	0
ACTBL2_p.F125F	ACTBL2	125	GRCh38	chr5	57482333	57482333	G	G	A	4	0	0	0	0	0	0	0	0	0	0	0	0	0	0	0	0	0	0	0	0	0	0	0	0	0	0	0	0	0	0	0	1	0	0
ACTBL2_p.R29Gfs*7	ACTBL2	29	GRCh38	chr5	57482623	57482623	G	G	-	3	0.5794	0	0	0	0	0	0.3333	0	0	0	0	0	0	0	0	0	0	0	0	0	0	0	0	0	0	0	0	0.6667	0	0	0	0	0	0
ACTC1_p.A9T	ACTC1	9	GRCh38	chr15	34794784	34794784	C	C	T	3	0	0	0	0	0	0	0	0	0	0	0	0	0	0	0	0	0	0	0	0	0	0	0	0	0	0	0	0	0	0	0	1	0	0
ACTC1_p.E318K	ACTC1	318	GRCh38	chr15	34791152	34791152	C	C	T	4	0	0	0	0	0	0	0	0	0	0	0	0	0	0	0	0	0	0	0	0	0	0	0	0	0	0	1	0	0	0	0	0	0	0
ACTC1_p.N14N	ACTC1	14	GRCh38	chr15	34794767	34794767	G	G	A	3	0	0	0	0	0	0	1	0	0	0	0	0	0	0	0	0	0	0	0	0	0	0	0	0	0	0	0	0	0	0	0	0	0	0
ACTC1_p.R314C	ACTC1	314	GRCh38	chr15	34791164	34791164	G	G	A	3	0	0	0	0	0	0	0	0	0	0	0	0	0	0	0	0	0	0	0	0	0	0	0	0	0	0	1	0	0	0	0	0	0	0
ACTG1_c.*595delT	ACTG1	noncoding	GRCh38	chr17	81510095	81510095	A	A	-	3	0	0	0	0	0	0	0	0	0	0	0	0	0	0	0	0	0	0	0	0	0	0	0	0	0	0	0	0	0	0	0	1	0	0
ACTG2_p.R29Pfs*30	ACTG2	29	GRCh38	chr2	73901390	73901391	-	-	C	3	1	0	0	0	0	0	0.3333	0	0	0.3333	0	0	0	0	0	0	0	0	0	0	0	0	0	0	0	0	0	0	0	0	0	0.3333	0	0
ACTL6A_p.N90Mfs*47	ACTL6A	90	GRCh38	chr3	179570228	179570228	A	A	-	4	0.4056	0	0	0	0	0	0	0	0	0	0	0	0	0	0	0	0	0.25	0	0	0	0	0	0	0	0	0	0.75	0	0	0	0	0	0
ACTL6B_p.E91K	ACTL6B	91	GRCh38	chr7	100655117	100655117	C	C	T	5	1	0	0.2	0	0.2	0	0	0	0	0	0.2	0	0	0	0	0	0	0.2	0	0.2	0	0	0	0	0	0	0	0	0	0	0	0	0	0
ACTL6B_p.I392I	ACTL6B	392	GRCh38	chr7	100646273	100646273	G	G	A	4	0.5	0	0	0	0	0	0	0	0	0	0	0	0	0	0	0	0	0	0	0	0	0	0	0	0	0	0.5	0	0	0	0	0.5	0	0
ACTL6B_p.N233Kfs*17	ACTL6B	233	GRCh38	chr7	100647507	100647508	-	-	G	3	1	0	0	0	0	0	0	0	0	0	0	0	0	0	0	0	0	0	0	0	0.3333	0	0	0	0	0	0.3333	0	0	0	0	0.3333	0	0
ACTL6B_p.R386C	ACTL6B	386	GRCh38	chr7	100646293	100646293	G	G	A	4	1	0	0	0	0	0	0	0	0	0.25	0	0	0	0	0	0	0	0	0	0	0	0	0	0.25	0	0	0	0.25	0	0	0	0.25	0	0
ACTL7A_p.G222G	ACTL7A	222	GRCh38	chr9	108862988	108862988	C	C	T	3	0.5794	0	0	0	0	0	0	0	0	0	0	0	0	0	0	0	0	0	0	0	0	0	0	0	0	0	0	0.6667	0	0	0	0.3333	0	0
ACTL7A_p.L23Cfs*11	ACTL7A	23	GRCh38	chr9	108862384	108862384	C	C	-	3	0.5794	0	0	0	0	0	0.6667	0	0	0	0	0	0	0	0	0	0	0	0	0	0	0	0	0	0.3333	0	0	0	0	0	0	0	0	0
ACTL7A_p.R373H	ACTL7A	373	GRCh38	chr9	108863440	108863440	G	G	A	4	0.75	0	0	0	0	0	0	0	0	0	0	0	0	0	0	0	0	0	0	0	0	0.25	0	0	0	0	0	0.5	0	0	0	0.25	0	0
ACTL7B_p.R354H	ACTL7B	354	GRCh38	chr9	108854870	108854870	C	C	T	3	0.5794	0	0	0	0	0	0.6667	0	0	0	0	0	0	0	0	0	0	0	0	0	0	0	0	0.3333	0	0	0	0	0	0	0	0	0	0
ACTL7B_p.T136T	ACTL7B	136	GRCh38	chr9	108855523	108855523	G	G	T	4	1	0	0	0	0	0	0	0	0	0	0.25	0	0	0	0	0	0.25	0.25	0	0	0.25	0	0	0	0	0	0	0	0	0	0	0	0	0
ACTL8_p.D56N	ACTL8	56	GRCh38	chr1	17823174	17823174	G	G	A	4	0.4056	0	0	0	0	0	0	0	0	0	0	0	0	0	0	0	0	0	0	0	0	0	0	0	0	0	0.75	0	0	0	0	0.25	0	0
ACTL8_p.D56Y	ACTL8	56	GRCh38	chr1	17823174	17823174	G	G	T	3	1	0	0.3333	0	0	0	0.3333	0	0	0	0	0	0	0	0	0	0	0	0	0	0.3333	0	0	0	0	0	0	0	0	0	0	0	0	0
ACTL8_p.P37P	ACTL8	37	GRCh38	chr1	17823119	17823119	G	G	A	3	1	0	0	0	0	0	0	0	0	0	0	0	0	0	0	0	0	0.3333	0	0	0.3333	0	0	0	0	0	0	0.3333	0	0	0	0	0	0
ACTL8_p.R225C	ACTL8	225	GRCh38	chr1	17826091	17826091	C	C	T	3	1	0	0	0	0	0	0	0	0	0	0	0	0	0	0	0	0	0	0	0	0	0	0.3333	0	0	0.3333	0.3333	0	0	0	0	0	0	0
ACTL9_c.*22C>T	ACTL9	noncoding	GRCh38	chr19	8697429	8697429	G	G	A	3	1	0	0	0	0.3333	0	0.3333	0	0	0	0	0	0	0	0	0	0	0	0	0	0	0	0	0	0.3333	0	0	0	0	0	0	0	0	0
ACTL9_p.E404K	ACTL9	404	GRCh38	chr19	8697492	8697492	C	C	T	3	0.5794	0	0	0	0	0	0.3333	0	0	0	0	0	0	0	0	0	0	0	0	0	0	0	0	0	0	0	0.6667	0	0	0	0	0	0	0
ACTL9_p.H188H	ACTL9	188	GRCh38	chr19	8698138	8698138	G	G	A	3	0.5794	0	0	0	0	0	0	0	0	0	0	0	0	0	0	0	0	0	0.6667	0	0	0	0	0	0	0	0	0	0	0	0	0.3333	0	0
ACTL9_p.R376R	ACTL9	376	GRCh38	chr19	8697574	8697574	C	C	T	3	0	0	0	0	0	0	0	0	0	0	0	0	0	0	0	0	0	0	0	0	0	0	0	0	0	0	1	0	0	0	0	0	0	0
ACTL9_p.R391C	ACTL9	391	GRCh38	chr19	8697531	8697531	G	G	A	3	1	0	0	0	0	0	0	0	0.3333	0	0	0	0	0	0	0	0	0	0	0	0	0	0	0	0.3333	0.3333	0	0	0	0	0	0	0	0
ACTL9_p.R391H	ACTL9	391	GRCh38	chr19	8697530	8697530	C	C	T	3	1	0	0	0.3333	0	0	0.3333	0	0	0	0	0	0	0	0	0	0	0	0	0	0	0.3333	0	0	0	0	0	0	0	0	0	0	0	0
ACTL9_p.V411M	ACTL9	411	GRCh38	chr19	8697471	8697471	C	C	T	3	1	0	0	0	0	0	0	0	0	0.3333	0	0	0	0	0	0	0	0	0	0	0	0	0	0	0	0	0	0.3333	0	0	0	0.3333	0	0
ACTL9_p.Y176Y	ACTL9	176	GRCh38	chr19	8698174	8698174	G	G	A	3	1	0	0	0	0	0	0.3333	0	0	0	0	0	0	0	0	0	0	0	0.3333	0	0	0	0	0	0	0	0	0	0	0	0	0.3333	0	0
ACTN1_c.1235-2039delT	ACTN1	noncoding	GRCh38	chr14	68887614	68887614	A	A	-	5	0.3109	0	0	0	0	0	0.2	0	0	0	0	0	0	0	0	0	0	0	0	0	0	0	0	0	0	0	0	0	0	0	0	0.8	0	0
ACTN2_p.A887T	ACTN2	887	GRCh38	chr1	236762593	236762593	G	G	A	3	1	0	0.3333	0	0	0	0	0	0	0	0	0	0	0	0	0	0	0	0	0	0	0	0	0	0	0	0	0.3333	0	0	0	0.3333	0	0
ACTN2_p.E386K	ACTN2	386	GRCh38	chr1	236742944	236742944	G	G	A	3	0.5794	0	0	0	0	0	0	0	0	0	0	0	0	0	0	0	0	0	0	0	0	0	0	0	0	0	0.6667	0	0	0	0	0.3333	0	0
ACTN2_p.I464I	ACTN2	464	GRCh38	chr1	236744762	236744762	C	C	A	3	1	0	0.3333	0.3333	0	0	0	0	0	0	0	0	0	0	0	0	0	0.3333	0	0	0	0	0	0	0	0	0	0	0	0	0	0	0	0
ACTN2_p.R298H	ACTN2	298	GRCh38	chr1	236739318	236739318	G	G	A	3	0.5794	0	0	0	0	0	0	0	0	0	0	0	0	0	0	0	0	0	0	0	0	0	0	0	0	0	0	0.6667	0	0	0	0.3333	0	0
ACTN2_p.R394Q	ACTN2	394	GRCh38	chr1	236742969	236742969	G	G	A	3	1	0	0	0	0	0	0	0	0.3333	0	0	0	0	0	0	0	0	0	0.3333	0	0	0	0	0	0	0	0	0.3333	0	0	0	0	0	0
ACTN2_p.T412T	ACTN2	412	GRCh38	chr1	236743024	236743024	G	G	A	3	1	0	0	0	0	0	0.3333	0	0	0	0.3333	0	0	0	0	0	0	0	0	0	0	0	0	0	0	0	0	0	0	0	0	0.3333	0	0
ACTN2_p.Y429Y	ACTN2	429	GRCh38	chr1	236744657	236744657	C	C	T	3	0.5794	0	0	0	0	0	0	0	0	0	0	0	0	0	0	0	0	0	0.3333	0	0	0	0	0	0	0	0	0	0	0	0	0.6667	0	0
ACTN3_p.I69I	ACTN3	69	GRCh38	chr11	66551298	66551298	C	C	T	4	0.4056	0	0	0.25	0	0	0	0	0	0	0	0	0	0	0	0	0	0	0	0	0	0	0	0	0	0	0	0	0	0	0	0.75	0	0
ACTN3_p.R176H	ACTN3	176	GRCh38	chr11	66554593	66554593	G	G	A	3	0.5794	0	0	0	0	0	0	0	0	0	0.3333	0	0	0	0	0	0	0	0	0	0	0	0	0	0	0	0	0	0	0	0	0.6667	0	0
ACTN4_c.*1008delT	ACTN4	noncoding	GRCh38	chr19	38730431	38730431	T	T	-	16	0	0	0	0	0	0	0	0	0	0	0	0	0	0	0	0	0	0	0	0	0	0	0	0	0	0	0	0	0	0	0	1	0	0
ACTN4_p.D874Tfs*44	ACTN4	874	GRCh38	chr19	38729310	38729310	C	C	-	5	0.3109	0	0	0	0	0	0	0	0	0	0	0	0	0	0	0	0	0	0	0	0	0	0	0	0	0	0	0.2	0	0	0	0.8	0	0
ACTN4_p.F228F	ACTN4	228	GRCh38	chr19	38709427	38709427	C	C	T	6	0.2515	0	0	0	0	0	0	0	0	0	0	0	0	0	0	0	0	0	0	0	0	0	0	0	0	0	0	0.1667	0	0	0	0.8333	0	0
ACTR10_p.R342Q	ACTR10	342	GRCh38	chr14	58232220	58232220	G	G	A	9	0.6931	0	0	0.1111	0	0	0.2222	0	0	0.1111	0	0	0	0	0	0	0	0	0	0	0	0	0	0	0.2222	0	0	0	0	0	0	0.3333	0	0
ACTR1B_p.A296T	ACTR1B	296	GRCh38	chr2	97657982	97657982	C	C	T	3	1	0	0	0	0	0	0.3333	0	0	0	0	0	0	0	0	0	0	0	0.3333	0	0	0	0	0	0	0	0	0	0	0	0	0.3333	0	0
ACTR2_p.R250C	ACTR2	250	GRCh38	chr2	65261259	65261259	C	C	T	3	0	0	0	0	0	0	0	0	0	0	0	0	0	0	0	0	0	0	0	0	0	0	0	0	0	0	0	0	0	0	0	1	0	0
ACTR3_p.D237Y	ACTR3	237	GRCh38	chr2	113942210	113942210	G	G	T	3	0.5794	0	0	0	0	0	0	0	0	0	0	0	0	0	0	0	0	0	0.3333	0	0	0	0	0	0	0	0	0	0	0	0	0.6667	0	0
ACTR3_p.E241*	ACTR3	241	GRCh38	chr2	113942222	113942222	G	G	T	3	0.5794	0	0	0	0	0	0	0	0	0	0	0	0	0	0	0	0	0	0	0	0	0	0	0	0	0	0	0.3333	0	0	0	0.6667	0	0
ACTR3B_c.*598dupT	ACTR3B	noncoding	GRCh38	chr7	152855145	152855146	-	-	T	3	0.5794	0	0	0	0	0	0	0	0	0	0	0	0	0	0	0	0	0	0	0	0	0	0	0	0	0.3333	0	0	0	0	0	0.6667	0	0
ACTR3BP2_n.468G>T	ACTR3BP2	noncoding	GRCh38	chr2	91941135	91941135	G	G	T	3	0	0	0	0	0	0	0	0	0	0	0	0	0	0	0	0	0	0	0	0	0	0	0	0	0	0	0	0	0	0	0	1	0	0
ACTR5_p.A378A	ACTR5	378	GRCh38	chr20	38755997	38755997	G	G	A	3	1	0	0	0	0	0	0.3333	0	0	0.3333	0	0	0	0	0	0	0	0	0	0	0	0	0	0	0	0	0	0.3333	0	0	0	0	0	0
ACTR5_p.K177N	ACTR5	177	GRCh38	chr20	38750165	38750165	G	G	T	3	0.5794	0	0	0	0	0	0.3333	0	0	0	0	0	0	0	0	0	0	0	0	0	0	0	0	0	0	0	0	0	0	0	0	0.6667	0	0
ACTR6_p.F314Lfs*6	ACTR6	314	GRCh38	chr12	100220021	100220021	T	T	-	6	0.5645	0	0	0.1667	0	0	0.5	0	0	0	0	0	0	0	0	0	0	0	0	0	0	0	0	0	0	0	0	0.3333	0	0	0	0	0	0
ACTR6_p.M1?	ACTR6	1	GRCh38	chr12	100200854	100200854	G	G	A	3	1	0	0.3333	0	0.3333	0	0.3333	0	0	0	0	0	0	0	0	0	0	0	0	0	0	0	0	0	0	0	0	0	0	0	0	0	0	0
ACTR8_p.G310*	ACTR8	310	GRCh38	chr3	53874348	53874348	C	C	A	3	0	0	0	0	0	0	0	0	0	0	0	0	0	0	0	0	0	0	0	0	0	0	0	0	0	0	1	0	0	0	0	0	0	0
ACTRT1_p.A210A	ACTRT1	210	GRCh38	chrX	128051577	128051577	G	G	T	3	1	0	0	0	0	0	0	0	0	0	0	0	0	0	0	0	0	0.3333	0	0	0	0	0	0	0	0.3333	0.3333	0	0	0	0	0	0	0
ACTRT1_p.E117K	ACTRT1	117	GRCh38	chrX	128051858	128051858	C	C	T	4	0.4056	0	0	0	0	0	0	0	0	0	0	0	0	0	0	0	0	0	0	0	0	0	0	0	0	0	0.75	0	0	0	0	0.25	0	0
ACTRT1_p.F56F	ACTRT1	56	GRCh38	chrX	128052039	128052039	G	G	A	3	1	0	0	0	0	0	0.3333	0	0	0	0	0	0	0	0	0	0	0	0	0	0	0	0	0	0	0	0.3333	0	0	0	0	0.3333	0	0
ACTRT1_p.L107R	ACTRT1	107	GRCh38	chrX	128051887	128051887	A	A	C	3	1	0	0	0	0	0	0	0	0	0	0	0	0	0	0	0	0	0.3333	0	0	0	0	0	0	0.3333	0	0	0.3333	0	0	0	0	0	0
ACTRT1_p.L145L	ACTRT1	145	GRCh38	chrX	128051772	128051772	G	G	T	3	1	0	0	0	0.3333	0	0	0	0	0	0	0	0	0	0	0	0	0	0	0	0	0	0	0	0.3333	0	0	0	0	0	0	0.3333	0	0
ACTRT1_p.R119*	ACTRT1	119	GRCh38	chrX	128051852	128051852	G	G	A	3	1	0	0	0	0	0	0	0	0	0	0.3333	0	0	0	0	0	0	0	0	0	0	0	0	0	0	0	0.3333	0	0	0	0	0.3333	0	0
ACTRT1_p.S199R	ACTRT1	199	GRCh38	chrX	128051610	128051610	G	G	T	3	0.5794	0	0	0	0	0	0	0	0	0	0	0	0	0	0	0	0	0.6667	0.3333	0	0	0	0	0	0	0	0	0	0	0	0	0	0	0
ACTRT1_p.V279V	ACTRT1	279	GRCh38	chrX	128051370	128051370	G	G	T	3	0.5794	0	0	0	0	0	0.3333	0	0	0	0	0	0	0	0	0	0	0	0	0	0	0	0	0	0	0	0	0	0	0	0	0.6667	0	0
ACTRT2_c.*30delG	ACTRT2	noncoding	GRCh38	chr1	3022845	3022845	G	G	-	3	1	0	0	0	0	0	0	0	0.3333	0	0	0	0	0	0	0	0	0	0	0	0	0	0	0	0	0	0	0.3333	0	0	0	0.3333	0	0
ACTRT2_p.D214N	ACTRT2	214	GRCh38	chr1	3022326	3022326	G	G	A	3	0	0	0	0	0	0	0	0	0	0	0	0	0	0	0	0	0	0	0	0	0	0	0	0	0	0	1	0	0	0	0	0	0	0
ACTRT2_p.F131F	ACTRT2	131	GRCh38	chr1	3022079	3022079	C	C	T	3	0	0	0	0	0	0	0	0	0	0	0	0	0	0	0	0	0	0	0	0	0	0	0	0	0	0	0	0	0	0	0	1	0	0
ACTRT2_p.F264F	ACTRT2	264	GRCh38	chr1	3022478	3022478	C	C	T	6	0	0	0	0	0	0	0	0	0	0	0	0	0	0	0	0	0	0	0	0	0	0	0	0	0	0	1	0	0	0	0	0	0	0
ACTRT2_p.G304Afs*48	ACTRT2	304	GRCh38	chr1	3022592	3022592	G	G	-	5	0.8277	0	0	0	0	0	0	0	0.2	0	0	0	0	0	0	0	0	0	0.2	0	0	0	0	0	0	0	0	0.4	0	0	0	0.2	0	0
ACTRT3_p.F290L	ACTRT3	290	GRCh38	chr3	169767681	169767681	G	G	T	3	0	0	0	0	0	0	0	0	0	0	0	0	0	0	0	0	0	0	0	0	0	0	0	0	0	0	0	0	0	0	0	1	0	0
ACVR1_p.R206H	ACVR1	206	GRCh38	chr2	157774114	157774114	C	C	T	4	0	0	0	0	0	0	0	0	0	0	0	0	0	0	0	0	0	0	0	0	0	0	0	0	0	0	0	0	0	0	0	1	0	0
ACVR1_p.R375C	ACVR1	375	GRCh38	chr2	157761021	157761021	G	G	A	5	0.5904	0	0	0	0	0	0.2	0	0	0	0	0	0	0	0	0	0	0	0	0	0	0	0	0	0	0	0.2	0	0	0	0	0.6	0	0
ACVR1B_c.*1039C>T	ACVR1B	noncoding	GRCh38	chr12	51995149	51995149	C	C	T	3	0.5794	0	0	0	0.3333	0	0	0	0	0	0	0	0	0	0	0	0	0	0	0	0	0	0	0	0	0	0	0	0	0	0	0.6667	0	0
ACVR1B_p.G216S	ACVR1B	216	GRCh38	chr12	51981034	51981034	G	G	A	3	0.5794	0	0	0	0	0	0.6667	0	0	0	0	0	0	0	0	0	0	0	0	0	0	0	0	0	0	0	0	0	0	0	0	0.3333	0	0
ACVR1B_p.R379*	ACVR1B	379	GRCh38	chr12	51985347	51985347	C	C	T	3	1	0	0	0.3333	0	0	0	0	0	0	0	0	0	0	0	0	0	0	0	0	0.3333	0	0	0	0	0	0	0	0	0	0	0.3333	0	0
ACVR1B_p.R444*	ACVR1B	444	GRCh38	chr12	51991931	51991931	C	C	T	7	0.3509	0	0	0	0	0	0.4286	0	0	0	0	0	0	0	0	0	0	0	0	0	0	0	0	0	0	0	0	0.5714	0	0	0	0	0	0
ACVR1B_p.T377Pfs*16	ACVR1B	377	GRCh38	chr12	51985337	51985337	G	G	-	3	0.5794	0	0	0	0	0	0.6667	0	0	0	0	0	0	0	0	0	0	0	0	0	0	0	0	0	0	0	0	0.3333	0	0	0	0	0	0
ACVR1C_p.A129A	ACVR1C	129	GRCh38	chr2	157556250	157556250	C	C	T	3	0.5794	0	0	0	0.3333	0	0	0	0	0	0	0	0	0	0	0	0	0	0	0	0	0	0	0	0	0	0	0	0	0	0	0.6667	0	0
ACVR1C_p.R441*	ACVR1C	441	GRCh38	chr2	157538608	157538608	G	G	A	5	0.5904	0	0	0	0	0	0	0	0	0	0	0	0	0	0	0	0	0	0	0	0	0	0	0	0.2	0	0.6	0	0	0	0	0.2	0	0
ACVR1C_p.S427S	ACVR1C	427	GRCh38	chr2	157538648	157538648	C	C	T	4	1	0	0	0	0	0	0.25	0	0	0	0	0	0	0	0	0.25	0	0	0	0	0	0	0	0.25	0	0	0	0	0	0	0	0.25	0	0
ACVR2A_c.*2467delA	ACVR2A	noncoding	GRCh38	chr2	147929732	147929732	A	A	-	8	0.3538	0	0	0	0.125	0	0	0	0.125	0	0	0	0	0	0	0	0	0	0	0	0	0	0	0	0	0	0	0	0	0	0	0.75	0	0
ACVR2A_c.*898delT	ACVR2A	noncoding	GRCh38	chr2	147928165	147928165	T	T	-	8	0	0	0	0	0	0	0	0	0	0	0	0	0	0	0	0	0	0	0	0	0	0	0	0	0	0	0	0	0	0	0	1	0	0
ACVR2A_p.D96Tfs*54	ACVR2A	96	GRCh38	chr2	147899472	147899472	A	A	-	23	0.3997	0	0	0	0.0435	0	0.1304	0	0	0	0.0435	0	0	0	0	0	0	0	0	0	0	0	0	0	0	0	0	0.4783	0	0	0	0.3043	0	0
ACVR2A_p.E214K	ACVR2A	214	GRCh38	chr2	147915302	147915302	G	G	A	3	1	0	0	0	0	0	0	0	0	0	0	0	0	0	0	0	0	0	0	0	0	0	0	0	0.3333	0	0	0.3333	0	0	0	0.3333	0	0
ACVR2A_p.I458T	ACVR2A	458	GRCh38	chr2	147927105	147927105	T	T	C	3	1	0	0	0	0	0	0	0	0	0	0	0	0	0	0	0	0.3333	0	0	0	0	0	0	0	0	0	0	0	0	0.3333	0	0.3333	0	0
ACVR2A_p.K437Efs*19	ACVR2A	437	GRCh38	chr2	147926117	147926118	AA	AA	-	3	1	0	0	0	0	0	0	0	0	0	0	0	0	0	0	0	0	0	0	0	0	0.3333	0	0	0.3333	0	0	0	0	0	0	0.3333	0	0
ACVR2A_p.K437Rfs*5	ACVR2A	437	GRCh38	chr2	147926117	147926117	A	A	-	69	0.2935	0	0	0.0435	0	0	0.1884	0	0.0145	0	0	0	0	0	0	0	0	0	0	0	0	0	0	0	0	0	0	0.4203	0	0	0	0.3333	0	0
ACVR2A_p.R255*	ACVR2A	255	GRCh38	chr2	147917373	147917373	C	C	T	3	0.5794	0	0	0	0	0	0.6667	0	0	0	0	0	0	0	0	0	0.3333	0	0	0	0	0	0	0	0	0	0	0	0	0	0	0	0	0
ACVR2A_p.R400H	ACVR2A	400	GRCh38	chr2	147923094	147923094	G	G	A	3	0.5794	0	0	0	0	0	0.6667	0	0	0	0	0	0	0	0	0	0	0	0	0	0	0	0	0	0	0	0	0	0	0	0	0.3333	0	0
ACVR2A_p.R438Efs*19	ACVR2A	438	GRCh38	chr2	147926116	147926117	-	-	A	5	0.8277	0	0	0	0	0	0.2	0	0	0	0	0	0	0	0	0	0.2	0.2	0	0	0	0	0	0	0	0	0	0	0	0	0	0.4	0	0
ACVR2A_p.R478I	ACVR2A	478	GRCh38	chr2	147927165	147927165	G	G	T	3	1	0	0	0	0	0	0.3333	0	0	0	0	0	0	0	0	0	0	0	0	0	0	0	0	0	0.3333	0	0	0	0	0	0	0.3333	0	0
ACVR2A_p.X88_splice	ACVR2A	88	GRCh38	chr2	147899457	147899457	G	G	T	3	0.5794	0	0	0	0	0	0.3333	0	0	0	0	0	0	0	0	0	0	0	0	0	0	0	0	0	0	0	0	0	0	0	0	0.6667	0	0
ACVR2B_c.*1338delT	ACVR2B	noncoding	GRCh38	chr3	38484661	38484661	T	T	-	7	0	0	0	0	0	0	0	0	0	0	0	0	0	0	0	0	0	0	0	0	0	0	0	0	0	0	0	0	0	0	0	1	0	0
ACVR2B_c.*1415G>T	ACVR2B	noncoding	GRCh38	chr3	38484747	38484747	G	G	T	3	0	0	0	0	0	0	0	0	0	0	0	0	0	0	0	0	0	0	0	0	0	0	0	0	0	0	0	0	0	0	0	1	0	0
ACVR2B_c.*57delA	ACVR2B	noncoding	GRCh38	chr3	38483383	38483383	A	A	-	3	0.5794	0	0	0	0	0	0.3333	0	0	0	0	0	0	0	0	0	0	0	0	0	0	0	0	0	0	0	0	0.6667	0	0	0	0	0	0
ACVR2B_p.E111K	ACVR2B	111	GRCh38	chr3	38477931	38477931	G	G	A	3	0.5794	0	0	0	0	0	0.3333	0	0	0	0	0	0	0	0	0	0	0	0	0	0	0	0	0	0	0	0	0	0	0	0	0.6667	0	0
ACVR2B_p.I146I	ACVR2B	146	GRCh38	chr3	38478208	38478208	C	C	T	3	1	0	0.3333	0.3333	0	0	0	0	0	0	0	0	0	0	0	0	0	0	0	0	0	0	0	0	0	0	0	0	0	0	0	0.3333	0	0
ACVRL1_c.-5-92delA	ACVRL1	noncoding	GRCh38	chr12	51912371	51912371	A	A	-	10	0.4729	0	0	0	0	0	0.3	0	0	0	0	0	0	0	0	0	0	0	0	0	0	0	0	0	0	0	0	0.4	0	0	0	0.3	0	0
ACVRL1_p.G170G	ACVRL1	170	GRCh38	chr12	51913755	51913755	C	C	T	4	0.75	0	0	0	0	0	0.5	0	0	0	0	0	0	0	0	0	0	0	0	0	0	0	0	0	0	0	0	0.25	0	0	0	0.25	0	0
ACVRL1_p.L455L	ACVRL1	455	GRCh38	chr12	51919103	51919103	G	G	A	3	1	0	0	0	0.3333	0	0	0	0	0.3333	0	0	0	0	0	0	0	0	0	0	0	0	0	0	0	0	0.3333	0	0	0	0	0	0	0
ACVRL1_p.T277M	ACVRL1	277	GRCh38	chr12	51915282	51915282	C	C	T	3	0.5794	0	0	0	0	0	0.6667	0	0	0	0	0	0	0	0	0	0	0	0	0	0	0	0	0	0	0	0	0.3333	0	0	0	0	0	0
ADA_p.E222K	ADA	222	GRCh38	chr20	44623021	44623021	C	C	T	3	0.5794	0	0	0	0	0	0	0	0	0	0	0	0	0	0	0	0	0.3333	0	0	0	0	0	0	0	0	0	0.6667	0	0	0	0	0	0
ADA_p.I36I	ADA	36	GRCh38	chr20	44629157	44629157	G	G	A	3	1	0	0	0	0	0	0	0	0	0	0	0	0	0	0	0	0	0	0	0	0	0	0	0	0	0	0.3333	0.3333	0	0	0	0.3333	0	0
ADA_p.P297P	ADA	297	GRCh38	chr20	44621102	44621102	C	C	T	3	1	0	0	0	0	0	0	0	0	0	0	0	0	0	0	0.3333	0	0	0	0	0	0	0	0	0	0	0	0.3333	0	0	0	0.3333	0	0
ADAD1_p.E393K	ADAD1	393	GRCh38	chr4	122412737	122412737	G	G	A	3	0	0	0	0	0	0	0	0	0	0	0	0	0	0	0	0	0	0	0	0	0	0	0	0	0	0	1	0	0	0	0	0	0	0
ADAD1_p.E85K	ADAD1	85	GRCh38	chr4	122381072	122381072	G	G	A	3	0.5794	0	0	0	0	0	0	0	0	0	0.3333	0	0	0	0	0	0	0	0	0	0	0	0	0	0	0	0.6667	0	0	0	0	0	0	0
ADAD1_p.I212I	ADAD1	212	GRCh38	chr4	122396289	122396289	C	C	T	3	0.5794	0	0	0	0	0	0	0	0	0	0	0	0	0	0	0	0	0	0	0	0	0	0	0	0	0	0.6667	0	0	0	0	0.3333	0	0
ADAD1_p.R171Q	ADAD1	171	GRCh38	chr4	122383949	122383949	G	G	A	3	1	0	0	0	0	0	0	0	0	0	0	0	0	0	0	0	0	0	0	0	0	0	0	0	0	0.3333	0.3333	0	0	0	0	0.3333	0	0
ADAD1_p.R379I	ADAD1	379	GRCh38	chr4	122412696	122412696	G	G	T	3	0.5794	0	0	0.3333	0	0	0	0	0	0	0	0	0	0	0	0	0	0	0	0	0	0	0	0	0	0	0	0	0	0	0	0.6667	0	0
ADAD1_p.S11L	ADAD1	11	GRCh38	chr4	122380101	122380101	C	C	T	4	0.4056	0	0	0	0	0	0	0	0	0	0	0	0	0	0	0	0	0	0	0	0	0	0	0	0	0	0.25	0	0	0	0	0.75	0	0
ADAD1_p.T32T	ADAD1	32	GRCh38	chr4	122380165	122380165	G	G	A	6	0	0	0	0	0	0	0	0	0	0	0	0	0	0	0	0	0	0	0	0	0	0	0	0	0	0	1	0	0	0	0	0	0	0
ADAD1_p.V213I	ADAD1	213	GRCh38	chr4	122396290	122396290	G	G	A	3	1	0	0	0	0	0	0.3333	0	0	0.3333	0	0	0	0	0	0	0	0	0	0	0	0	0	0	0	0	0	0	0	0	0	0.3333	0	0
ADAD2_p.E476K	ADAD2	476	GRCh38	chr16	84196270	84196270	G	G	A	4	1	0	0	0	0	0	0.25	0	0	0	0	0	0	0	0	0	0	0	0	0	0	0	0	0	0	0	0	0.25	0	0	0	0.25	0	0.25
ADAD2_p.S574S	ADAD2	574	GRCh38	chr16	84196944	84196944	G	G	A	3	1	0	0	0	0	0	0.3333	0	0	0	0	0	0	0	0	0	0	0	0	0	0	0	0	0	0	0	0.3333	0	0	0	0	0.3333	0	0
ADAL_p.E218Kfs*33	ADAL	218	GRCh38	chr15	43348917	43348917	A	A	-	9	0.7196	0	0	0.1111	0.1111	0	0.1111	0	0	0	0	0	0	0	0	0	0	0	0	0	0	0	0	0	0.1111	0	0	0.1111	0	0	0	0.4444	0	0
ADAM10_p.E491D	ADAM10	491	GRCh38	chr15	58621509	58621509	C	C	A	3	1	0	0	0	0	0	0.3333	0	0	0	0	0	0	0	0	0.3333	0	0	0.3333	0	0	0	0	0	0	0	0	0	0	0	0	0	0	0
ADAM11_p.G35Afs*52	ADAM11	35	GRCh38	chr17	44759758	44759758	G	G	-	4	0.4056	0	0	0	0	0	0	0	0	0	0	0	0	0	0	0	0	0	0	0	0	0	0	0	0	0	0	0.75	0	0	0	0.25	0	0
ADAM11_p.S145F	ADAM11	145	GRCh38	chr17	44771636	44771636	C	C	T	3	1	0	0	0	0	0	0	0	0	0	0	0	0	0	0	0	0	0	0.3333	0	0.3333	0	0	0	0	0	0.3333	0	0	0	0	0	0	0
ADAM12_p.D102D	ADAM12	102	GRCh38	chr10	126155260	126155260	G	G	A	3	0.5794	0	0	0	0	0	0	0	0	0	0	0	0	0	0	0	0	0.3333	0	0	0	0	0	0	0	0	0	0	0	0	0	0.6667	0	0
ADAM12_p.F356F	ADAM12	356	GRCh38	chr10	126094071	126094071	G	G	A	4	1	0	0	0	0	0	0.25	0	0	0	0.25	0	0	0	0	0	0	0	0	0	0	0	0	0	0	0	0.25	0	0	0	0	0.25	0	0
ADAM12_p.G623G	ADAM12	623	GRCh38	chr10	126049310	126049310	G	G	A	4	0.75	0	0	0	0	0	0.5	0	0	0	0	0	0	0	0	0	0	0	0	0	0	0	0	0.25	0	0	0	0	0	0	0	0.25	0	0
ADAM17_c.*362delT	ADAM17	noncoding	GRCh38	chr2	9489815	9489815	A	A	-	7	0.2108	0	0	0	0	0	0	0	0.1429	0	0	0	0	0	0	0	0	0	0	0	0	0	0	0	0	0	0	0	0	0	0	0.8571	0	0
ADAM17_c.619+201A>G	ADAM17	noncoding	GRCh38	chr2	9527585	9527585	T	T	C	5	0.4182	0	0	0.4	0	0	0	0	0	0	0	0	0	0	0	0	0	0	0	0	0.6	0	0	0	0	0	0	0	0	0	0	0	0	0
ADAM18_p.E240K	ADAM18	240	GRCh38	chr8	39637594	39637594	G	G	A	3	0.5794	0	0	0	0	0	0	0	0	0	0	0	0	0	0	0	0	0	0.3333	0	0	0	0	0	0	0	0.6667	0	0	0	0	0	0	0
ADAM18_p.E678K	ADAM18	678	GRCh38	chr8	39723762	39723762	G	G	A	3	0	0	0	0	0	0	0	0	0	0	0	0	0	0	0	0	0	0	0	0	0	0	0	0	0	0	1	0	0	0	0	0	0	0
ADAM18_p.G312E	ADAM18	312	GRCh38	chr8	39645363	39645363	G	G	A	3	0	0	0	0	0	0	0	0	0	0	0	0	0	0	0	0	0	0	0	0	0	0	0	0	0	0	1	0	0	0	0	0	0	0
ADAM18_p.G549E	ADAM18	549	GRCh38	chr8	39680051	39680051	G	G	A	3	0	0	0	0	0	0	0	0	0	0	0	0	0	0	0	0	0	0	0	0	0	0	0	0	0	0	1	0	0	0	0	0	0	0
ADAM18_p.G667E	ADAM18	667	GRCh38	chr8	39706887	39706887	G	G	A	4	0	0	0	0	0	0	0	0	0	0	0	0	0	0	0	0	0	0	0	0	0	0	0	0	0	0	1	0	0	0	0	0	0	0
ADAM18_p.G96E	ADAM18	96	GRCh38	chr8	39609504	39609504	G	G	A	3	0	0	0	0	0	0	0	0	0	0	0	0	0	0	0	0	0	0	0	0	0	0	0	0	0	0	1	0	0	0	0	0	0	0
ADAM18_p.M143I	ADAM18	143	GRCh38	chr8	39610613	39610613	G	G	A	5	0	0	0	0	0	0	0	0	0	0	0	0	0	0	0	0	0	0	0	0	0	0	0	0	0	0	1	0	0	0	0	0	0	0
ADAM18_p.P102S	ADAM18	102	GRCh38	chr8	39609521	39609521	C	C	T	3	0	0	0	0	0	0	0	0	0	0	0	0	0	0	0	0	0	0	0	0	0	0	0	0	0	0	1	0	0	0	0	0	0	0
ADAM18_p.P170S	ADAM18	170	GRCh38	chr8	39610692	39610692	C	C	T	3	0	0	0	0	0	0	0	0	0	0	0	0	0	0	0	0	0	0	0	0	0	0	0	0	0	0	1	0	0	0	0	0	0	0
ADAM18_p.Q390*	ADAM18	390	GRCh38	chr8	39648465	39648465	C	C	T	3	0	0	0	0	0	0	0	0	0	0	0	0	0	0	0	0	0	0	0	0	0	0	0	0	0	0	1	0	0	0	0	0	0	0
ADAM18_p.S244F	ADAM18	244	GRCh38	chr8	39637607	39637607	C	C	T	3	0	0	0	0	0	0	0	0	0	0	0	0	0	0	0	0	0	0	0	0	0	0	0	0	0	0	1	0	0	0	0	0	0	0
ADAM18_p.S536L	ADAM18	536	GRCh38	chr8	39677512	39677512	C	C	T	3	0	0	0	0	0	0	0	0	0	0	0	0	0	0	0	0	0	0	0	0	0	0	0	0	0	0	1	0	0	0	0	0	0	0
ADAM18_p.S729S	ADAM18	729	GRCh38	chr8	39729907	39729907	C	C	T	3	1	0	0	0	0	0	0.3333	0	0	0	0	0	0	0	0	0	0	0.3333	0	0	0	0	0	0	0.3333	0	0	0	0	0	0	0	0	0
ADAM19_p.E75*	ADAM19	75	GRCh38	chr5	157564401	157564401	C	C	A	3	1	0	0	0.3333	0	0	0	0	0	0	0	0	0	0	0.3333	0	0	0	0	0	0	0	0	0	0	0	0	0	0	0	0	0.3333	0	0
ADAM19_p.R197*	ADAM19	197	GRCh38	chr5	157519850	157519850	G	G	A	3	0	0	0	0	0	0	0	0	0	0	0	0	0	0	0	0	0	0	0	0	0	0	0	0	0	0	0	0	0	0	0	1	0	0
ADAM19_p.T769T	ADAM19	769	GRCh38	chr5	157489120	157489120	C	C	T	5	0.8277	0	0	0	0	0	0	0	0	0.2	0	0	0	0	0	0	0	0.2	0	0	0	0	0	0	0	0	0.2	0	0	0	0	0.4	0	0
ADAM19_p.V848I	ADAM19	848	GRCh38	chr5	157488273	157488273	C	C	T	3	0.5794	0	0	0	0	0	0.3333	0	0	0	0	0	0	0	0	0	0	0	0	0	0	0	0	0	0	0	0	0	0	0	0	0.6667	0	0
ADAM2_c.-64C>T	ADAM2	noncoding	GRCh38	chr8	39838249	39838249	G	G	A	3	1	0	0	0	0	0	0	0	0	0	0	0	0	0	0	0.3333	0	0.3333	0	0	0	0	0	0	0	0	0	0.3333	0	0	0	0	0	0
ADAM2_c.-65G>A	ADAM2	noncoding	GRCh38	chr8	39838250	39838250	C	C	T	4	0.75	0	0	0	0	0	0	0	0	0.25	0.25	0	0	0	0	0	0	0	0	0	0	0	0	0	0	0	0	0	0	0	0	0.5	0	0
ADAM2_p.C452C	ADAM2	452	GRCh38	chr8	39766999	39766999	G	G	A	4	0.4056	0	0	0	0	0	0	0	0	0	0	0	0	0	0	0	0	0	0	0	0	0	0	0.25	0	0	0	0	0	0	0	0.75	0	0
ADAM2_p.D724N	ADAM2	724	GRCh38	chr8	39746476	39746476	C	C	T	3	1	0	0.3333	0	0	0	0	0	0.3333	0	0	0	0	0	0	0	0	0	0	0	0	0	0	0	0	0	0.3333	0	0	0	0	0	0	0
ADAM2_p.G284G	ADAM2	284	GRCh38	chr8	39787013	39787013	C	C	T	3	0	0	0	0	0	0	0	0	0	0	0	0	0	0	0	0	0	0	0	0	0	0	0	0	0	0	1	0	0	0	0	0	0	0
ADAM2_p.L11L	ADAM2	11	GRCh38	chr8	39838153	39838153	G	G	A	3	0.5794	0	0	0.3333	0	0	0	0	0	0	0	0	0	0	0	0	0	0	0	0	0	0	0	0	0	0	0.6667	0	0	0	0	0	0	0
ADAM2_p.N64H	ADAM2	64	GRCh38	chr8	39824896	39824896	T	T	G	3	0.5794	0	0	0	0	0	0	0	0	0	0	0	0	0	0	0	0	0	0	0	0	0	0	0	0.3333	0	0.6667	0	0	0	0	0	0	0
ADAM2_p.R713R	ADAM2	713	GRCh38	chr8	39746507	39746507	C	C	T	8	0	0	0	0	0	0	0	0	0	0	0	0	0	0	0	0	0	0	0	0	0	0	0	0	0	0	1	0	0	0	0	0	0	0
ADAM2_p.S151F	ADAM2	151	GRCh38	chr8	39821063	39821063	G	G	A	3	0.5794	0	0	0	0	0	0.3333	0	0	0	0	0	0	0	0	0	0	0	0	0	0	0	0	0	0	0	0.6667	0	0	0	0	0	0	0
ADAM2_p.S218L	ADAM2	218	GRCh38	chr8	39788241	39788241	G	G	A	3	0	0	0	0	0	0	0	0	0	0	0	0	0	0	0	0	0	0	0	0	0	0	0	0	0	0	1	0	0	0	0	0	0	0
ADAM2_p.S9S	ADAM2	9	GRCh38	chr8	39838159	39838159	G	G	A	3	1	0	0	0.3333	0	0	0	0	0	0	0	0	0	0	0	0	0	0.3333	0	0	0	0	0	0	0	0	0	0	0.3333	0	0	0	0	0
ADAM2_p.V201V	ADAM2	201	GRCh38	chr8	39788708	39788708	G	G	A	3	1	0	0	0	0	0	0.3333	0	0	0	0	0	0	0	0	0	0	0.3333	0	0	0	0	0	0	0	0	0.3333	0	0	0	0	0	0	0
ADAM2_p.V4I	ADAM2	4	GRCh38	chr8	39838176	39838176	C	C	T	5	1	0	0	0.2	0	0	0.2	0	0	0	0.2	0	0	0	0	0.2	0	0	0	0	0	0	0	0	0	0	0	0.2	0	0	0	0	0	0
ADAM20_p.P751S	ADAM20	751	GRCh38	chr14	70522657	70522657	G	G	A	3	0.5794	0	0	0	0	0	0	0	0	0	0.3333	0	0	0	0	0	0	0	0	0	0	0	0	0	0	0	0.6667	0	0	0	0	0	0	0
ADAM20_p.S770R	ADAM20	770	GRCh38	chr14	70522598	70522598	A	A	T	4	0	0	0	0	0	0	0	0	0	0	0	0	0	0	1	0	0	0	0	0	0	0	0	0	0	0	0	0	0	0	0	0	0	0
ADAM21_p.D278N	ADAM21	278	GRCh38	chr14	70458331	70458331	G	G	A	4	0.75	0	0	0	0	0	0.25	0	0	0.25	0	0	0	0	0	0	0	0	0	0	0	0	0	0	0	0	0.5	0	0	0	0	0	0	0
ADAM21_p.D431D	ADAM21	431	GRCh38	chr14	70458792	70458792	C	C	T	3	1	0	0	0	0	0	0.3333	0	0	0	0	0	0	0	0	0	0	0	0	0	0	0	0	0	0	0	0	0.3333	0	0	0	0.3333	0	0
ADAM21_p.G264E	ADAM21	264	GRCh38	chr14	70458290	70458290	G	G	A	3	0.5794	0	0	0	0	0	0	0	0	0	0	0	0	0	0	0	0	0	0	0	0	0	0	0	0	0.3333	0.6667	0	0	0	0	0	0	0
ADAM21_p.I403I	ADAM21	403	GRCh38	chr14	70458708	70458708	C	C	A	3	1	0	0	0	0	0	0.3333	0	0	0	0	0	0	0	0	0	0	0	0	0	0	0	0	0	0	0	0.3333	0	0	0	0	0.3333	0	0
ADAM21_p.I555I	ADAM21	555	GRCh38	chr14	70459164	70459164	C	C	A	3	0	0	0	0	0	0	0	0	0	0	0	0	0	0	0	0	0	0	0	0	0	0	0	0	0	0	0	0	0	0	0	1	0	0
ADAM21_p.L684Cfs*3	ADAM21	684	GRCh38	chr14	70459544	70459544	T	T	-	11	0.6123	0.0909	0	0.0909	0	0	0.3636	0	0	0	0	0	0	0	0	0	0	0	0	0	0	0	0	0	0	0	0	0.1818	0	0	0	0.2727	0	0
ADAM21_p.R66W	ADAM21	66	GRCh38	chr14	70457695	70457695	C	C	T	3	0.5794	0	0	0	0	0	0	0	0	0	0	0	0	0	0	0	0	0	0	0	0	0	0	0	0.3333	0	0	0	0	0	0	0.6667	0	0
ADAM21_p.V701V	ADAM21	701	GRCh38	chr14	70459602	70459602	C	C	T	3	1	0	0	0	0	0	0	0	0	0.3333	0	0	0	0	0	0	0	0	0	0	0	0.3333	0	0	0	0	0	0	0	0	0	0.3333	0	0
ADAM21P1_n.1046C>T	ADAM21P1	noncoding	GRCh38	chr14	70246756	70246756	G	G	A	3	0	0	0	0	0	0	0	0	0	0	0	0	0	0	0	0	0	0	0	0	0	0	0	0	0	0	1	0	0	0	0	0	0	0
ADAM21P1_n.1345G>A	ADAM21P1	noncoding	GRCh38	chr14	70246457	70246457	C	C	T	4	0	0	0	0	0	0	0	0	0	0	0	0	0	0	0	0	0	0	0	0	0	0	0	0	0	0	1	0	0	0	0	0	0	0
ADAM21P1_n.1364G>A	ADAM21P1	noncoding	GRCh38	chr14	70246438	70246438	C	C	T	3	1	0	0	0	0	0	0.3333	0	0	0	0	0	0	0	0	0	0.3333	0	0	0	0	0	0	0	0	0	0	0	0	0	0	0.3333	0	0
ADAM21P1_n.838G>A	ADAM21P1	noncoding	GRCh38	chr14	70246964	70246964	C	C	T	3	0.5794	0	0	0	0	0	0	0	0	0	0	0	0	0	0	0	0	0	0	0	0	0	0	0	0	0	0.6667	0	0	0	0	0.3333	0	0
ADAM22_p.A266A	ADAM22	266	GRCh38	chr7	88130432	88130432	G	G	A	3	1	0	0	0	0	0	0	0	0	0	0	0	0	0	0	0	0	0	0	0	0	0	0	0	0.3333	0	0	0.3333	0	0	0	0.3333	0	0
ADAM22_p.G356G	ADAM22	356	GRCh38	chr7	88132942	88132942	C	C	T	3	0.5794	0	0	0	0	0	0.3333	0	0	0	0	0	0	0	0	0	0	0	0	0	0	0	0	0	0	0	0	0.6667	0	0	0	0	0	0
ADAM22_p.R228C	ADAM22	228	GRCh38	chr7	88128605	88128605	C	C	T	3	0.5794	0	0	0	0	0	0	0	0	0	0	0	0	0	0	0	0	0	0	0	0	0	0	0	0	0	0.3333	0	0	0	0	0.6667	0	0
ADAM22_p.R829*	ADAM22	829	GRCh38	chr7	88181581	88181581	C	C	T	3	0.5794	0	0	0	0.3333	0	0	0	0	0	0	0	0	0	0	0	0	0	0	0	0	0	0	0	0	0	0	0	0	0	0	0.6667	0	0
ADAM22_p.S331L	ADAM22	331	GRCh38	chr7	88131435	88131435	C	C	T	5	0.4182	0	0	0	0	0	0	0	0	0	0	0	0	0	0	0	0	0	0	0	0	0	0	0	0	0	0.6	0	0	0	0	0.4	0	0
ADAM23_p.E110*	ADAM23	110	GRCh38	chr2	206445420	206445420	G	G	T	4	0.75	0	0.25	0	0	0	0.25	0	0	0	0	0	0	0	0	0	0	0	0	0	0	0	0	0	0	0	0	0	0	0	0	0.5	0	0
ADAM23_p.F158F	ADAM23	158	GRCh38	chr2	206481273	206481273	C	C	T	3	1	0	0.3333	0	0	0	0	0	0	0	0.3333	0	0	0	0	0	0	0	0.3333	0	0	0	0	0	0	0	0	0	0	0	0	0	0	0
ADAM23_p.K781Rfs*14	ADAM23	781	GRCh38	chr2	206596137	206596137	C	C	-	6	0.5645	0	0	0	0	0	0.3333	0	0.1667	0	0	0	0	0	0	0	0	0	0	0	0	0	0	0	0	0	0	0	0	0	0	0.5	0	0
ADAM23_p.M298I	ADAM23	298	GRCh38	chr2	206550121	206550121	G	G	T	3	0.5794	0	0	0	0	0	0	0	0	0	0	0	0	0	0	0	0	0	0	0	0	0	0	0	0	0	0.6667	0	0	0	0	0	0.3333	0
ADAM23_p.N82Ifs*87	ADAM23	82	GRCh38	chr2	206445331	206445331	A	A	-	3	1	0	0	0	0	0	0.3333	0	0	0	0	0	0	0	0	0	0	0	0	0	0	0	0	0	0	0	0	0.3333	0	0	0	0.3333	0	0
ADAM23_p.S430L	ADAM23	430	GRCh38	chr2	206562237	206562237	C	C	T	3	1	0	0	0	0.3333	0	0	0	0	0	0	0	0	0	0	0	0	0	0	0	0.3333	0	0	0	0	0	0.3333	0	0	0	0	0	0	0
ADAM23_p.X219_splice	ADAM23	219	GRCh38	chr2	206543252	206543252	G	G	T	3	1	0	0	0.3333	0	0	0	0	0.3333	0	0	0	0	0	0	0	0	0	0	0	0	0	0	0	0	0	0.3333	0	0	0	0	0	0	0
ADAM28_c.1567+111G>A	ADAM28	noncoding	GRCh38	chr8	24335752	24335752	G	G	A	7	0.6947	0	0	0	0.1429	0	0.2857	0	0	0	0	0	0	0	0	0	0	0	0	0	0	0	0	0	0.2857	0	0	0	0	0	0	0.2857	0	0
ADAM28_p.C472C	ADAM28	472	GRCh38	chr8	24335490	24335490	C	C	T	3	1	0	0	0	0	0	0.3333	0	0	0	0	0	0	0	0	0.3333	0	0	0	0	0	0	0	0	0	0	0	0	0	0	0	0.3333	0	0
ADAM28_p.E274D	ADAM28	274	GRCh38	chr8	24323935	24323935	G	G	T	3	0.5794	0	0	0	0	0	0	0	0	0	0	0	0	0	0	0	0	0	0	0	0	0	0	0	0.3333	0	0	0	0	0	0	0.6667	0	0
ADAM28_p.E340K	ADAM28	340	GRCh38	chr8	24330030	24330030	G	G	A	6	0	0	0	0	0	0	0	0	0	0	0	0	0	0	0	0	0	0	0	0	0	0	0	0	0	0	1	0	0	0	0	0	0	0
ADAM28_p.F582F	ADAM28	582	GRCh38	chr8	24341673	24341673	C	C	T	3	0	0	0	0	0	0	0	0	0	0	0	0	0	0	0	0	0	0	0	0	0	0	0	0	0	0	1	0	0	0	0	0	0	0
ADAM28_p.G411G	ADAM28	411	GRCh38	chr8	24331279	24331279	G	G	A	4	0	0	0	0	0	0	0	0	0	0	0	0	0	0	0	0	0	0	0	0	0	0	0	0	0	0	1	0	0	0	0	0	0	0
ADAM28_p.N75Kfs*15	ADAM28	75	GRCh38	chr8	24309959	24309960	-	-	A	11	0.57	0.0909	0	0	0	0	0.0909	0	0	0	0.0909	0	0	0	0	0	0	0	0	0	0	0	0	0	0	0	0	0.2727	0	0	0	0.4545	0	0
ADAM28_p.S570S	ADAM28	570	GRCh38	chr8	24341637	24341637	G	G	T	4	1	0	0	0	0	0	0.25	0	0	0.25	0	0	0	0	0	0.25	0	0	0	0	0	0	0	0	0	0	0	0	0	0	0	0.25	0	0
ADAM28_p.T84T	ADAM28	84	GRCh38	chr8	24310187	24310187	G	G	A	3	0.5794	0	0	0	0	0	0	0	0	0	0	0	0	0	0	0	0	0	0	0	0	0	0	0	0	0	0.6667	0	0	0	0	0.3333	0	0
ADAM28_p.V322I	ADAM28	322	GRCh38	chr8	24326627	24326627	G	G	A	3	1	0	0	0	0	0	0.3333	0	0	0.3333	0	0	0	0	0	0	0	0	0	0	0	0	0	0	0	0	0	0	0	0	0	0.3333	0	0
ADAM28_p.X297_splice	ADAM28	297	GRCh38	chr8	24324004	24324004	G	G	A	3	1	0	0	0	0	0	0	0	0	0.3333	0	0	0	0	0	0.3333	0	0	0	0	0	0	0	0	0	0	0	0	0	0	0	0.3333	0	0
ADAM29_c.*180delA	ADAM29	noncoding	GRCh38	chr4	174978162	174978162	A	A	-	4	1	0	0	0	0	0	0.25	0	0	0	0	0	0	0	0	0	0	0	0.25	0	0	0	0	0	0	0	0	0.25	0	0	0	0.25	0	0
ADAM29_p.E111*	ADAM29	111	GRCh38	chr4	174975856	174975856	G	G	T	3	0	0	0	0	0	0	0	0	0	0	0	0	0	0	0	0	0	0	0	0	0	0	0	0	0	0	0	0	0	0	0	1	0	0
ADAM29_p.I394I	ADAM29	394	GRCh38	chr4	174976707	174976707	C	C	A	3	0.5794	0	0	0	0	0	0	0	0	0	0	0	0	0	0	0	0	0	0	0	0	0	0	0.3333	0	0	0	0	0	0	0	0.6667	0	0
ADAM29_p.I55I	ADAM29	55	GRCh38	chr4	174975690	174975690	C	C	T	3	0.5794	0	0	0	0	0	0	0	0	0	0	0	0	0	0	0	0	0	0.3333	0	0	0	0	0	0	0	0.6667	0	0	0	0	0	0	0
ADAM29_p.P31L	ADAM29	31	GRCh38	chr4	174975617	174975617	C	C	T	3	1	0	0	0.3333	0	0	0	0	0	0.3333	0	0	0.3333	0	0	0	0	0	0	0	0	0	0	0	0	0	0	0	0	0	0	0	0	0
ADAM29_p.R174Q	ADAM29	174	GRCh38	chr4	174976046	174976046	G	G	A	4	0.5	0	0	0	0	0	0	0	0	0	0	0	0	0	0	0	0	0	0	0	0	0	0	0	0	0	0.5	0	0	0	0	0.5	0	0
ADAM29_p.R311H	ADAM29	311	GRCh38	chr4	174976457	174976457	G	G	A	3	1	0	0	0	0.3333	0	0.3333	0	0	0.3333	0	0	0	0	0	0	0	0	0	0	0	0	0	0	0	0	0	0	0	0	0	0	0	0
ADAM29_p.R348H	ADAM29	348	GRCh38	chr4	174976568	174976568	G	G	A	3	1	0	0	0	0	0	0	0	0	0.3333	0	0	0	0	0	0	0.3333	0	0	0	0	0	0	0	0	0	0	0	0	0	0	0.3333	0	0
ADAM29_p.R507R	ADAM29	507	GRCh38	chr4	174977046	174977046	G	G	A	5	0.3109	0	0	0	0	0	0	0	0	0	0	0	0	0	0	0	0	0	0.2	0	0	0	0	0	0	0	0.8	0	0	0	0	0	0	0
ADAM29_p.R696Q	ADAM29	696	GRCh38	chr4	174977612	174977612	G	G	A	4	1	0	0	0	0	0	0.25	0	0	0	0	0	0	0	0	0	0	0	0	0	0	0	0	0	0.25	0	0.25	0	0	0	0	0.25	0	0
ADAM29_p.S115F	ADAM29	115	GRCh38	chr4	174975869	174975869	C	C	T	3	0.5794	0	0.3333	0	0	0	0	0	0	0	0	0	0	0	0	0	0	0	0	0	0	0	0	0	0	0	0.6667	0	0	0	0	0	0	0
ADAM29_p.S701Kfs*2	ADAM29	701	GRCh38	chr4	174977619	174977620	-	-	A	3	0.5794	0	0	0	0	0	0.6667	0	0	0	0	0	0	0	0	0	0	0	0	0	0	0	0	0	0	0	0	0.3333	0	0	0	0	0	0
ADAM30_c.*97A>G	ADAM30	noncoding	GRCh38	chr1	119893867	119893867	T	T	C	4	0.75	0	0	0	0	0	0	0	0	0.25	0	0	0	0	0.25	0	0	0	0	0	0.5	0	0	0	0	0	0	0	0	0	0	0	0	0
ADAM30_p.N622Ifs*71	ADAM30	622	GRCh38	chr1	119894472	119894472	T	T	-	4	0	0	0	0	0	0	0	0	0	0	0	0	0	0	0	0	0	0	0	0	0	0	0	0	0	0	0	0	0	0	0	1	0	0
ADAM30_p.R134Q	ADAM30	134	GRCh38	chr1	119895936	119895936	C	C	T	3	0.5794	0	0.3333	0	0	0	0	0	0	0	0	0	0	0	0	0	0	0	0	0	0	0	0	0	0	0	0.6667	0	0	0	0	0	0	0
ADAM30_p.S282Vfs*3	ADAM30	282	GRCh38	chr1	119895493	119895493	T	T	-	12	0.5442	0	0	0	0	0	0.4167	0	0	0	0	0	0	0	0.0833	0.0833	0	0	0	0	0	0	0	0	0	0	0	0.3333	0	0	0	0.0833	0	0
ADAM30_p.T572T	ADAM30	572	GRCh38	chr1	119894621	119894621	C	C	T	3	0.5794	0	0	0	0	0	0	0	0	0	0	0	0	0	0	0	0	0	0	0	0	0	0	0	0	0	0.3333	0	0	0	0	0.6667	0	0
ADAM32_c.*57C>A	ADAM32	noncoding	GRCh38	chr8	39284856	39284856	C	C	A	3	0.5794	0	0	0	0	0	0.6667	0	0	0	0	0	0	0	0	0	0	0	0	0	0	0	0	0	0	0	0	0	0	0	0	0.3333	0	0
ADAM32_c.*71G>A	ADAM32	noncoding	GRCh38	chr8	39284870	39284870	G	G	A	3	0.5794	0	0	0	0	0	0.3333	0	0	0	0	0	0	0	0	0	0	0	0	0	0	0	0	0	0	0	0	0	0	0	0	0.6667	0	0
ADAM32_p.A411D	ADAM32	411	GRCh38	chr8	39211323	39211323	C	C	A	3	0.5794	0	0	0.3333	0	0	0	0	0	0	0	0	0	0	0	0	0	0	0	0	0.6667	0	0	0	0	0	0	0	0	0	0	0	0	0
ADAM32_p.E215K	ADAM32	215	GRCh38	chr8	39164812	39164812	G	G	A	6	0.5645	0	0	0.1667	0	0	0.3333	0	0	0	0	0	0	0	0	0	0	0	0	0	0	0	0	0	0	0	0	0	0	0	0	0.5	0	0
ADAM32_p.F573F	ADAM32	573	GRCh38	chr8	39233983	39233983	C	C	T	5	0	0	0	0	0	0	0	0	0	0	0	0	0	0	0	0	0	0	0	0	0	0	0	0	0	0	1	0	0	0	0	0	0	0
ADAM32_p.R559Q	ADAM32	559	GRCh38	chr8	39233940	39233940	G	G	A	6	0.6934	0	0	0	0	0	0.1667	0	0	0	0	0	0	0	0	0	0	0	0	0	0	0	0	0	0.1667	0	0.1667	0	0	0	0	0.5	0	0
ADAM32_p.R611C	ADAM32	611	GRCh38	chr8	39246095	39246095	C	C	T	5	0	0	0	0	0	0	0	0	0	0	0	0	0	0	0	0	0	0	0	0	0	0	0	0	0	0	1	0	0	0	0	0	0	0
ADAM32_p.S645L	ADAM32	645	GRCh38	chr8	39254445	39254445	C	C	T	4	1	0	0	0.25	0	0	0	0	0	0.25	0	0	0	0	0	0	0	0	0	0	0	0.25	0	0	0	0	0	0	0	0	0	0.25	0	0
ADAM7_p.D465Y	ADAM7	465	GRCh38	chr8	24491939	24491939	G	G	T	3	0	0	0	0	0	0	0	0	0	0	0	0	0	0	0	0	0	0	0	0	0	0	0	0	0	0	0	0	0	0	0	1	0	0
ADAM7_p.G613E	ADAM7	613	GRCh38	chr8	24493225	24493225	G	G	A	3	0	0	0	0	0	0	0	0	0	0	0	0	0	0	0	0	0	0	0	0	0	0	0	0	0	0	1	0	0	0	0	0	0	0
ADAM7_p.I195I	ADAM7	195	GRCh38	chr8	24468772	24468772	C	C	A	3	1	0	0	0	0	0	0	0	0	0	0	0	0	0	0	0	0	0	0.3333	0	0	0	0	0	0	0	0.3333	0	0	0	0	0.3333	0	0
ADAM7_p.I746I	ADAM7	746	GRCh38	chr8	24507509	24507509	C	C	T	3	1	0	0	0	0	0	0.3333	0	0	0	0	0	0	0	0	0	0	0.3333	0	0	0	0	0	0	0	0	0.3333	0	0	0	0	0	0	0
ADAM7_p.L594Yfs*29	ADAM7	594	GRCh38	chr8	24493162	24493162	T	T	-	5	0.8277	0	0	0	0	0	0.4	0	0	0	0	0	0	0	0	0	0	0	0	0	0	0	0	0	0.2	0	0	0.2	0	0	0	0.2	0	0
ADAM7_p.R213H	ADAM7	213	GRCh38	chr8	24476437	24476437	G	G	A	3	0.5794	0	0	0	0	0	0.3333	0	0	0	0	0	0	0	0	0	0	0	0	0	0	0	0	0	0	0	0	0.6667	0	0	0	0	0	0
ADAM7_p.R225Q	ADAM7	225	GRCh38	chr8	24476473	24476473	G	G	A	8	0.4685	0	0	0	0	0	0.125	0	0	0	0	0	0	0	0	0	0	0	0	0	0	0	0	0	0	0	0.5	0	0	0	0	0.375	0	0
ADAM7_p.R31C	ADAM7	31	GRCh38	chr8	24442511	24442511	C	C	T	3	0.5794	0	0	0	0	0	0.3333	0	0	0	0	0	0	0	0	0	0	0	0	0	0	0	0	0	0	0	0.6667	0	0	0	0	0	0	0
ADAM7_p.R691C	ADAM7	691	GRCh38	chr8	24500858	24500858	C	C	T	4	0	0	0	0	0	0	0	0	0	0	0	0	0	0	0	0	0	0	0	0	0	0	0	0	0	0	1	0	0	0	0	0	0	0
ADAM7_p.R693Q	ADAM7	693	GRCh38	chr8	24500865	24500865	G	G	A	3	0.5794	0	0	0	0	0	0.3333	0	0	0	0	0	0	0	0	0	0	0	0	0	0	0	0	0	0	0	0	0	0	0	0	0.6667	0	0
ADAM7_p.S169F	ADAM7	169	GRCh38	chr8	24466915	24466915	C	C	T	3	0.5794	0	0	0	0	0	0	0	0	0	0	0	0	0	0	0	0	0	0.3333	0	0	0	0	0	0	0	0.6667	0	0	0	0	0	0	0
ADAM7_p.S567F	ADAM7	567	GRCh38	chr8	24493087	24493087	C	C	T	3	0	0	0	0	0	0	0	0	0	0	0	0	0	0	0	0	0	0	0	0	0	0	0	0	0	0	1	0	0	0	0	0	0	0
ADAM7_p.V145V	ADAM7	145	GRCh38	chr8	24466844	24466844	G	G	A	3	0	0	0	0	0	0	0	0	0	0	0	0	0	0	0	0	0	0	0	0	0	0	0	0	0	0	1	0	0	0	0	0	0	0
ADAM8_p.A573T	ADAM8	573	GRCh38	chr10	133270428	133270428	C	C	T	3	0.5794	0	0	0	0	0	0.3333	0	0	0	0	0	0	0	0	0	0	0	0	0	0	0	0	0	0	0	0	0	0	0	0	0.6667	0	0
ADAM9_c.*59_*60delTT	ADAM9	noncoding	GRCh38	chr8	39103750	39103751	TT	TT	-	18	0.2956	0	0	0	0	0	0.5556	0	0	0	0	0	0	0	0	0	0	0	0	0	0	0	0	0	0.0556	0	0	0.3889	0	0	0	0	0	0
ADAM9_c.333+28G>T	ADAM9	noncoding	GRCh38	chr8	39014071	39014071	G	G	T	3	1	0	0	0	0	0	0	0	0	0.3333	0	0	0	0	0.3333	0	0	0	0	0	0.3333	0	0	0	0	0	0	0	0	0	0	0	0	0
ADAM9_p.R164Q	ADAM9	164	GRCh38	chr8	39017299	39017299	G	G	A	3	1	0	0	0	0	0	0.3333	0	0	0	0	0	0	0	0	0	0	0	0	0	0	0	0	0	0.3333	0	0	0	0	0	0	0.3333	0	0
ADAM9_p.R256Q	ADAM9	256	GRCh38	chr8	39023178	39023178	G	G	A	3	0	0	0	0	0	0	0	0	0	0	0	0	0	0	0	0	0	0	0	0	0	0	0	0	0	0	0	0	0	0	0	1	0	0
ADAMDEC1_p.D304N	ADAMDEC1	304	GRCh38	chr8	24399021	24399021	G	G	A	4	0.75	0	0	0	0.25	0	0	0	0	0	0	0	0	0	0	0	0	0	0	0	0	0	0	0	0	0	0.5	0	0	0	0	0.25	0	0
ADAMDEC1_p.E133K	ADAMDEC1	133	GRCh38	chr8	24395753	24395753	G	G	A	3	0	0	0	0	0	0	0	0	0	0	0	0	0	0	0	0	0	0	0	0	0	0	0	0	0	0	1	0	0	0	0	0	0	0
ADAMDEC1_p.F384F	ADAMDEC1	384	GRCh38	chr8	24401924	24401924	C	C	T	5	0	0	0	0	0	0	0	0	0	0	0	0	0	0	0	0	0	0	0	0	0	0	0	0	0	0	1	0	0	0	0	0	0	0
ADAMDEC1_p.G299G	ADAMDEC1	299	GRCh38	chr8	24399008	24399008	G	G	A	4	0	0	0	0	0	0	0	0	0	0	0	0	0	0	0	0	0	0	0	0	0	0	0	0	0	0	1	0	0	0	0	0	0	0
ADAMDEC1_p.K341Rfs*7	ADAMDEC1	341	GRCh38	chr8	24400173	24400173	A	A	-	6	0.5645	0	0	0	0	0	0.1667	0	0	0	0	0	0	0	0	0	0	0	0	0	0	0	0	0	0	0	0	0.5	0	0	0	0.3333	0	0
ADAMDEC1_p.R200*	ADAMDEC1	200	GRCh38	chr8	24397427	24397427	C	C	T	5	0.8277	0	0	0	0	0	0	0	0	0	0	0	0	0	0	0	0	0	0	0	0	0.2	0	0	0	0	0.4	0.2	0	0	0	0.2	0	0
ADAMDEC1_p.T116T	ADAMDEC1	116	GRCh38	chr8	24394132	24394132	G	G	A	5	0	0	0	0	0	0	0	0	0	0	0	0	0	0	0	0	0	0	0	0	0	0	0	0	0	0	1	0	0	0	0	0	0	0
ADAMTS1_c.*56A>T	ADAMTS1	noncoding	GRCh38	chr21	26837523	26837523	T	T	A	3	1	0	0	0	0	0	0	0	0	0.3333	0	0	0	0	0.3333	0	0	0	0	0	0.3333	0	0	0	0	0	0	0	0	0	0	0	0	0
ADAMTS1_p.C717C	ADAMTS1	717	GRCh38	chr21	26838492	26838492	G	G	A	3	0.5794	0	0	0	0	0	0	0	0	0	0	0	0	0	0	0	0	0	0	0	0	0	0	0	0	0	0	0.3333	0	0	0	0.6667	0	0
ADAMTS1_p.F841F	ADAMTS1	841	GRCh38	chr21	26837960	26837960	G	G	A	3	0	0	0	0	0	0	0	0	0	0	0	0	0	0	0	0	0	0	0	0	0	0	0	0	0	0	0	0	0	0	0	1	0	0
ADAMTS1_p.R931Efs*3	ADAMTS1	931	GRCh38	chr21	26837692	26837692	T	T	-	5	0.4182	0	0	0	0	0	0	0	0	0	0	0	0	0	0	0	0	0	0	0	0	0	0	0	0	0	0	0.4	0	0	0	0.6	0	0
ADAMTS10_p.D152D	ADAMTS10	152	GRCh38	chr19	8603864	8603864	G	G	A	3	1	0	0	0	0	0	0	0	0	0.3333	0	0	0	0	0	0	0	0	0	0	0	0	0	0.3333	0	0	0	0	0	0	0	0.3333	0	0
ADAMTS10_p.I149I	ADAMTS10	149	GRCh38	chr19	8603873	8603873	G	G	A	4	0.75	0	0	0	0	0	0.25	0	0	0	0	0	0	0	0	0	0	0	0	0	0.25	0	0	0	0	0	0.5	0	0	0	0	0	0	0
ADAMTS10_p.Q1085*	ADAMTS10	1085	GRCh38	chr19	8580952	8580952	G	G	A	4	0	0	0	0	0	0	0	0	0	0	0	0	0	0	0	0	0	0	0	0	0	0	0	0	0	0	1	0	0	0	0	0	0	0
ADAMTS10_p.Q765Sfs*7	ADAMTS10	765	GRCh38	chr19	8586668	8586668	G	G	-	3	0.5794	0	0	0	0	0	0.3333	0	0	0	0	0	0	0	0	0	0	0	0	0	0	0	0	0	0	0	0	0	0	0	0	0.6667	0	0
ADAMTS10_p.R779*	ADAMTS10	779	GRCh38	chr19	8586626	8586626	G	G	A	5	0.5904	0	0	0	0	0	0.2	0	0	0	0	0	0	0	0	0	0	0	0	0	0	0	0	0.2	0	0	0	0	0	0	0	0.6	0	0
ADAMTS12_p.A1426A	ADAMTS12	1426	GRCh38	chr5	33549231	33549231	C	C	T	3	1	0	0	0	0	0	0.3333	0	0	0	0	0	0	0	0	0	0	0.3333	0	0	0	0	0	0	0.3333	0	0	0	0	0	0	0	0	0
ADAMTS12_p.C691C	ADAMTS12	691	GRCh38	chr5	33624301	33624301	G	G	A	3	1	0	0	0	0	0	0	0	0	0	0	0	0	0	0	0	0	0	0.3333	0	0	0	0	0	0	0	0	0.3333	0	0	0	0.3333	0	0
ADAMTS12_p.G280W	ADAMTS12	280	GRCh38	chr5	33683095	33683095	C	C	A	3	0.5794	0	0	0	0	0	0	0	0	0	0	0	0	0	0	0	0	0.6667	0	0	0	0	0	0	0	0	0.3333	0	0	0	0	0	0	0
ADAMTS12_p.G671D	ADAMTS12	671	GRCh38	chr5	33630790	33630790	C	C	T	3	0.5794	0	0	0	0	0	0.3333	0	0	0	0	0	0	0	0	0	0	0	0	0	0	0	0	0	0	0	0	0	0	0	0	0.6667	0	0
ADAMTS12_p.G857R	ADAMTS12	857	GRCh38	chr5	33596019	33596019	C	C	T	3	0.5794	0	0	0	0	0	0	0	0	0	0	0	0	0	0	0	0	0	0	0	0	0	0	0	0	0	0	0.6667	0	0	0	0.3333	0	0
ADAMTS12_p.I682I	ADAMTS12	682	GRCh38	chr5	33624328	33624328	G	G	A	4	0.4056	0	0	0	0	0	0	0	0	0	0	0	0	0	0	0	0	0	0	0	0.25	0	0	0	0	0	0	0	0	0	0	0.75	0	0
ADAMTS12_p.K130N	ADAMTS12	130	GRCh38	chr5	33881218	33881218	C	C	A	3	1	0	0	0	0	0	0.3333	0	0	0.3333	0	0	0	0	0	0	0	0	0	0	0	0	0	0	0	0	0	0	0	0	0	0.3333	0	0
ADAMTS12_p.L126L	ADAMTS12	126	GRCh38	chr5	33881230	33881230	G	G	A	3	1	0	0	0	0	0	0.3333	0	0	0	0	0	0.3333	0	0	0	0	0	0	0	0	0	0	0	0	0	0.3333	0	0	0	0	0	0	0
ADAMTS12_p.L817I	ADAMTS12	817	GRCh38	chr5	33614316	33614316	G	G	T	3	1	0	0	0	0	0	0	0	0.3333	0	0	0	0	0	0	0	0	0	0.3333	0	0	0	0	0	0	0	0	0	0	0	0	0.3333	0	0
ADAMTS12_p.P1016Q	ADAMTS12	1016	GRCh38	chr5	33576979	33576979	G	G	T	3	0	0	0	0	0	0	0	0	0	0	0	0	0	0	0	0	0	1	0	0	0	0	0	0	0	0	0	0	0	0	0	0	0	0
ADAMTS12_p.P1222P	ADAMTS12	1222	GRCh38	chr5	33576360	33576360	G	G	T	3	1	0	0	0	0	0	0	0	0	0	0.3333	0	0	0	0	0.3333	0	0.3333	0	0	0	0	0	0	0	0	0	0	0	0	0	0	0	0
ADAMTS12_p.P1572P	ADAMTS12	1572	GRCh38	chr5	33527257	33527257	G	G	T	3	1	0	0	0	0	0	0	0	0	0	0	0	0	0	0	0	0	0.3333	0.3333	0	0	0	0	0	0	0	0	0	0	0	0	0.3333	0	0
ADAMTS12_p.P922P	ADAMTS12	922	GRCh38	chr5	33588698	33588698	C	C	T	4	1	0	0.25	0	0	0	0	0	0	0	0	0	0	0	0	0.25	0	0	0.25	0	0	0	0	0	0.25	0	0	0	0	0	0	0	0	0
ADAMTS12_p.R604W	ADAMTS12	604	GRCh38	chr5	33637655	33637655	G	G	A	4	1	0	0.25	0.25	0	0	0.25	0	0	0	0	0	0	0	0	0	0	0	0	0	0	0	0	0	0	0	0.25	0	0	0	0	0	0	0
ADAMTS12_p.R845H	ADAMTS12	845	GRCh38	chr5	33596054	33596054	C	C	T	4	0.4056	0	0	0	0	0	0	0	0	0.25	0	0	0	0	0	0	0	0	0	0	0	0	0	0	0	0	0	0	0	0	0	0.75	0	0
ADAMTS12_p.S382L	ADAMTS12	382	GRCh38	chr5	33658229	33658229	G	G	A	3	1	0	0	0	0	0	0	0	0	0	0	0	0	0	0	0	0	0.3333	0	0	0	0	0	0	0	0	0.3333	0	0	0	0	0.3333	0	0
ADAMTS12_p.T1263M	ADAMTS12	1263	GRCh38	chr5	33576238	33576238	G	G	A	6	0.871	0	0.1667	0	0	0	0.3333	0	0	0	0	0	0	0	0	0.1667	0	0.1667	0	0	0	0	0	0	0	0	0	0	0	0	0	0.1667	0	0
ADAMTS12_p.X212_splice	ADAMTS12	212	GRCh38	chr5	33751403	33751403	C	C	T	3	1	0	0	0	0	0	0	0	0	0	0.3333	0	0	0	0	0	0	0	0.3333	0	0	0	0	0	0	0	0.3333	0	0	0	0	0	0	0
ADAMTS13_c.*74G>A	ADAMTS13	noncoding	GRCh38	chr9	133459254	133459254	G	G	A	5	0.3109	0	0	0	0	0	0.2	0	0	0	0	0	0	0	0	0	0	0	0	0	0	0	0	0	0	0	0	0	0	0	0	0.8	0	0
ADAMTS13_p.R1075H	ADAMTS13	1075	GRCh38	chr9	133454594	133454594	G	G	A	3	0.5794	0	0	0	0	0	0.3333	0	0	0	0	0	0	0	0	0	0	0	0	0	0	0	0	0	0	0	0	0	0	0	0	0.6667	0	0
ADAMTS13_p.R125W	ADAMTS13	125	GRCh38	chr9	133425571	133425571	C	C	T	4	0.75	0	0	0	0	0	0	0	0.25	0	0	0	0	0	0	0	0	0	0	0	0	0	0	0	0	0	0.25	0	0	0	0	0.5	0	0
ADAMTS14_p.C1005C	ADAMTS14	1005	GRCh38	chr10	70758039	70758039	C	C	T	3	1	0	0	0	0.3333	0	0	0	0	0.3333	0	0	0	0	0	0	0	0	0	0	0	0	0	0	0	0	0	0	0	0	0	0.3333	0	0
ADAMTS14_p.G570G	ADAMTS14	570	GRCh38	chr10	70738952	70738952	C	C	T	3	1	0	0	0	0	0	0	0	0	0.3333	0	0	0	0	0	0	0	0	0	0	0	0	0	0.3333	0	0	0	0	0	0	0	0.3333	0	0
ADAMTS14_p.R273C	ADAMTS14	273	GRCh38	chr10	70708725	70708725	C	C	T	5	0.5904	0	0	0	0	0	0	0	0	0	0.2	0	0	0	0	0	0	0	0	0	0	0	0	0	0	0	0.6	0.2	0	0	0	0	0	0
ADAMTS14_p.R337H	ADAMTS14	337	GRCh38	chr10	70730157	70730157	G	G	A	3	1	0	0.3333	0	0	0	0.3333	0	0	0	0	0	0	0	0	0	0	0	0.3333	0	0	0	0	0	0	0	0	0	0	0	0	0	0	0
ADAMTS14_p.R448L	ADAMTS14	448	GRCh38	chr10	70734019	70734019	G	G	T	3	0	0	0	0	0	0	0	0	0	0	0	0	0	0	0	0	0	1	0	0	0	0	0	0	0	0	0	0	0	0	0	0	0	0
ADAMTS14_p.R991W	ADAMTS14	991	GRCh38	chr10	70757995	70757995	C	C	T	3	1	0	0	0	0	0	0	0	0	0	0	0	0	0	0	0	0	0	0	0	0	0	0	0	0	0	0	0.3333	0	0	0	0.3333	0.3333	0
ADAMTS14_p.Y872Y	ADAMTS14	872	GRCh38	chr10	70752114	70752114	C	C	T	3	0	0	0	0	0	0	0	0	0	0	0	0	0	0	0	0	0	0	0	0	0	0	0	0	0	0	0	0	0	0	0	1	0	0
ADAMTS15_p.F11F	ADAMTS15	11	GRCh38	chr11	130449006	130449006	C	C	T	3	1	0	0.3333	0	0	0	0	0.3333	0	0	0.3333	0	0	0	0	0	0	0	0	0	0	0	0	0	0	0	0	0	0	0	0	0	0	0
ADAMTS15_p.F698F	ADAMTS15	698	GRCh38	chr11	130473062	130473062	C	C	T	4	0	0	0	0	0	0	0	0	0	0	0	0	0	0	0	0	0	0	0	0	0	0	0	0	0	0	1	0	0	0	0	0	0	0
ADAMTS15_p.L597L	ADAMTS15	597	GRCh38	chr11	130470990	130470990	C	C	T	3	1	0	0	0.3333	0	0	0	0	0	0	0	0	0	0	0	0	0	0	0.3333	0	0	0	0	0	0	0	0.3333	0	0	0	0	0	0	0
ADAMTS16_p.D817N	ADAMTS16	817	GRCh38	chr5	5239851	5239851	G	G	A	3	0.5794	0	0	0	0	0	0.6667	0	0	0	0	0	0	0	0	0	0	0	0	0	0	0	0	0	0	0	0.3333	0	0	0	0	0	0	0
ADAMTS16_p.E826D	ADAMTS16	826	GRCh38	chr5	5239880	5239880	G	G	T	3	0.5794	0	0	0	0	0	0.3333	0	0	0	0	0	0	0	0	0	0	0	0	0	0	0	0	0	0	0	0	0	0	0	0	0.6667	0	0
ADAMTS16_p.F816F	ADAMTS16	816	GRCh38	chr5	5239850	5239850	C	C	T	4	0.75	0	0.5	0	0	0	0	0	0	0	0	0	0	0	0	0	0	0	0	0	0	0	0	0.25	0	0	0	0	0	0	0	0.25	0	0
ADAMTS16_p.G603R	ADAMTS16	603	GRCh38	chr5	5232473	5232473	G	G	A	3	1	0	0	0	0	0	0	0	0	0	0	0	0	0	0	0	0	0.3333	0	0	0	0	0	0	0	0	0.3333	0	0	0	0	0.3333	0	0
ADAMTS16_p.G687*	ADAMTS16	687	GRCh38	chr5	5237004	5237004	G	G	T	3	0.5794	0	0	0	0	0	0	0	0	0	0	0	0	0	0	0	0	0.3333	0	0	0	0	0	0	0	0	0	0	0	0	0	0.6667	0	0
ADAMTS16_p.N739N	ADAMTS16	739	GRCh38	chr5	5239213	5239213	C	C	T	5	1	0	0	0	0	0	0.2	0	0	0	0	0	0	0	0	0	0	0.2	0	0	0	0	0.2	0	0	0	0	0.2	0	0	0	0.2	0	0
ADAMTS16_p.R252C	ADAMTS16	252	GRCh38	chr5	5182296	5182296	C	C	T	3	0.5794	0	0	0	0	0	0	0	0	0	0	0	0	0	0	0	0	0	0	0	0	0	0	0	0	0	0	0.3333	0	0	0	0.6667	0	0
ADAMTS16_p.R415C	ADAMTS16	415	GRCh38	chr5	5191720	5191720	C	C	T	3	1	0	0	0	0	0	0.3333	0	0	0	0	0	0	0	0	0	0	0	0	0	0	0	0	0	0.3333	0	0.3333	0	0	0	0	0	0	0
ADAMTS16_p.R709H	ADAMTS16	709	GRCh38	chr5	5237071	5237071	G	G	A	3	1	0	0	0	0	0	0	0	0	0	0	0	0	0	0	0.3333	0	0	0	0	0	0	0	0.3333	0	0	0	0.3333	0	0	0	0	0	0
ADAMTS16_p.S1032S	ADAMTS16	1032	GRCh38	chr5	5303676	5303676	C	C	T	3	1	0	0	0	0	0	0	0	0	0	0	0	0	0	0	0	0	0	0	0	0	0	0	0.3333	0.3333	0	0	0.3333	0	0	0	0	0	0
ADAMTS16_p.T815T	ADAMTS16	815	GRCh38	chr5	5239847	5239847	T	T	G	3	0.5794	0	0	0	0	0	0	0	0.3333	0	0	0	0	0	0	0	0	0	0	0	0	0	0	0	0	0	0	0.6667	0	0	0	0	0	0
ADAMTS16_p.X403_splice	ADAMTS16	403	GRCh38	chr5	5191684	5191684	G	G	T	3	0	0	0	0	0	0	0	0	0	0	0	0	0	0	0	0	0	0	0	0	0	0	0	0	0	0	0	0	0	0	0	1	0	0
ADAMTS16_p.Y1211Y	ADAMTS16	1211	GRCh38	chr5	5319096	5319096	C	C	T	3	1	0	0	0	0	0	0.3333	0	0	0	0.3333	0	0	0	0	0	0	0	0	0	0	0	0	0	0	0	0	0	0	0	0	0.3333	0	0
ADAMTS17_p.C955C	ADAMTS17	955	GRCh38	chr15	99993132	99993132	G	G	A	3	1	0	0	0	0.3333	0	0	0	0	0	0	0	0	0	0	0	0	0	0	0	0	0	0	0	0	0	0	0.3333	0	0	0	0.3333	0	0
ADAMTS17_p.E793K	ADAMTS17	793	GRCh38	chr15	100051650	100051650	C	C	T	3	0.5794	0	0	0	0	0	0.6667	0	0	0	0	0	0	0	0	0	0	0	0	0	0	0	0	0	0	0	0	0	0	0	0	0.3333	0	0
ADAMTS17_p.G659W	ADAMTS17	659	GRCh38	chr15	100109030	100109030	C	C	A	3	0	0	0	0	0	0	0	0	0	0	0	0	0	0	0	0	0	0	0	0	0	0	0	0	0	0	1	0	0	0	0	0	0	0
ADAMTS17_p.P333P	ADAMTS17	333	GRCh38	chr15	100261511	100261511	C	C	T	3	1	0	0	0	0	0	0	0	0	0	0.3333	0	0	0	0	0	0	0	0	0	0	0	0	0	0	0	0	0.3333	0	0	0	0.3333	0	0
ADAMTS17_p.P575Lfs*13	ADAMTS17	575	GRCh38	chr15	100132007	100132007	G	G	-	3	0	0	0	0	0	0	1	0	0	0	0	0	0	0	0	0	0	0	0	0	0	0	0	0	0	0	0	0	0	0	0	0	0	0
ADAMTS17_p.R1041Afs*5	ADAMTS17	1041	GRCh38	chr15	99976051	99976051	G	G	-	4	0.4056	0	0	0	0	0	0.25	0	0	0	0	0	0	0	0	0	0	0	0	0	0	0	0	0	0	0	0	0	0	0	0	0.75	0	0
ADAMTS17_p.R1089C	ADAMTS17	1089	GRCh38	chr15	99974425	99974425	G	G	A	3	1	0	0	0.3333	0	0	0.3333	0	0	0	0	0	0	0	0	0	0	0	0	0	0	0	0	0	0	0	0	0	0	0	0	0.3333	0	0
ADAMTS17_p.R222Q	ADAMTS17	222	GRCh38	chr15	100281353	100281353	C	C	T	3	1	0	0	0	0	0	0	0	0	0	0	0	0	0	0	0	0	0	0	0	0	0	0	0	0	0	0.3333	0.3333	0	0	0	0.3333	0	0
ADAMTS18_c.*243delA	ADAMTS18	noncoding	GRCh38	chr16	77283713	77283713	T	T	-	3	0.5794	0	0	0	0	0	0.3333	0	0	0	0	0	0	0	0	0	0	0	0	0	0	0	0	0	0	0	0	0	0	0	0	0.6667	0	0
ADAMTS18_p.A833V	ADAMTS18	833	GRCh38	chr16	77319883	77319883	G	G	A	5	1	0	0	0	0	0.2	0.2	0	0	0	0	0	0	0	0.2	0	0	0	0	0	0	0.2	0	0	0.2	0	0	0	0	0	0	0	0	0
ADAMTS18_p.E778K	ADAMTS18	778	GRCh38	chr16	77320049	77320049	C	C	T	4	0.4056	0	0	0	0	0	0	0	0	0	0	0	0	0	0	0	0	0	0	0	0	0	0	0	0	0	0.75	0	0	0	0	0.25	0	0
ADAMTS18_p.F695Lfs*7	ADAMTS18	695	GRCh38	chr16	77322414	77322414	A	A	-	5	0.4182	0	0	0	0	0	0	0	0	0	0	0	0	0	0	0	0	0	0	0	0	0	0	0	0	0	0	0.4	0	0	0	0.6	0	0
ADAMTS18_p.G699S	ADAMTS18	699	GRCh38	chr16	77322404	77322404	C	C	T	3	1	0	0	0	0.3333	0	0	0	0	0.3333	0	0	0	0	0	0	0	0.3333	0	0	0	0	0	0	0	0	0	0	0	0	0	0	0	0
ADAMTS18_p.H78H	ADAMTS18	78	GRCh38	chr16	77431556	77431556	G	G	A	3	0	0	0	0	0	0	0	0	0	0	1	0	0	0	0	0	0	0	0	0	0	0	0	0	0	0	0	0	0	0	0	0	0	0
ADAMTS18_p.R1094*	ADAMTS18	1094	GRCh38	chr16	77291388	77291388	G	G	A	3	0	0	0	0	0	0	0	0	0	0	0	0	0	0	0	0	0	0	0	0	0	0	0	0	0	0	0	0	0	0	0	1	0	0
ADAMTS18_p.R1097H	ADAMTS18	1097	GRCh38	chr16	77291378	77291378	C	C	T	4	0.75	0	0	0	0	0	0	0	0	0	0.25	0	0	0	0	0	0	0	0.25	0	0	0	0	0	0	0	0	0.5	0	0	0	0	0	0
ADAMTS18_p.R172Q	ADAMTS18	172	GRCh38	chr16	77367704	77367704	C	C	T	7	0	0	0	0	0	0	0	0	0	0	0	0	0	0	0	0	0	0	0	0	0	0	0	0	0	0	1	0	0	0	0	0	0	0
ADAMTS18_p.R257H	ADAMTS18	257	GRCh38	chr16	77367449	77367449	C	C	T	3	1	0	0	0	0	0	0.3333	0	0	0.3333	0	0	0	0	0	0	0.3333	0	0	0	0	0	0	0	0	0	0	0	0	0	0	0	0	0
ADAMTS18_p.R382I	ADAMTS18	382	GRCh38	chr16	77362176	77362176	C	C	A	3	1	0	0	0	0	0	0.3333	0	0	0.3333	0	0	0	0	0	0	0	0	0	0	0	0	0	0	0	0	0	0.3333	0	0	0	0	0	0
ADAMTS18_p.R651W	ADAMTS18	651	GRCh38	chr16	77325947	77325947	G	G	A	3	0.5794	0	0	0	0	0	0	0	0	0	0	0	0	0	0	0	0	0	0	0	0	0	0	0	0	0	0.6667	0	0	0	0	0	0.3333	0
ADAMTS18_p.R792Q	ADAMTS18	792	GRCh38	chr16	77320006	77320006	C	C	T	3	1	0	0	0	0	0	0	0	0	0	0	0	0	0	0	0	0	0.3333	0	0	0	0	0	0	0.3333	0	0	0	0	0	0	0.3333	0	0
ADAMTS18_p.R85R	ADAMTS18	85	GRCh38	chr16	77431535	77431535	C	C	T	3	0	0	0	0	0	0	0	0	0	0	0	0	0	0	0	0	0	0	0	0	0	0	0	0	0	0	1	0	0	0	0	0	0	0
ADAMTS18_p.S1060L	ADAMTS18	1060	GRCh38	chr16	77293086	77293086	G	G	A	3	0	0	0	0	0	0	0	0	0	0	0	0	0	0	0	0	0	0	0	0	0	0	0	0	0	0	1	0	0	0	0	0	0	0
ADAMTS18_p.S115L	ADAMTS18	115	GRCh38	chr16	77431446	77431446	G	G	A	3	1	0	0	0	0.3333	0	0	0	0	0	0	0	0	0	0	0	0	0.3333	0	0	0.3333	0	0	0	0	0	0	0	0	0	0	0	0	0
ADAMTS18_p.S785F	ADAMTS18	785	GRCh38	chr16	77320027	77320027	G	G	A	3	0	0	0	0	0	0	0	0	0	0	0	0	0	0	0	0	0	0	0	0	0	0	0	0	0	0	1	0	0	0	0	0	0	0
ADAMTS18_p.S930F	ADAMTS18	930	GRCh38	chr16	77297301	77297301	G	G	A	3	0	0	0	0	0	0	0	0	0	0	0	0	0	0	0	0	0	0	0	0	0	0	0	0	0	0	1	0	0	0	0	0	0	0
ADAMTS18_p.W1127C	ADAMTS18	1127	GRCh38	chr16	77291287	77291287	C	C	A	3	1	0	0	0.3333	0	0	0	0	0	0	0	0	0	0	0.3333	0	0	0	0	0	0	0	0	0	0	0.3333	0	0	0	0	0	0	0	0
ADAMTS19_c.1068+26G>A	ADAMTS19	noncoding	GRCh38	chr5	129526482	129526482	G	G	A	4	0.4056	0	0	0	0	0	0	0	0	0.25	0	0	0	0	0	0	0	0	0	0	0	0	0	0	0	0	0.75	0	0	0	0	0	0	0
ADAMTS19_p.C927C	ADAMTS19	927	GRCh38	chr5	129684254	129684254	C	C	T	3	1	0	0	0	0	0	0	0	0	0	0.3333	0	0	0	0	0	0.3333	0	0	0	0	0	0	0	0	0	0	0	0	0	0	0.3333	0	0
ADAMTS19_p.E1125K	ADAMTS19	1125	GRCh38	chr5	129735010	129735010	G	G	A	3	1	0	0	0	0	0	0	0	0	0	0.3333	0	0	0	0	0	0	0	0	0	0	0	0	0	0	0	0.3333	0.3333	0	0	0	0	0	0
ADAMTS19_p.E527K	ADAMTS19	527	GRCh38	chr5	129620736	129620736	G	G	A	3	0	0	0	0	0	0	0	0	0	0	0	0	0	0	0	0	0	0	0	0	0	0	0	0	0	0	1	0	0	0	0	0	0	0
ADAMTS19_p.G652E	ADAMTS19	652	GRCh38	chr5	129647865	129647865	G	G	A	3	0.5794	0	0	0	0	0	0	0	0	0	0	0	0	0	0	0	0	0	0	0	0	0	0	0	0	0	0.6667	0.3333	0	0	0	0	0	0
ADAMTS19_p.R1092*	ADAMTS19	1092	GRCh38	chr5	129704371	129704371	C	C	T	3	0.5794	0	0	0.3333	0	0	0	0	0	0	0	0	0	0	0	0	0	0	0	0	0	0	0	0	0	0	0	0	0	0	0	0.6667	0	0
ADAMTS19_p.R523Q	ADAMTS19	523	GRCh38	chr5	129620725	129620725	G	G	A	4	0.75	0	0	0	0	0	0	0	0	0	0.25	0	0	0	0	0	0	0	0	0	0	0	0	0	0	0	0.25	0	0	0	0	0.5	0	0
ADAMTS19_p.R969*	ADAMTS19	969	GRCh38	chr5	129694824	129694824	C	C	T	3	1	0	0	0.3333	0	0	0	0	0	0	0	0	0	0	0	0	0	0	0	0	0	0	0	0	0.3333	0	0	0	0	0	0	0.3333	0	0
ADAMTS2_p.D1115N	ADAMTS2	1115	GRCh38	chr5	179114160	179114160	C	C	T	4	0.75	0	0	0	0.25	0	0	0	0	0	0	0	0	0	0	0	0	0	0.25	0	0	0	0	0	0	0	0	0	0	0	0	0.5	0	0
ADAMTS2_p.D357N	ADAMTS2	357	GRCh38	chr5	179158786	179158786	C	C	T	3	1	0	0	0	0	0	0	0	0	0	0	0	0	0	0	0	0	0	0	0	0	0.3333	0	0	0	0.3333	0.3333	0	0	0	0	0	0	0
ADAMTS2_p.D361N	ADAMTS2	361	GRCh38	chr5	179158774	179158774	C	C	T	4	0.4056	0	0	0	0	0	0	0	0	0.25	0	0	0	0	0	0	0	0	0	0	0	0	0	0	0	0	0.75	0	0	0	0	0	0	0
ADAMTS2_p.D948N	ADAMTS2	948	GRCh38	chr5	179125089	179125089	C	C	T	3	1	0	0	0	0	0	0.3333	0	0	0	0	0	0	0	0	0	0	0	0	0	0	0	0	0	0	0	0.3333	0	0	0	0	0.3333	0	0
ADAMTS2_p.G531G	ADAMTS2	531	GRCh38	chr5	179152178	179152178	C	C	G	5	0.8277	0	0.2	0	0	0	0.4	0	0	0	0	0	0	0	0	0	0	0	0	0	0	0	0	0	0	0	0.2	0	0	0	0	0.2	0	0
ADAMTS2_p.G824R	ADAMTS2	824	GRCh38	chr5	179128106	179128106	C	C	T	4	0.4056	0	0	0	0	0	0	0	0	0	0.25	0	0	0	0	0	0	0	0	0	0	0	0	0	0	0	0.75	0	0	0	0	0	0	0
ADAMTS2_p.L1140Wfs*22	ADAMTS2	1140	GRCh38	chr5	179114085	179114085	G	G	-	4	0.75	0	0	0	0	0.25	0.25	0	0	0	0	0	0	0	0	0	0	0	0	0	0	0	0	0	0	0	0	0	0	0	0	0.5	0	0
ADAMTS2_p.N847N	ADAMTS2	847	GRCh38	chr5	179128035	179128035	G	G	A	3	1	0	0	0	0	0	0	0	0	0.3333	0	0	0.3333	0	0	0	0	0	0	0	0	0	0	0	0	0	0	0.3333	0	0	0	0	0	0
ADAMTS2_p.R214R	ADAMTS2	214	GRCh38	chr5	179272957	179272957	C	C	T	3	1	0	0	0	0	0	0	0	0	0	0	0	0	0	0	0	0	0.3333	0	0	0	0	0	0	0	0	0	0.3333	0	0	0	0.3333	0	0
ADAMTS2_p.R679H	ADAMTS2	679	GRCh38	chr5	179135958	179135958	C	C	T	4	0.75	0	0	0	0	0	0	0	0	0	0.25	0	0	0	0	0	0	0	0	0	0	0	0	0	0	0	0	0.5	0	0	0	0.25	0	0
ADAMTS2_p.X737_splice	ADAMTS2	737	GRCh38	chr5	179132776	179132776	C	C	A	6	0.5645	0	0	0	0	0	0.5	0	0	0	0	0	0	0	0	0	0	0	0	0	0	0	0	0	0	0	0	0.3333	0	0	0	0.1667	0	0
ADAMTS20_p.E1019K	ADAMTS20	1019	GRCh38	chr12	43432345	43432345	C	C	T	3	0	0	0	0	0	0	0	0	0	0	0	0	0	0	0	0	0	0	0	0	0	0	0	0	0	0	1	0	0	0	0	0	0	0
ADAMTS20_p.E1753K	ADAMTS20	1753	GRCh38	chr12	43376112	43376112	C	C	T	3	0	0	0	0	0	0	0	0	0	0	0	0	0	0	0	0	0	0	0	0	0	0	0	0	0	0	1	0	0	0	0	0	0	0
ADAMTS20_p.E577K	ADAMTS20	577	GRCh38	chr12	43453938	43453938	C	C	T	3	1	0	0	0	0	0	0	0	0	0	0	0	0	0	0	0	0	0	0	0	0	0	0	0	0.3333	0	0.3333	0	0	0	0	0.3333	0	0
ADAMTS20_p.E786Kfs*86	ADAMTS20	786	GRCh38	chr12	43440005	43440005	T	T	-	3	0.5794	0	0	0	0	0	0.3333	0	0	0	0	0	0	0	0	0	0	0	0	0	0	0	0	0	0	0	0	0	0	0	0	0.6667	0	0
ADAMTS20_p.R1000C	ADAMTS20	1000	GRCh38	chr12	43432402	43432402	G	G	A	3	1	0	0.3333	0	0	0	0.3333	0	0	0	0	0	0	0	0	0	0	0	0	0	0	0	0	0	0	0	0.3333	0	0	0	0	0	0	0
ADAMTS20_p.R482Q	ADAMTS20	482	GRCh38	chr12	43464655	43464655	C	C	T	3	1	0	0	0	0	0	0	0	0	0	0	0	0	0	0	0	0	0	0.3333	0	0	0	0	0	0	0	0.3333	0	0	0	0	0.3333	0	0
ADAMTS20_p.S124L	ADAMTS20	124	GRCh38	chr12	43550991	43550991	G	G	A	3	0.5794	0	0.6667	0	0	0	0	0	0	0	0.3333	0	0	0	0	0	0	0	0	0	0	0	0	0	0	0	0	0	0	0	0	0	0	0
ADAMTS20_p.S193F	ADAMTS20	193	GRCh38	chr12	43532071	43532071	G	G	A	3	0.5794	0	0.6667	0	0	0	0	0	0	0	0	0	0	0	0	0	0	0	0	0	0	0	0	0	0	0	0.3333	0	0	0	0	0	0	0
ADAMTS20_p.S375L	ADAMTS20	375	GRCh38	chr12	43468699	43468699	G	G	A	3	0	0	0	0	0	0	0	0	0	0	0	0	0	0	0	0	0	0	0	0	0	0	0	0	0	0	1	0	0	0	0	0	0	0
ADAMTS3_c.*16delA	ADAMTS3	noncoding	GRCh38	chr4	72283120	72283120	T	T	-	3	0.5794	0	0	0	0	0	0.6667	0	0	0	0	0	0	0	0	0	0	0	0	0	0	0	0	0	0	0	0	0	0	0	0	0.3333	0	0
ADAMTS3_p.K543K	ADAMTS3	543	GRCh38	chr4	72313793	72313793	C	C	T	3	1	0	0	0.3333	0	0	0.3333	0	0	0	0	0	0	0	0	0	0	0.3333	0	0	0	0	0	0	0	0	0	0	0	0	0	0	0	0
ADAMTS3_p.R307C	ADAMTS3	307	GRCh38	chr4	72323040	72323040	G	G	A	3	1	0	0	0	0	0	0.3333	0	0.3333	0	0	0	0	0	0	0	0	0	0	0	0	0	0	0	0	0	0	0	0	0	0	0	0.3333	0
ADAMTS3_p.R943H	ADAMTS3	943	GRCh38	chr4	72290958	72290958	C	C	T	3	0.5794	0	0	0	0	0	0.3333	0	0	0	0	0	0	0	0	0	0	0	0	0	0	0	0	0	0	0	0	0	0	0	0	0.6667	0	0
ADAMTS3_p.S222S	ADAMTS3	222	GRCh38	chr4	72339689	72339689	C	C	T	3	1	0	0	0	0	0	0	0	0	0	0.3333	0	0	0	0	0	0	0	0	0	0	0	0	0	0.3333	0	0	0.3333	0	0	0	0	0	0
ADAMTS3_p.S328delinsNVC	ADAMTS3	328	GRCh38	chr4	72320833	72320834	-	-	ATACAT	3	0	0	0	0	0	0	0	0	0	0	0	0	0	0	0	0	0	0	0	0	0	0	0	0	0	0	0	0	0	0	0	1	0	0
ADAMTS3_p.S328Kfs*18	ADAMTS3	328	GRCh38	chr4	72320833	72320834	-	-	ATACATT	6	0	0	0	0	0	0	0	0	0	0	0	0	0	0	0	0	0	0	0	0	0	0	0	0	0	0	0	0	0	0	0	1	0	0
ADAMTS3_p.S49Kfs*32	ADAMTS3	49	GRCh38	chr4	72548836	72548837	-	-	GTATGTT	5	0.4182	0	0	0.4	0	0	0	0	0	0	0	0	0	0	0	0	0	0	0	0	0	0	0	0	0	0	0	0	0	0	0	0.6	0	0
ADAMTS3_p.S774S	ADAMTS3	774	GRCh38	chr4	72304019	72304019	C	C	T	3	1	0	0	0	0	0	0.3333	0	0	0	0	0	0	0	0	0	0	0	0	0	0	0	0	0.3333	0.3333	0	0	0	0	0	0	0	0	0
ADAMTS3_p.T668T	ADAMTS3	668	GRCh38	chr4	72311099	72311099	C	C	T	6	0.6934	0	0	0	0	0	0.5	0	0	0	0	0	0	0	0	0	0	0.1667	0	0	0	0	0	0	0	0	0	0.1667	0	0	0	0.1667	0	0
ADAMTS5_c.*12G>A	ADAMTS5	noncoding	GRCh38	chr21	26924041	26924041	C	C	T	4	0.5	0	0.5	0	0	0	0	0	0	0	0	0	0	0	0	0	0	0	0	0	0	0	0	0	0	0	0.5	0	0	0	0	0	0	0
ADAMTS5_c.*2883delA	ADAMTS5	noncoding	GRCh38	chr21	26921170	26921170	T	T	-	10	0	0	0	0	0	0	0	0	0	0	0	0	0	0	0	0	0	0	0	0	0	0	0	0	0	0	0	0	0	0	0	1	0	0
ADAMTS5_p.E411K	ADAMTS5	411	GRCh38	chr21	26954745	26954745	C	C	T	4	0.75	0	0	0	0	0	0	0	0	0	0.25	0	0	0	0	0	0	0	0	0	0	0	0	0	0	0	0	0.25	0	0	0	0.5	0	0
ADAMTS5_p.F156F	ADAMTS5	156	GRCh38	chr21	26965924	26965924	G	G	A	4	0.75	0	0	0	0	0	0.5	0	0	0	0	0	0	0	0	0.25	0	0	0	0	0	0	0	0	0	0	0.25	0	0	0	0	0	0	0
ADAMTS5_p.H403H	ADAMTS5	403	GRCh38	chr21	26954767	26954767	G	G	A	3	1	0	0	0	0	0	0.3333	0	0	0	0	0	0	0	0	0	0	0	0	0	0	0	0	0.3333	0	0	0	0	0	0	0	0.3333	0	0
ADAMTS5_p.R629C	ADAMTS5	629	GRCh38	chr21	26932168	26932168	G	G	A	3	0	0	0	0	0	0	0	0	0	0	0	0	0	0	0	0	0	0	0	0	0	0	0	0	0	0	0	0	0	0	0	1	0	0
ADAMTS5_p.R761*	ADAMTS5	761	GRCh38	chr21	26924565	26924565	G	G	A	3	0.5794	0	0	0.3333	0	0	0	0	0	0	0	0	0	0	0	0	0	0	0	0	0	0	0	0	0	0	0	0	0	0	0	0.6667	0	0
ADAMTS5_p.T826T	ADAMTS5	826	GRCh38	chr21	26924368	26924368	C	C	T	3	1	0	0	0	0	0	0	0	0	0	0	0	0	0	0	0	0	0.3333	0	0	0	0	0	0	0	0	0	0.3333	0	0	0	0.3333	0	0
ADAMTS6_c.*51C>T	ADAMTS6	noncoding	GRCh38	chr5	65151785	65151785	G	G	A	3	0.5794	0	0	0	0	0	0	0	0	0	0	0	0	0	0	0	0	0	0	0	0	0	0	0	0	0	0.6667	0	0	0	0	0.3333	0	0
ADAMTS6_c.-20delA	ADAMTS6	noncoding	GRCh38	chr5	65473693	65473693	T	T	-	4	1	0	0	0	0	0	0.25	0	0	0	0	0	0	0	0	0	0	0	0	0	0	0	0	0	0.25	0	0	0.25	0	0	0	0.25	0	0
ADAMTS6_p.E950K	ADAMTS6	950	GRCh38	chr5	65188078	65188078	C	C	T	4	0	0	0	0	0	0	0	0	0	0	0	0	0	0	0	0	0	0	0	0	0	0	0	0	0	0	1	0	0	0	0	0	0	0
ADAMTS6_p.R491C	ADAMTS6	491	GRCh38	chr5	65291370	65291370	G	G	A	3	0.5794	0	0	0	0	0	0	0	0	0.3333	0	0	0	0	0	0	0	0	0	0	0	0	0	0	0	0	0.6667	0	0	0	0	0	0	0
ADAMTS6_p.S210S	ADAMTS6	210	GRCh38	chr5	65460171	65460171	C	C	G	3	1	0.3333	0	0	0	0	0	0	0	0	0	0	0	0	0	0	0	0	0	0	0	0	0	0	0	0	0.3333	0	0	0	0	0.3333	0	0
ADAMTS7_p.D816N	ADAMTS7	816	GRCh38	chr15	78771234	78771234	C	C	T	3	1	0	0	0	0	0	0	0	0	0	0	0	0	0	0	0	0	0	0	0	0	0	0	0	0.3333	0	0.3333	0.3333	0	0	0	0	0	0
ADAMTS7_p.G479R	ADAMTS7	479	GRCh38	chr15	78777476	78777476	C	C	T	3	0.5794	0	0	0	0	0	0	0	0	0	0	0	0	0	0	0	0	0	0	0	0	0	0	0	0	0	0.6667	0.3333	0	0	0	0	0	0
ADAMTS7_p.P1393P	ADAMTS7	1393	GRCh38	chr15	78765732	78765732	C	C	T	3	1	0	0.3333	0	0.3333	0	0	0	0	0	0	0	0	0	0	0	0	0	0	0	0	0	0	0	0	0	0	0	0	0	0	0.3333	0	0
ADAMTS7P1_n.3727delC	ADAMTS7P1	noncoding	GRCh38	chr15	82328177	82328177	C	C	-	4	0.4056	0	0	0	0	0	0.75	0	0	0	0	0	0	0	0	0	0	0	0	0	0	0	0	0	0	0	0	0.25	0	0	0	0	0	0
ADAMTS8_p.A734V	ADAMTS8	734	GRCh38	chr11	130406027	130406027	G	G	A	3	0.5794	0	0	0	0	0	0.3333	0	0	0	0	0	0	0	0	0	0	0	0	0	0	0	0	0	0	0	0	0	0	0	0	0.6667	0	0
ADAMTS8_p.V524M	ADAMTS8	524	GRCh38	chr11	130411597	130411597	C	C	T	4	0.75	0	0	0	0	0	0	0	0	0.5	0	0	0	0	0	0	0	0	0	0	0	0	0	0	0	0	0	0.25	0	0	0	0.25	0	0
ADAMTS9_p.A1768V	ADAMTS9	1768	GRCh38	chr3	64541404	64541404	G	G	A	3	1	0	0	0	0	0	0	0	0	0	0	0	0	0	0	0	0	0	0	0	0	0	0	0.3333	0	0	0	0.3333	0	0	0	0.3333	0	0
ADAMTS9_p.R1491K	ADAMTS9	1491	GRCh38	chr3	64568420	64568420	C	C	T	3	0.5794	0	0.6667	0	0	0	0	0	0	0	0	0	0	0	0	0	0	0	0	0	0	0	0	0	0	0	0	0	0	0	0	0.3333	0	0
ADAMTS9_p.R844C	ADAMTS9	844	GRCh38	chr3	64622446	64622446	G	G	A	3	0.5794	0	0	0	0	0	0.3333	0	0	0	0	0	0	0	0	0	0	0	0	0	0	0	0	0	0	0	0	0	0	0	0	0.6667	0	0
ADAMTSL1_p.A26T	ADAMTSL1	26	GRCh38	chr9	18504841	18504841	G	G	A	3	1	0	0	0	0	0	0	0	0	0	0	0	0	0	0	0	0	0	0	0	0	0	0	0.3333	0	0	0	0.3333	0	0	0	0.3333	0	0
ADAMTSL1_p.A901V	ADAMTSL1	901	GRCh38	chr9	18776931	18776931	C	C	T	3	0.5794	0	0.3333	0	0	0	0	0	0	0	0	0	0	0	0	0	0	0	0	0	0	0	0	0	0	0	0	0	0	0	0	0.6667	0	0
ADAMTSL1_p.C162C	ADAMTSL1	162	GRCh38	chr9	18622254	18622254	C	C	T	4	1	0	0	0	0.25	0	0	0	0	0	0	0	0	0	0	0	0	0	0	0	0	0.25	0	0.25	0	0	0	0	0	0	0	0.25	0	0
ADAMTSL1_p.C49C	ADAMTSL1	49	GRCh38	chr9	18504912	18504912	C	C	T	5	0.5904	0	0	0	0	0	0.2	0	0	0	0.2	0	0	0	0	0	0	0	0	0	0.6	0	0	0	0	0	0	0	0	0	0	0	0	0
ADAMTSL1_p.G1155Efs*42	ADAMTSL1	1155	GRCh38	chr9	18777689	18777689	G	G	-	3	0.5794	0	0	0	0	0	0	0	0	0	0	0	0	0	0	0	0.3333	0	0	0	0	0	0	0	0	0	0	0	0	0	0	0.6667	0	0
ADAMTSL1_p.I396Hfs*30	ADAMTSL1	396	GRCh38	chr9	18680351	18680352	-	-	G	5	1	0	0	0	0	0	0.2	0	0.2	0	0	0	0	0	0	0	0	0	0	0	0.2	0	0	0	0	0	0	0.2	0	0	0	0.2	0	0
ADAMTSL1_p.Q1375Kfs*24	ADAMTSL1	1375	GRCh38	chr9	18829845	18829845	C	C	-	3	0.5794	0	0	0	0	0	0	0	0	0	0	0	0	0	0	0	0	0	0	0	0	0	0	0	0	0	0	0	0	0	0	0.6667	0.3333	0
ADAMTSL1_p.R1532C	ADAMTSL1	1532	GRCh38	chr9	18889699	18889699	C	C	T	3	0.5794	0	0	0	0	0	0	0	0	0	0	0	0	0	0	0	0	0	0	0	0	0	0	0	0	0	0.3333	0	0	0	0	0.6667	0	0
ADAMTSL1_p.R758C	ADAMTSL1	758	GRCh38	chr9	18770656	18770656	C	C	T	3	1	0	0	0	0	0	0.3333	0	0	0	0	0	0	0	0	0	0	0	0	0	0	0	0	0	0	0	0	0.3333	0	0	0	0.3333	0	0
ADAMTSL1_p.T1444T	ADAMTSL1	1444	GRCh38	chr9	18887913	18887913	G	G	A	5	0.5904	0	0	0	0.2	0	0	0	0	0	0	0	0	0	0	0	0	0	0	0	0	0	0	0.2	0	0	0	0	0	0	0	0.6	0	0
ADAMTSL1_p.X226_splice	ADAMTSL1	226	GRCh38	chr9	18639253	18639253	G	G	T	3	0.5794	0	0	0	0	0	0	0	0	0	0	0	0	0	0	0	0	0	0	0	0	0	0	0	0	0	0	0	0	0	0	0.6667	0.3333	0
ADAMTSL2_p.H950Pfs*13	ADAMTSL2	950	GRCh38	chr9	133574849	133574850	-	-	C	4	1	0	0	0	0.25	0	0.25	0	0	0	0	0	0	0	0	0	0	0	0	0	0	0	0	0	0	0	0	0.25	0	0	0	0.25	0	0
ADAMTSL2_p.H950Tfs*?	ADAMTSL2	950	GRCh38	chr9	133574850	133574850	C	C	-	5	0.8277	0	0.2	0	0	0	0.2	0	0	0	0	0	0	0	0	0	0	0	0	0	0	0	0	0	0	0	0	0.2	0	0	0	0.4	0	0
ADAMTSL2_p.N266N	ADAMTSL2	266	GRCh38	chr9	133547072	133547072	C	C	T	3	1	0	0	0	0.3333	0	0.3333	0	0	0	0	0	0	0	0	0	0	0	0	0	0	0	0	0	0	0	0	0	0	0	0	0.3333	0	0
ADAMTSL3_c.*728C>T	ADAMTSL3	noncoding	GRCh38	chr15	84038534	84038534	C	C	T	3	0	0	0	0	0	0	0	0	0	0	0	0	0	0	0	0	0	0	0	0	0	0	0	0	0	0	0	0	0	0	0	1	0	0
ADAMTSL3_p.G776G	ADAMTSL3	776	GRCh38	chr15	83942920	83942920	C	C	T	4	0.75	0	0	0	0	0	0.25	0	0	0	0	0	0	0	0	0	0	0	0	0	0	0	0	0	0	0	0	0.25	0	0	0	0.5	0	0
ADAMTSL3_p.I977I	ADAMTSL3	977	GRCh38	chr15	83982559	83982559	C	C	T	6	0	0	0	0	0	0	0	0	0	0	0	0	0	0	0	0	0	0	0	0	0	0	0	0	0	0	0	0	0	0	0	1	0	0
ADAMTSL3_p.R1320*	ADAMTSL3	1320	GRCh38	chr15	83991199	83991199	C	C	T	3	1	0	0	0	0.3333	0	0.3333	0	0	0	0	0	0	0	0	0	0	0	0	0	0	0	0	0	0	0	0	0	0	0	0	0.3333	0	0
ADAMTSL3_p.R854W	ADAMTSL3	854	GRCh38	chr15	83970553	83970553	C	C	T	3	0.5794	0	0	0	0	0	0.6667	0	0	0	0	0	0	0	0	0	0	0	0	0	0	0	0	0	0	0	0	0	0	0	0	0.3333	0	0
ADAMTSL3_p.R913C	ADAMTSL3	913	GRCh38	chr15	83982365	83982365	C	C	T	3	0.5794	0	0	0	0	0	0	0	0	0	0.3333	0	0	0	0	0	0	0	0	0	0	0	0	0	0	0	0	0	0	0	0	0.6667	0	0
ADAMTSL3_p.S1162L	ADAMTSL3	1162	GRCh38	chr15	83983113	83983113	C	C	T	3	0	0	0	0	0	0	0	0	0	0	0	0	0	0	0	0	0	0	0	0	0	0	0	0	0	0	0	0	0	0	0	1	0	0
ADAMTSL3_p.X1325_splice	ADAMTSL3	1325	GRCh38	chr15	84014541	84014541	G	G	T	3	0.5794	0	0	0	0.6667	0	0	0	0	0	0	0	0	0	0	0	0	0.3333	0	0	0	0	0	0	0	0	0	0	0	0	0	0	0	0
ADAMTSL4_p.G757Vfs*62	ADAMTSL4	757	GRCh38	chr1	150558030	150558030	G	G	-	12	0.3316	0	0	0	0.0833	0	0.25	0	0	0	0	0	0	0	0	0	0	0	0	0	0	0	0	0	0	0	0	0	0	0	0	0.6667	0	0
ADAMTSL4_p.N207N	ADAMTSL4	207	GRCh38	chr1	150553612	150553612	C	C	T	3	0.5794	0	0	0	0	0	0.6667	0	0	0	0	0	0	0	0	0	0	0	0	0	0	0	0	0	0	0	0	0	0	0	0	0.3333	0	0
ADAMTSL4_p.R282Q	ADAMTSL4	282	GRCh38	chr1	150553836	150553836	G	G	A	3	0.5794	0	0	0	0	0	0	0	0	0	0	0	0	0	0	0	0	0	0	0	0	0	0	0	0	0	0.6667	0	0	0	0	0.3333	0	0
ADAMTSL4_p.R485C	ADAMTSL4	485	GRCh38	chr1	150556243	150556243	C	C	T	4	1	0	0	0	0	0	0.25	0	0	0	0	0	0	0	0	0	0	0	0	0	0	0.25	0	0	0	0	0	0.25	0	0	0	0.25	0	0
ADAMTSL4_p.T990T	ADAMTSL4	990	GRCh38	chr1	150559787	150559787	G	G	A	4	1	0	0.25	0	0	0	0	0	0	0	0	0	0.25	0	0	0	0	0	0	0	0	0	0	0	0	0	0	0	0	0	0.25	0.25	0	0
ADAP1_c.*71delG	ADAP1	noncoding	GRCh38	chr7	898850	898850	C	C	-	3	0.5794	0	0	0	0	0	0.3333	0	0	0	0	0	0	0	0	0	0	0	0	0	0	0	0	0	0	0	0	0	0	0	0	0.6667	0	0
ADAP1_p.R110Q	ADAP1	110	GRCh38	chr7	920027	920027	C	C	T	3	1	0	0	0	0	0	0	0	0	0.3333	0.3333	0	0	0.3333	0	0	0	0	0	0	0	0	0	0	0	0	0	0	0	0	0	0	0	0
ADAP1_p.T262T	ADAP1	262	GRCh38	chr7	900111	900111	C	C	T	4	1	0	0	0	0	0	0	0	0	0	0	0	0	0	0.25	0	0	0	0	0	0	0	0	0.25	0	0	0.25	0	0	0	0	0.25	0	0
ADAP2_p.F297F	ADAP2	297	GRCh38	chr17	30956249	30956249	C	C	T	4	0.75	0	0	0.25	0	0	0.25	0	0	0	0	0	0	0	0	0	0	0	0	0	0	0	0	0	0	0	0	0	0	0	0	0.5	0	0
ADAP2_p.F89F	ADAP2	89	GRCh38	chr17	30926868	30926868	C	C	T	3	0.5794	0	0	0	0	0	0	0	0	0	0	0	0	0	0	0	0	0	0	0	0	0	0	0	0	0	0	0	0	0	0	0.6667	0.3333	0
ADAR_c.*110delT	ADAR	noncoding	GRCh38	chr1	154584696	154584696	A	A	-	19	0.3492	0	0	0	0.0526	0	0	0	0	0	0	0	0	0	0	0	0	0	0	0	0	0	0	0	0	0.0526	0	0.4211	0	0	0	0.4737	0	0
ADAR_c.*2727delA	ADAR	noncoding	GRCh38	chr1	154582079	154582079	T	T	-	6	0.2515	0	0	0	0	0	0	0	0	0	0	0	0	0	0	0	0	0	0	0	0	0	0	0	0	0.1667	0	0	0	0	0	0.8333	0	0
ADAR_p.C1081C	ADAR	1081	GRCh38	chr1	154585825	154585825	G	G	A	3	0.5794	0	0	0	0	0	0	0	0.3333	0	0	0	0	0	0	0	0	0	0	0	0	0	0	0	0	0	0	0	0	0	0	0.6667	0	0
ADARB1_c.*4178C>T	ADARB1	noncoding	GRCh38	chr21	45226375	45226375	C	C	T	3	0	0	0	0	0	0	0	0	0	0	0	0	0	0	0	0	0	0	0	0	0	0	0	0	0	0	0	0	0	0	0	1	0	0
ADARB1_p.A106A	ADARB1	106	GRCh38	chr21	45176019	45176019	G	G	A	3	1	0	0	0	0	0	0.3333	0.3333	0	0	0	0	0	0	0	0	0	0	0	0	0	0	0	0	0	0	0	0	0	0	0	0.3333	0	0
ADARB1_p.F263F	ADARB1	263	GRCh38	chr21	45176490	45176490	C	C	T	3	0	0	0	0	0	0	0	0	0	0	0	0	0	0	0	0	0	0	0	0	0	0	0	0	0	0	0	0	0	0	0	1	0	0
ADARB1_p.F576F	ADARB1	576	GRCh38	chr21	45204597	45204597	C	C	T	4	0.75	0	0	0	0	0	0	0	0	0	0	0	0	0	0	0	0	0	0	0	0	0	0	0	0.25	0	0.25	0	0	0	0	0.5	0	0
ADARB1_p.P236P	ADARB1	236	GRCh38	chr21	45176409	45176409	C	C	T	3	0.5794	0	0	0	0	0	0	0	0	0	0.3333	0	0	0	0	0	0	0	0	0	0	0	0	0	0	0	0	0	0	0	0	0.6667	0	0
ADARB1_p.R603Q	ADARB1	603	GRCh38	chr21	45204677	45204677	G	G	A	3	1	0	0	0	0	0	0.3333	0	0	0	0	0	0	0	0	0.3333	0	0	0	0	0	0	0	0	0	0	0	0.3333	0	0	0	0	0	0
ADARB1_p.R675H	ADARB1	675	GRCh38	chr21	45220992	45220992	G	G	A	3	0.5794	0	0	0	0.3333	0	0	0	0	0	0	0	0	0	0	0	0	0	0	0	0	0	0	0	0	0	0	0.6667	0	0	0	0	0	0
ADARB2_c.*96C>T	ADARB2	noncoding	GRCh38	chr10	1183097	1183097	G	G	A	3	1	0	0	0	0	0	0	0	0	0	0	0	0	0	0	0	0	0	0	0	0	0	0	0	0	0	0.3333	0.3333	0	0	0	0.3333	0	0
ADARB2_p.A703V	ADARB2	703	GRCh38	chr10	1183305	1183305	G	G	A	3	1	0	0	0	0	0	0	0	0	0	0	0	0	0	0	0	0	0	0	0	0	0	0	0.3333	0	0	0	0.3333	0	0.3333	0	0	0	0
ADARB2_p.E135K	ADARB2	135	GRCh38	chr10	1363702	1363702	C	C	T	3	0.5794	0	0	0	0	0	0	0	0	0	0	0	0	0	0	0	0	0	0	0	0	0	0	0	0	0	0.6667	0	0	0	0	0.3333	0	0
ADARB2_p.E527K	ADARB2	527	GRCh38	chr10	1217054	1217054	C	C	T	3	0	0	0	0	0	0	0	0	0	0	0	0	0	0	0	0	0	0	0	0	0	0	0	0	0	0	1	0	0	0	0	0	0	0
ADARB2_p.F465F	ADARB2	465	GRCh38	chr10	1233812	1233812	G	G	A	3	1	0	0	0.3333	0	0	0	0	0	0	0	0	0	0	0	0	0	0	0	0	0	0	0	0	0	0	0.3333	0	0	0	0	0.3333	0	0
ADARB2_p.F575F	ADARB2	575	GRCh38	chr10	1200105	1200105	G	G	A	3	0.5794	0	0	0	0	0	0.3333	0	0	0	0	0	0	0	0	0	0	0	0	0	0	0	0	0	0	0	0	0	0	0	0	0.6667	0	0
ADARB2_p.T148T	ADARB2	148	GRCh38	chr10	1363661	1363661	C	C	A	3	1	0	0	0	0	0	0	0	0	0	0.3333	0	0	0	0	0	0	0	0.3333	0	0	0	0	0	0	0	0	0	0	0.3333	0	0	0	0
ADARB2_p.T447M	ADARB2	447	GRCh38	chr10	1242152	1242152	G	G	A	3	1	0	0	0	0	0	0	0	0	0.3333	0.3333	0	0	0	0	0	0	0	0	0	0	0	0	0.3333	0	0	0	0	0	0	0	0	0	0
ADAT1_c.*79delT	ADAT1	noncoding	GRCh38	chr16	75600137	75600137	A	A	-	4	0.4056	0	0	0	0	0	0.25	0	0	0	0	0	0	0	0	0	0	0	0	0	0	0	0	0	0	0	0	0.75	0	0	0	0	0	0
ADCK1_c.*91C>T	ADCK1	noncoding	GRCh38	chr14	77933482	77933482	C	C	T	3	1	0	0	0	0	0	0	0	0	0	0.3333	0	0	0	0	0	0	0	0.3333	0	0	0	0	0	0	0	0.3333	0	0	0	0	0	0	0
ADCK1_p.F300F	ADCK1	300	GRCh38	chr14	77924498	77924498	C	C	T	3	0.5794	0	0	0	0	0	0	0	0	0	0	0	0	0	0	0	0	0	0	0	0	0	0	0	0	0	0.6667	0	0	0	0	0.3333	0	0
ADCK1_p.G269W	ADCK1	269	GRCh38	chr14	77907866	77907866	G	G	T	3	0.5794	0	0	0	0	0	0	0	0	0	0	0	0	0	0	0	0	0.3333	0	0	0	0	0	0	0	0	0.6667	0	0	0	0	0	0	0
ADCK1_p.R250Q	ADCK1	250	GRCh38	chr14	77907810	77907810	G	G	A	3	1	0	0	0	0	0	0	0	0	0	0	0	0	0	0	0	0	0	0	0	0	0	0	0	0.3333	0	0	0.3333	0	0	0	0.3333	0	0
ADCK1_p.T257T	ADCK1	257	GRCh38	chr14	77907832	77907832	G	G	T	3	1	0	0	0	0	0	0	0	0	0	0.3333	0	0	0	0	0	0	0	0.3333	0	0	0	0	0	0	0	0.3333	0	0	0	0	0	0	0
ADCK2_p.S307S	ADCK2	307	GRCh38	chr7	140674251	140674251	C	C	A	3	0.5794	0	0	0	0	0	0	0	0	0	0	0	0	0	0	0.3333	0	0	0	0	0	0	0	0	0	0	0.6667	0	0	0	0	0	0	0
ADCK3_p.A558T	ADCK3	558	GRCh38	chr1	226986465	226986465	G	G	A	3	1	0	0	0	0	0	0	0	0.3333	0	0	0	0	0	0	0	0	0	0	0	0	0	0	0	0	0	0	0.3333	0	0	0	0.3333	0	0
ADCK3_p.T511T	ADCK3	511	GRCh38	chr1	226984902	226984902	G	G	A	3	1	0	0	0.3333	0.3333	0	0	0	0	0	0	0	0	0	0	0	0	0	0	0	0	0	0	0	0	0	0	0	0	0	0	0.3333	0	0
ADCK4_p.S249S	ADCK4	249	GRCh38	chr19	40703593	40703593	G	G	A	4	0.4056	0	0	0	0	0	0	0	0	0	0	0	0	0	0	0	0	0	0	0	0	0	0	0.25	0	0	0	0	0	0	0	0.75	0	0
ADCY1_p.A242V	ADCY1	242	GRCh38	chr7	45592844	45592844	C	C	T	3	1	0	0	0	0	0	0.3333	0	0	0	0	0	0	0	0	0	0.3333	0	0	0	0	0	0	0	0	0	0	0	0	0	0	0.3333	0	0
ADCY1_p.D417N	ADCY1	417	GRCh38	chr7	45657827	45657827	G	G	A	3	0.5794	0	0	0	0	0	0	0	0	0	0	0	0	0	0	0	0	0	0	0	0	0	0	0	0	0.3333	0.6667	0	0	0	0	0	0	0
ADCY1_p.F332F	ADCY1	332	GRCh38	chr7	45622719	45622719	C	C	T	3	0.5794	0	0	0	0	0	0	0	0	0	0	0	0	0	0	0	0	0	0	0	0	0	0	0	0	0	0	0.3333	0	0	0	0.6667	0	0
ADCY1_p.F335F	ADCY1	335	GRCh38	chr7	45622728	45622728	C	C	T	5	0.8277	0	0	0	0	0	0.2	0	0	0	0.2	0	0	0	0	0	0	0	0	0	0	0	0	0	0.2	0	0	0	0	0	0	0.4	0	0
ADCY1_p.L793L	ADCY1	793	GRCh38	chr7	45686598	45686598	C	C	T	3	1	0	0.3333	0	0.3333	0	0	0	0	0	0	0	0	0	0	0	0	0	0	0	0	0	0	0	0	0	0.3333	0	0	0	0	0	0	0
ADCY1_p.R1008W	ADCY1	1008	GRCh38	chr7	45710617	45710617	C	C	T	3	0.5794	0	0	0	0	0	0.3333	0	0	0	0	0	0	0	0	0	0	0	0	0	0	0	0	0	0	0	0	0	0	0	0	0.6667	0	0
ADCY1_p.R346H	ADCY1	346	GRCh38	chr7	45648686	45648686	G	G	A	3	0.5794	0	0	0	0	0	0	0	0	0.3333	0.6667	0	0	0	0	0	0	0	0	0	0	0	0	0	0	0	0	0	0	0	0	0	0	0
ADCY1_p.R716H	ADCY1	716	GRCh38	chr7	45686035	45686035	G	G	A	3	0	0	0	0	0	0	0	0	0	0	0	0	0	0	0	0	0	0	0	0	0	0	0	0	0	0	0	0	0	0	0	1	0	0
ADCY1_p.R976Q	ADCY1	976	GRCh38	chr7	45708459	45708459	G	G	A	3	1	0	0	0.3333	0	0	0	0	0	0.3333	0	0	0	0	0	0	0	0	0	0	0	0	0	0	0	0	0.3333	0	0	0	0	0	0	0
ADCY1_p.S711L	ADCY1	711	GRCh38	chr7	45686020	45686020	C	C	T	4	0.75	0	0	0	0	0	0	0	0	0	0.25	0	0	0	0	0	0	0	0	0	0	0	0	0	0	0	0.5	0	0	0	0	0.25	0	0
ADCY1_p.V1095I	ADCY1	1095	GRCh38	chr7	45713918	45713918	G	G	A	3	1	0	0	0	0	0	0	0	0	0.3333	0.3333	0	0	0	0	0	0	0	0	0	0	0	0	0	0	0	0	0	0	0	0	0.3333	0	0
ADCY10_c.*17G>T	ADCY10	noncoding	GRCh38	chr1	167809661	167809661	C	C	A	3	0.5794	0	0	0	0	0	0	0	0	0	0	0	0	0	0	0	0	0	0	0	0	0	0	0	0	0	0	0	0	0	0	0.6667	0.3333	0
ADCY10_p.D704N	ADCY10	704	GRCh38	chr1	167856226	167856226	C	C	T	4	0.4056	0	0	0	0	0	0	0	0	0	0	0	0	0	0	0	0	0	0	0	0	0	0	0	0	0	0	0.25	0	0	0	0.75	0	0
ADCY10_p.I1294I	ADCY10	1294	GRCh38	chr1	167824724	167824724	G	G	A	7	0.5929	0	0	0	0.1429	0	0	0	0	0	0	0	0	0	0	0	0	0	0	0	0.1429	0	0	0	0	0	0.1429	0	0	0	0	0.5714	0	0
ADCY10_p.I395I	ADCY10	395	GRCh38	chr1	167880146	167880146	G	G	A	4	0.4056	0	0	0	0	0	0	0	0	0	0	0	0	0	0	0	0	0	0	0	0	0	0	0	0	0	0.25	0	0	0	0	0.75	0	0
ADCY10_p.L1449I	ADCY10	1449	GRCh38	chr1	167818209	167818209	G	G	T	3	0.5794	0	0.3333	0	0	0	0	0	0	0	0	0	0	0	0	0	0	0	0	0	0	0	0	0	0.6667	0	0	0	0	0	0	0	0	0
ADCY10_p.L750L	ADCY10	750	GRCh38	chr1	167854411	167854411	G	G	A	4	0.75	0	0	0.5	0.25	0	0	0	0	0	0	0	0	0	0	0	0	0	0	0	0	0	0	0	0	0	0.25	0	0	0	0	0	0	0
ADCY10_p.N223Ifs*27	ADCY10	223	GRCh38	chr1	167896668	167896668	G	G	-	4	0.4056	0	0	0	0	0	0.25	0	0	0	0	0	0	0	0	0	0	0	0	0	0	0	0	0	0	0	0	0.75	0	0	0	0	0	0
ADCY10_p.R581Q	ADCY10	581	GRCh38	chr1	167860938	167860938	C	C	T	4	0.4056	0	0	0	0	0	0	0	0	0	0	0	0	0	0	0	0	0	0	0	0	0	0	0	0	0	0	0.25	0	0	0	0.75	0	0
ADCY10_p.V1520I	ADCY10	1520	GRCh38	chr1	167810838	167810838	C	C	T	3	0.5794	0	0	0	0	0	0.3333	0	0	0	0	0	0	0	0	0	0	0	0	0	0	0	0	0	0	0	0	0	0	0	0	0.6667	0	0
ADCY2_p.A158T	ADCY2	158	GRCh38	chr5	7520801	7520801	G	G	A	3	0.5794	0	0	0	0	0	0	0	0	0	0	0	0	0	0	0.3333	0	0	0	0	0	0	0	0	0	0	0	0	0	0	0	0.6667	0	0
ADCY2_p.A599A	ADCY2	599	GRCh38	chr5	7727187	7727187	G	G	A	3	1	0	0	0	0	0	0	0	0	0	0	0	0	0	0	0	0	0	0	0	0	0.3333	0	0	0	0	0	0	0	0	0	0.3333	0.3333	0
ADCY2_p.A731V	ADCY2	731	GRCh38	chr5	7766784	7766784	C	C	T	3	1	0	0.3333	0	0	0	0.3333	0	0	0	0	0	0	0	0	0	0	0	0	0	0	0	0	0	0	0	0	0	0	0	0	0.3333	0	0
ADCY2_p.D157D	ADCY2	157	GRCh38	chr5	7520800	7520800	C	C	T	3	0.5794	0	0	0	0	0	0.3333	0	0	0	0	0	0	0	0	0.6667	0	0	0	0	0	0	0	0	0	0	0	0	0	0	0	0	0	0
ADCY2_p.G385G	ADCY2	385	GRCh38	chr5	7706789	7706789	C	C	T	3	0.5794	0	0	0	0	0	0.6667	0	0	0	0	0	0	0	0	0	0	0	0	0	0.3333	0	0	0	0	0	0	0	0	0	0	0	0	0
ADCY2_p.L851L	ADCY2	851	GRCh38	chr5	7789725	7789725	G	G	C	3	1	0	0.3333	0	0	0	0	0	0	0	0.3333	0	0	0	0	0	0	0.3333	0	0	0	0	0	0	0	0	0	0	0	0	0	0	0	0
ADCY2_p.N520N	ADCY2	520	GRCh38	chr5	7709369	7709369	C	C	T	3	1	0	0	0.3333	0	0	0	0	0	0	0	0	0	0	0	0	0	0.3333	0	0	0	0	0	0	0	0	0	0.3333	0	0	0	0	0	0
ADCY2_p.N858N	ADCY2	858	GRCh38	chr5	7789746	7789746	C	C	T	4	1	0	0	0	0	0	0.25	0	0	0.25	0	0	0	0	0	0	0	0	0	0	0	0	0	0	0	0	0	0.25	0	0	0	0.25	0	0
ADCY2_p.R107C	ADCY2	107	GRCh38	chr5	7414681	7414681	C	C	T	3	0.5794	0	0	0	0	0	0	0	0	0.3333	0	0	0	0	0	0	0	0	0	0	0	0	0	0	0	0	0	0	0	0	0	0.6667	0	0
ADCY2_p.V888I	ADCY2	888	GRCh38	chr5	7802251	7802251	G	G	A	5	0.6555	0	0	0	0	0	0.4	0	0	0	0	0	0	0	0	0	0	0	0	0	0.4	0	0	0	0	0	0	0.2	0	0	0	0	0	0
ADCY3_p.A149T	ADCY3	149	GRCh38	chr2	24918543	24918543	C	C	T	3	0	0	0	0	0	0	0	0	0	0	0	0	0	0	0	0	0	0	0	0	0	0	0	0	0	0	0	0	0	0	0	1	0	0
ADCY3_p.D298D	ADCY3	298	GRCh38	chr2	24842316	24842316	G	G	A	3	0.5794	0	0	0.3333	0	0	0	0	0	0	0	0	0	0	0	0	0	0	0	0	0	0	0	0	0	0	0	0	0	0	0	0.6667	0	0
ADCY3_p.R885Q	ADCY3	885	GRCh38	chr2	24824460	24824460	C	C	T	3	1	0	0	0.3333	0.3333	0	0	0	0	0	0	0	0	0	0	0	0	0	0	0	0	0	0	0	0	0	0	0	0	0	0	0.3333	0	0
ADCY5_p.A499T	ADCY5	499	GRCh38	chr3	123332587	123332587	C	C	T	3	1	0	0	0	0.3333	0	0.3333	0	0	0	0	0	0	0	0	0	0	0	0	0	0	0	0	0	0	0	0	0	0	0	0	0.3333	0	0
ADCY5_p.D1015N	ADCY5	1015	GRCh38	chr3	123296104	123296104	C	C	T	3	0	0	0	0	0	0	0	0	0	0	0	0	0	0	0	0	0	0	0	0	0	0	0	0	0	0	0	0	0	0	0	1	0	0
ADCY5_p.E1056K	ADCY5	1056	GRCh38	chr3	123291274	123291274	C	C	T	3	1	0	0	0	0	0	0.3333	0	0	0	0	0	0	0	0	0	0	0	0	0	0	0	0	0	0	0	0	0.3333	0	0	0	0.3333	0	0
ADCY5_p.G1126S	ADCY5	1126	GRCh38	chr3	123289906	123289906	C	C	T	3	1	0	0.3333	0	0	0	0	0	0	0.3333	0	0	0	0	0	0	0	0	0	0	0	0	0	0	0	0	0	0	0	0	0	0.3333	0	0
ADCY5_p.N629N	ADCY5	629	GRCh38	chr3	123327678	123327678	G	G	A	3	1	0	0.3333	0	0	0	0	0	0	0	0	0	0	0	0	0	0	0	0	0	0	0	0	0	0	0	0	0.3333	0	0	0	0.3333	0	0
ADCY5_p.R1055H	ADCY5	1055	GRCh38	chr3	123291276	123291276	C	C	T	3	1	0	0	0	0	0	0	0	0.3333	0.3333	0	0	0	0	0	0	0	0	0	0	0.3333	0	0	0	0	0	0	0	0	0	0	0	0	0
ADCY5_p.R323C	ADCY5	323	GRCh38	chr3	123447579	123447579	G	G	A	3	1	0	0	0	0	0	0.3333	0	0	0.3333	0.3333	0	0	0	0	0	0	0	0	0	0	0	0	0	0	0	0	0	0	0	0	0	0	0
ADCY5_p.R722C	ADCY5	722	GRCh38	chr3	123319766	123319766	G	G	A	3	1	0	0	0	0	0	0.3333	0	0	0	0	0	0	0	0	0	0	0	0	0	0	0	0	0	0	0	0.3333	0	0	0	0	0.3333	0	0
ADCY5_p.R829Q	ADCY5	829	GRCh38	chr3	123304140	123304140	C	C	T	3	1	0	0	0	0	0	0	0	0	0	0	0	0	0	0	0	0	0	0.3333	0	0	0	0	0	0	0	0	0.3333	0	0	0	0.3333	0	0
ADCY5_p.S223S	ADCY5	223	GRCh38	chr3	123447877	123447877	C	C	A	3	0.5794	0	0	0	0	0	0	0	0	0	0	0	0	0	0	0	0	0.6667	0	0	0	0	0	0	0	0	0.3333	0	0	0	0	0	0	0
ADCY6_p.F492F	ADCY6	492	GRCh38	chr12	48776487	48776487	G	G	A	3	0	0	0	0	0	0	0	0	0	0	0	0	0	0	0	0	0	0	0	0	0	0	0	0	0	0	0	0	0	0	0	1	0	0
ADCY6_p.G290C	ADCY6	290	GRCh38	chr12	48778254	48778254	C	C	A	3	0	0	0	0	0	0	0	0	0	0	0	0	0	0	0	0	0	0	0	0	0	0	0	0	0	0	1	0	0	0	0	0	0	0
ADCY6_p.N1044N	ADCY6	1044	GRCh38	chr12	48770890	48770890	G	G	A	3	0	0	0	0	0	0	0	0	0	0	0	0	0	0	0	0	0	0	0	0	0	0	0	0	0	0	0	0	0	0	0	1	0	0
ADCY7_p.F129F	ADCY7	129	GRCh38	chr16	50291747	50291747	C	C	T	3	0.5794	0	0	0	0	0	0	0	0	0	0.3333	0	0	0	0	0	0	0	0	0	0	0	0	0	0	0	0.6667	0	0	0	0	0	0	0
ADCY7_p.R846H	ADCY7	846	GRCh38	chr16	50312124	50312124	G	G	A	4	0.75	0	0	0.25	0	0	0	0	0	0	0	0	0	0	0	0	0	0	0	0	0.25	0	0	0	0	0	0	0	0	0	0	0.5	0	0
ADCY8_p.A1194V	ADCY8	1194	GRCh38	chr8	130780565	130780565	G	G	A	3	0.5794	0	0	0	0	0	0.3333	0	0	0	0	0	0	0	0	0	0	0	0	0	0	0	0	0	0	0	0	0	0	0	0	0.6667	0	0
ADCY8_p.E583K	ADCY8	583	GRCh38	chr8	130903936	130903936	C	C	T	3	0.5794	0	0	0	0	0	0	0	0	0	0	0	0	0	0	0	0	0	0	0	0	0	0	0	0	0	0.6667	0	0	0	0	0.3333	0	0
ADCY8_p.F1018F	ADCY8	1018	GRCh38	chr8	130800432	130800432	G	G	A	5	0.8277	0	0.2	0	0	0	0.2	0	0	0	0	0	0	0	0	0	0	0	0	0	0	0	0	0	0	0	0.2	0	0	0	0	0.4	0	0
ADCY8_p.F797F	ADCY8	797	GRCh38	chr8	130849623	130849623	G	G	A	3	0	0	0	0	0	0	0	0	0	0	0	0	0	0	0	0	0	0	0	0	0	0	0	0	0	0	1	0	0	0	0	0	0	0
ADCY8_p.F850F	ADCY8	850	GRCh38	chr8	130836402	130836402	G	G	A	4	0	0	0	0	0	0	0	0	0	0	0	0	0	0	0	0	0	0	0	0	0	0	0	0	0	0	1	0	0	0	0	0	0	0
ADCY8_p.G1102G	ADCY8	1102	GRCh38	chr8	130780840	130780840	G	G	A	3	0.5794	0	0	0	0	0	0	0	0	0	0	0	0	0	0	0	0	0	0	0	0	0.3333	0	0	0	0	0	0.6667	0	0	0	0	0	0
ADCY8_p.G547G	ADCY8	547	GRCh38	chr8	130904042	130904042	C	C	T	3	0.5794	0	0	0	0	0	0	0	0	0	0	0	0	0	0	0	0	0.3333	0	0	0	0	0	0	0	0	0.6667	0	0	0	0	0	0	0
ADCY8_p.G634G	ADCY8	634	GRCh38	chr8	130903781	130903781	C	C	T	3	0	0	0	0	0	0	0	0	0	0	0	0	0	0	0	0	0	0	0	0	0	0	0	0	0	0	1	0	0	0	0	0	0	0
ADCY8_p.G799C	ADCY8	799	GRCh38	chr8	130849619	130849619	C	C	A	3	0.5794	0	0	0	0	0	0	0	0	0	0	0	0	0	0	0	0	0.6667	0	0	0.3333	0	0	0	0	0	0	0	0	0	0	0	0	0
ADCY8_p.I582I	ADCY8	582	GRCh38	chr8	130903937	130903937	G	G	A	5	0.4182	0	0	0	0	0	0	0	0	0	0	0	0	0	0	0	0	0	0	0	0	0	0	0	0	0	0.6	0	0	0	0	0.4	0	0
ADCY8_p.I601I	ADCY8	601	GRCh38	chr8	130903880	130903880	G	G	A	4	0	0	0	0	0	0	0	0	0	0	0	0	0	0	0	0	0	0	0	0	0	0	0	0	0	0	1	0	0	0	0	0	0	0
ADCY8_p.I721I	ADCY8	721	GRCh38	chr8	130867893	130867893	G	G	A	4	0.4056	0	0	0	0	0	0	0	0	0	0	0	0	0	0	0	0	0	0	0	0	0	0	0	0	0	0.75	0	0	0	0	0.25	0	0
ADCY8_p.L540L	ADCY8	540	GRCh38	chr8	130909728	130909728	G	G	A	3	0.5794	0	0	0	0	0	0.6667	0	0	0	0	0	0	0	0	0	0	0	0	0	0	0	0	0	0	0	0.3333	0	0	0	0	0	0	0
ADCY8_p.R1129Q	ADCY8	1129	GRCh38	chr8	130780760	130780760	C	C	T	3	0.5794	0	0	0	0	0	0	0	0	0	0	0	0.3333	0	0	0	0	0.6667	0	0	0	0	0	0	0	0	0	0	0	0	0	0	0	0
ADCY8_p.R150Q	ADCY8	150	GRCh38	chr8	131039885	131039885	C	C	T	4	0.4056	0	0.75	0	0	0	0	0	0	0	0	0	0	0	0	0	0	0	0	0	0	0	0	0	0	0	0	0	0	0	0	0.25	0	0
ADCY8_p.R347H	ADCY8	347	GRCh38	chr8	130990463	130990463	C	C	T	4	1	0	0.25	0	0	0	0	0	0	0.25	0	0	0	0	0	0	0	0	0	0	0	0	0	0	0	0	0.25	0	0	0	0	0.25	0	0
ADCY8_p.R497L	ADCY8	497	GRCh38	chr8	130909858	130909858	C	C	A	3	1	0	0	0.3333	0	0	0	0	0	0	0	0	0	0	0	0	0	0.3333	0	0	0	0	0	0	0	0	0.3333	0	0	0	0	0	0	0
ADCY8_p.S855S	ADCY8	855	GRCh38	chr8	130836387	130836387	G	G	A	3	0.5794	0	0	0	0	0	0	0	0	0	0	0	0	0	0	0	0	0	0	0	0	0	0	0.3333	0	0	0.6667	0	0	0	0	0	0	0
ADCY8_p.T584T	ADCY8	584	GRCh38	chr8	130903931	130903931	A	A	C	5	0.3109	0	0	0	0	0	0	0	0	0	0	0	0	0	0	0	0.2	0	0	0	0	0	0	0	0	0	0	0.8	0	0	0	0	0	0
ADCY8_p.V983V	ADCY8	983	GRCh38	chr8	130800537	130800537	C	C	T	3	1	0	0	0	0.3333	0	0	0	0	0	0	0	0	0	0	0	0	0.3333	0	0	0	0	0	0	0	0	0.3333	0	0	0	0	0	0	0
ADCY9_p.E1335K	ADCY9	1335	GRCh38	chr16	3965834	3965834	C	C	T	3	1	0	0	0	0.3333	0	0	0	0	0	0	0	0	0	0	0	0	0	0	0	0	0	0	0	0.3333	0	0.3333	0	0	0	0	0	0	0
ADCY9_p.E229K	ADCY9	229	GRCh38	chr16	4114758	4114758	C	C	T	5	0.5904	0	0	0	0	0	0.2	0	0	0	0	0	0	0	0	0	0	0	0	0	0	0	0	0	0.2	0	0	0	0	0	0	0.6	0	0
ADCY9_p.E392*	ADCY9	392	GRCh38	chr16	4114269	4114269	C	C	A	3	1	0	0	0	0	0	0.3333	0	0	0	0	0	0	0	0	0	0	0	0	0	0	0	0	0	0.3333	0	0	0	0	0	0	0.3333	0	0
ADCY9_p.F125F	ADCY9	125	GRCh38	chr16	4115068	4115068	G	G	A	3	1	0	0	0	0	0	0	0	0	0	0.3333	0	0	0	0	0	0	0.3333	0	0	0	0	0	0	0.3333	0	0	0	0	0	0	0	0	0
ADCY9_p.G979S	ADCY9	979	GRCh38	chr16	3966902	3966902	C	C	T	3	0.5794	0	0	0	0	0	0	0	0	0	0	0	0	0	0	0	0	0	0	0	0	0.3333	0	0	0	0	0	0.6667	0	0	0	0	0	0
ADCY9_p.P876P	ADCY9	876	GRCh38	chr16	3979167	3979167	G	G	A	3	1	0	0	0	0	0	0	0	0	0	0	0.3333	0	0.3333	0	0	0	0	0	0	0	0	0	0	0	0	0	0.3333	0	0	0	0	0	0
ADCYAP1_p.E90K	ADCYAP1	90	GRCh38	chr18	908290	908290	G	G	A	3	0	0	0	0	0	0	0	0	0	0	0	0	0	0	0	0	0	0	0	0	0	0	0	0	0	0	0	0	0	0	0	1	0	0
ADCYAP1R1_p.E410K	ADCYAP1R1	410	GRCh38	chr7	31106505	31106505	G	G	A	3	0	0	0	0	0	0	0	0	0	0	0	0	0	0	0	0	0	0	0	0	0	0	0	0	0	0	1	0	0	0	0	0	0	0
ADCYAP1R1_p.E93K	ADCYAP1R1	93	GRCh38	chr7	31080624	31080624	G	G	A	4	0.4056	0	0	0	0	0	0	0	0	0	0	0	0	0	0	0	0	0	0	0	0	0	0	0	0	0	0.75	0	0	0	0	0.25	0	0
ADCYAP1R1_p.L165L	ADCYAP1R1	165	GRCh38	chr7	31084793	31084793	C	C	G	3	1	0	0	0	0	0	0	0	0	0	0	0	0	0	0	0	0	0.3333	0.3333	0	0	0	0	0	0	0.3333	0	0	0	0	0	0	0	0
ADCYAP1R1_p.R185H	ADCYAP1R1	185	GRCh38	chr7	31085327	31085327	G	G	A	4	1	0	0	0	0.25	0	0	0	0	0	0	0	0	0	0	0	0	0.25	0	0	0	0	0	0	0	0	0	0.25	0	0	0	0.25	0	0
ADCYAP1R1_p.R413Q	ADCYAP1R1	413	GRCh38	chr7	31106515	31106515	G	G	A	4	0	0	0	0	0	0	0	0	0	0	0	0	0	0	0	0	0	0	0	0	0	0	0	0	0	0	1	0	0	0	0	0	0	0
ADD1_c.*9C>T	ADD1	noncoding	GRCh38	chr4	2928532	2928532	C	C	T	3	1	0	0	0	0	0	0.3333	0	0	0	0	0	0	0	0	0	0	0	0	0	0	0	0	0	0	0	0	0	0	0	0	0.3333	0.3333	0
ADD1_p.A151A	ADD1	151	GRCh38	chr4	2884609	2884609	G	G	A	3	0	0	0	0	0	0	0	0	0	0	0	0	0	0	0	0	0	0	0	0	0	0	0	0	0	0	0	0	0	0	0	1	0	0
ADD1_p.E142D	ADD1	142	GRCh38	chr4	2884582	2884582	G	G	T	3	0.5794	0	0	0	0	0	0.3333	0	0	0	0	0	0	0	0	0	0	0	0	0	0	0	0	0	0	0	0	0	0	0	0	0.6667	0	0
ADD1_p.F25F	ADD1	25	GRCh38	chr4	2875990	2875990	C	C	T	3	1	0	0	0	0.3333	0	0	0	0	0	0	0	0	0	0	0	0	0	0	0	0	0	0	0	0	0	0.3333	0	0	0	0	0.3333	0	0
ADD1_p.P725P	ADD1	725	GRCh38	chr4	2928484	2928484	G	G	A	3	0.5794	0	0	0	0	0	0	0	0	0	0	0	0	0	0	0	0	0	0	0	0	0	0	0	0	0.3333	0	0	0	0	0	0.6667	0	0
ADD1_p.T540M	ADD1	540	GRCh38	chr4	2914897	2914897	C	C	T	4	1	0	0	0	0	0	0.25	0	0	0	0	0	0	0	0	0	0	0.25	0	0	0	0	0	0	0	0	0	0.25	0	0	0	0.25	0	0
ADD2_c.-22G>A	ADD2	noncoding	GRCh38	chr2	70706430	70706430	C	C	T	3	0.5794	0	0	0	0	0	0.3333	0	0	0	0	0	0	0	0	0	0	0	0	0	0	0	0	0	0	0	0.6667	0	0	0	0	0	0	0
ADD2_p.A348A	ADD2	348	GRCh38	chr2	70683672	70683672	G	G	A	3	1	0	0	0	0	0	0	0	0	0	0	0	0	0	0	0	0.3333	0	0	0	0	0	0	0	0	0	0	0.3333	0	0	0	0.3333	0	0
ADD2_p.A521V	ADD2	521	GRCh38	chr2	70676827	70676827	G	G	A	3	1	0	0	0	0	0	0	0	0	0.3333	0	0	0	0	0	0	0	0	0	0	0	0.3333	0	0	0	0	0.3333	0	0	0	0	0	0	0
ADD2_p.E3K	ADD2	3	GRCh38	chr2	70706402	70706402	C	C	T	4	1	0.25	0	0	0	0	0.25	0	0	0	0	0	0	0	0	0	0	0	0	0	0	0	0	0	0	0	0.25	0.25	0	0	0	0	0	0
ADD2_p.E660K	ADD2	660	GRCh38	chr2	70663628	70663628	C	C	T	4	0.4056	0	0.25	0	0	0	0	0	0	0	0	0	0	0	0	0	0	0	0	0	0	0	0	0	0	0	0.75	0	0	0	0	0	0	0
ADD2_p.F102F	ADD2	102	GRCh38	chr2	70704337	70704337	G	G	A	3	0.5794	0	0	0	0	0	0	0	0	0	0	0	0	0.3333	0	0	0	0	0	0	0	0	0	0	0	0	0.6667	0	0	0	0	0	0	0
ADD2_p.P231L	ADD2	231	GRCh38	chr2	70692416	70692416	G	G	A	3	1	0	0	0	0	0	0	0	0	0	0	0	0	0	0	0.3333	0	0	0	0	0	0	0	0	0	0	0.3333	0	0	0	0	0.3333	0	0
ADD2_p.P644P	ADD2	644	GRCh38	chr2	70663674	70663674	C	C	T	4	0.75	0	0	0	0	0	0.25	0	0	0	0	0	0	0.25	0	0	0	0	0	0	0	0	0	0	0	0	0	0	0	0	0	0.5	0	0
ADD2_p.R478C	ADD2	478	GRCh38	chr2	70677829	70677829	G	G	A	4	0.75	0	0.25	0	0	0	0.25	0	0	0	0	0	0	0	0	0	0	0	0	0	0	0	0	0	0	0	0	0	0	0	0	0.5	0	0
ADD2_p.T436M	ADD2	436	GRCh38	chr2	70678780	70678780	G	G	A	3	1	0	0	0	0	0	0.3333	0	0.3333	0	0	0	0	0	0	0	0	0	0	0	0	0	0	0	0	0	0	0.3333	0	0	0	0	0	0
ADD3_p.K701Rfs*8	ADD3	701	GRCh38	chr10	110133592	110133592	A	A	-	25	0.3992	0	0	0	0	0	0.16	0	0.04	0	0	0	0	0	0	0	0	0	0	0	0	0	0	0	0	0	0	0.4	0	0	0.04	0.36	0	0
ADD3_p.R513*	ADD3	513	GRCh38	chr10	110126432	110126432	C	C	T	3	1	0	0	0	0	0	0	0	0	0.3333	0	0	0	0	0	0	0	0	0	0	0	0	0	0	0	0	0.3333	0	0	0	0	0.3333	0	0
ADD3_p.R57*	ADD3	57	GRCh38	chr10	110100822	110100822	C	C	T	3	1	0	0	0	0	0	0	0	0	0.3333	0	0	0	0	0	0	0	0	0	0	0	0	0	0	0	0	0	0.3333	0	0	0	0.3333	0	0
ADD3_p.S182Ffs*2	ADD3	182	GRCh38	chr10	110117394	110117395	-	-	T	3	0	0	0	0	0	0	0	0	0	0	0	0	0	0	0	0	0	0	0	0	0	0	0	0	0	0	0	0	0	0	0	1	0	0
ADD3_p.X578_splice	ADD3	578	GRCh38	chr10	110132304	110132304	G	G	T	3	1	0	0	0	0	0	0	0	0	0	0	0	0	0	0	0.3333	0	0	0	0	0	0	0	0	0	0	0.3333	0	0	0	0	0.3333	0	0
ADGB_c.4818+1270delA	ADGB	noncoding	GRCh38	chr6	146803275	146803275	A	A	-	3	0.5794	0	0	0	0	0.3333	0.6667	0	0	0	0	0	0	0	0	0	0	0	0	0	0	0	0	0	0	0	0	0	0	0	0	0	0	0
ADGB_c.4818+1341C>T	ADGB	noncoding	GRCh38	chr6	146803352	146803352	C	C	T	5	0.6555	0	0	0	0	0	0.4	0	0	0	0	0	0	0	0	0	0	0	0	0	0	0	0	0	0	0	0	0	0	0	0	0.4	0.2	0
ADGB_c.4818+1729C>T	ADGB	noncoding	GRCh38	chr6	146803740	146803740	C	C	T	3	1	0	0	0.3333	0	0	0.3333	0	0	0	0	0	0	0	0	0	0	0	0	0	0	0	0	0	0	0	0	0	0	0	0	0	0.3333	0
ADGB_c.4818+1766C>T	ADGB	noncoding	GRCh38	chr6	146803777	146803777	C	C	T	3	1	0	0	0	0.3333	0	0	0	0	0.3333	0	0	0	0	0	0	0	0	0	0	0	0	0	0	0	0	0	0	0	0	0	0.3333	0	0
ADGB_c.4818+763C>A	ADGB	noncoding	GRCh38	chr6	146802774	146802774	C	C	A	3	0.5794	0	0	0	0	0	0	0	0	0	0	0	0	0	0	0	0	0	0	0	0	0.3333	0	0	0	0	0	0	0	0	0	0.6667	0	0
ADGB_p.A1470V	ADGB	1470	GRCh38	chr6	146788482	146788482	C	C	T	3	0.5794	0	0	0	0	0	0.6667	0	0	0	0	0	0	0	0	0	0	0	0	0	0	0	0	0	0	0	0	0	0	0	0	0.3333	0	0
ADGB_p.F82Lfs*14	ADGB	82	GRCh38	chr6	146644775	146644775	T	T	-	6	0.3552	0	0	0	0	0	0.3333	0	0	0	0	0	0	0	0	0	0	0	0	0	0	0	0	0	0	0	0	0	0	0	0	0.6667	0	0
ADGB_p.R1532*	ADGB	1532	GRCh38	chr6	146801239	146801239	C	C	T	3	0.5794	0	0	0	0	0	0.3333	0	0	0	0	0	0	0	0	0	0	0	0	0	0	0	0	0	0	0	0	0	0	0	0	0.6667	0	0
ADGB_p.R1574*	ADGB	1574	GRCh38	chr6	146801913	146801913	C	C	T	4	0.4056	0	0	0	0	0	0.25	0	0	0	0	0	0	0	0	0	0	0	0	0	0	0	0	0	0	0	0	0	0	0	0	0.75	0	0
ADGB_p.S1124L	ADGB	1124	GRCh38	chr6	146752535	146752535	C	C	T	4	0	0	0	0	0	0	0	0	0	0	0	0	0	0	0	0	0	0	0	0	0	0	0	0	0	0	0	0	0	0	0	1	0	0
ADGB_p.S347Y	ADGB	347	GRCh38	chr6	146672420	146672420	C	C	A	3	1	0	0	0	0	0	0.3333	0	0	0	0	0	0	0	0	0	0	0	0	0	0	0	0	0	0.3333	0	0	0	0	0	0	0.3333	0	0
ADGB_p.V853Sfs*40	ADGB	853	GRCh38	chr6	146733149	146733150	-	-	A	3	0	0	0	0	0	0	0	0	0	0	0	0	0	0	0	0	0	0	0	0	0	0	0	0	0	0	0	0	0	0	0	1	0	0
ADGRA1_p.R310H	ADGRA1	310	GRCh38	chr10	133128757	133128757	G	G	A	4	0.4056	0	0	0	0	0	0	0	0.25	0	0	0	0	0	0	0	0	0	0	0	0	0	0	0	0	0	0	0.75	0	0	0	0	0	0
ADGRA1_p.R50H	ADGRA1	50	GRCh38	chr10	133098657	133098657	G	G	A	3	0.5794	0	0	0	0	0	0	0	0	0	0	0	0	0	0	0	0	0	0	0	0	0	0	0	0	0	0	0.3333	0	0	0	0.6667	0	0
ADGRA1_p.S8S	ADGRA1	8	GRCh38	chr10	133070952	133070952	G	G	A	3	1	0	0	0	0	0	0	0	0	0	0	0	0	0	0	0	0	0	0	0	0	0	0	0	0	0	0.3333	0.3333	0	0	0	0.3333	0	0
ADGRA2_c.*1397delA	ADGRA2	noncoding	GRCh38	chr8	37843743	37843743	A	A	-	8	0.3181	0	0	0	0.375	0	0	0	0	0	0	0	0	0	0	0	0	0	0	0	0	0	0	0	0	0	0	0	0	0	0	0.625	0	0
ADGRA2_p.A525Pfs*12	ADGRA2	525	GRCh38	chr8	37834087	37834087	G	G	-	8	0.4685	0	0	0.125	0	0	0.5	0	0	0	0	0	0	0	0	0	0	0	0	0	0	0	0	0	0	0	0	0.375	0	0	0	0	0	0
ADGRA2_p.I515I	ADGRA2	515	GRCh38	chr8	37834065	37834065	C	C	T	3	0.5794	0	0	0	0	0	0	0	0	0	0	0	0	0	0	0	0	0.6667	0	0	0	0	0	0	0	0	0.3333	0	0	0	0	0	0	0
ADGRA3_c.*172delT	ADGRA3	noncoding	GRCh38	chr4	22387533	22387533	A	A	-	3	0.5794	0	0	0	0	0	0.3333	0	0	0	0	0	0	0	0	0	0	0	0	0	0	0	0	0	0	0	0	0	0	0	0	0.6667	0	0
ADGRA3_p.A1094A	ADGRA3	1094	GRCh38	chr4	22388389	22388389	C	C	T	3	0.5794	0	0	0	0	0	0	0	0	0	0	0	0	0	0	0	0	0	0	0	0	0	0	0	0	0	0.3333	0	0	0	0	0.6667	0	0
ADGRA3_p.A1156V	ADGRA3	1156	GRCh38	chr4	22388204	22388204	G	G	A	3	1	0	0	0	0	0	0	0	0	0	0	0	0	0	0.3333	0	0	0	0	0	0	0	0	0.3333	0	0	0	0	0	0	0	0.3333	0	0
ADGRA3_p.A906T	ADGRA3	906	GRCh38	chr4	22389095	22389095	C	C	T	5	0.8277	0	0	0	0	0	0.4	0	0	0	0	0	0	0	0	0	0	0	0	0	0	0.2	0	0	0	0	0	0.2	0	0	0	0.2	0	0
ADGRA3_p.E969K	ADGRA3	969	GRCh38	chr4	22388766	22388766	C	C	T	4	1	0	0	0	0	0	0	0	0	0	0	0	0	0	0	0	0	0	0.25	0	0	0	0	0	0.25	0	0	0	0	0	0	0.25	0.25	0
ADGRA3_p.R113Q	ADGRA3	113	GRCh38	chr4	22461800	22461800	C	C	T	4	0.75	0	0	0	0	0	0.25	0	0	0	0	0	0	0	0	0	0	0	0	0	0	0	0	0	0.25	0	0	0	0	0	0	0.5	0	0
ADGRA3_p.R140Q	ADGRA3	140	GRCh38	chr4	22454920	22454920	C	C	T	3	0	0	0	0	0	0	0	0	0	0	0	0	0	0	0	0	0	0	0	0	0	0	0	0	0	0	0	0	0	0	0	1	0	0
ADGRA3_p.R642H	ADGRA3	642	GRCh38	chr4	22413699	22413699	C	C	T	4	0.4056	0	0	0	0	0	0	0	0	0	0	0	0	0	0	0	0	0	0	0	0	0	0	0	0	0	0	0.25	0	0	0	0.75	0	0
ADGRA3_p.R692Q	ADGRA3	692	GRCh38	chr4	22413339	22413339	C	C	T	4	0.5	0	0	0	0	0	0	0	0	0	0	0	0	0	0	0	0	0	0	0	0	0	0	0	0.5	0	0	0	0	0	0	0.5	0	0
ADGRA3_p.T1196T	ADGRA3	1196	GRCh38	chr4	22388083	22388083	C	C	T	5	0.8277	0	0	0	0	0	0	0	0	0	0	0	0	0	0	0	0	0	0	0	0	0.4	0	0	0	0	0.2	0.2	0	0	0	0.2	0	0
ADGRB1_p.G1321S	ADGRB1	1321	GRCh38	chr8	142542195	142542195	G	G	A	4	1	0	0	0	0	0	0.25	0	0.25	0.25	0	0	0	0	0	0	0	0	0	0	0	0	0	0	0	0	0	0	0	0	0	0.25	0	0
ADGRB1_p.I870I	ADGRB1	870	GRCh38	chr8	142489417	142489417	C	C	T	3	0.5794	0	0	0	0	0	0	0	0	0	0	0	0	0	0	0	0	0.3333	0	0	0	0	0	0	0	0	0.6667	0	0	0	0	0	0	0
ADGRB1_p.R432C	ADGRB1	432	GRCh38	chr8	142477456	142477456	C	C	T	3	0.5794	0	0	0	0	0	0	0	0	0	0	0	0	0	0	0	0	0	0	0	0	0	0	0.3333	0	0	0	0	0	0	0	0.6667	0	0
ADGRB3_p.A246V	ADGRB3	246	GRCh38	chr6	68639412	68639412	C	C	T	3	1	0	0	0	0.3333	0	0	0	0	0	0	0	0	0	0	0	0	0	0	0	0	0	0	0	0	0	0.3333	0	0	0	0	0.3333	0	0
ADGRB3_p.A764T	ADGRB3	764	GRCh38	chr6	69049303	69049303	G	G	A	3	0.5794	0	0	0	0	0	0	0	0	0	0	0	0	0	0	0	0	0	0	0	0	0	0	0	0	0	0	0.3333	0	0	0	0.6667	0	0
ADGRB3_p.F118F	ADGRB3	118	GRCh38	chr6	68639029	68639029	C	C	T	3	0	0	0	0	0	0	0	0	0	0	0	0	0	0	0	0	0	0	0	0	0	0	0	0	0	0	1	0	0	0	0	0	0	0
ADGRB3_p.F611L	ADGRB3	611	GRCh38	chr6	68993866	68993866	C	C	A	3	0	0	0	0	0	0	0	0	0	0	0	0	0	0	0	0	0	0	0	0	0	0	0	0	0	0	0	0	0	0	0	1	0	0
ADGRB3_p.G763G	ADGRB3	763	GRCh38	chr6	69049302	69049302	C	C	T	4	0.75	0	0	0	0	0	0	0	0	0	0	0	0	0	0	0	0	0	0.5	0	0	0	0	0	0.25	0	0	0	0	0	0	0.25	0	0
ADGRB3_p.G972E	ADGRB3	972	GRCh38	chr6	69324972	69324972	G	G	A	3	0	0	0	0	0	0	0	0	0	0	0	0	0	0	0	0	0	0	0	0	0	0	0	0	0	0	1	0	0	0	0	0	0	0
ADGRB3_p.M1351I	ADGRB3	1351	GRCh38	chr6	69361326	69361326	G	G	A	3	0	0	0	0	0	0	0	0	0	0	0	0	0	0	0	0	0	0	0	0	0	0	0	0	0	0	1	0	0	0	0	0	0	0
ADGRB3_p.P1178S	ADGRB3	1178	GRCh38	chr6	69354305	69354305	C	C	T	4	0	0	0	0	0	0	0	0	0	0	0	0	0	0	0	0	0	0	0	0	0	0	0	0	0	0	1	0	0	0	0	0	0	0
ADGRB3_p.R1197*	ADGRB3	1197	GRCh38	chr6	69355854	69355854	C	C	T	3	1	0	0	0	0	0	0	0	0	0	0	0	0	0	0	0	0	0	0	0	0	0	0	0	0	0	0.3333	0.3333	0	0	0	0.3333	0	0
ADGRB3_p.R1452W	ADGRB3	1452	GRCh38	chr6	69382909	69382909	C	C	T	5	0.5904	0	0	0	0	0	0	0	0	0	0	0	0	0	0	0	0	0	0	0	0	0	0	0	0.2	0	0.2	0	0	0	0	0.6	0	0
ADGRB3_p.R588Q	ADGRB3	588	GRCh38	chr6	68993796	68993796	G	G	A	4	0.75	0	0.25	0	0	0	0	0	0	0	0	0	0	0	0	0	0	0	0	0	0	0	0	0.25	0	0	0.5	0	0	0	0	0	0	0
ADGRB3_p.R982C	ADGRB3	982	GRCh38	chr6	69325001	69325001	C	C	T	3	1	0	0	0	0	0	0	0	0	0	0	0	0	0	0	0	0	0	0	0	0	0	0	0	0	0	0	0.3333	0	0.3333	0	0.3333	0	0
ADGRB3_p.S1176L	ADGRB3	1176	GRCh38	chr6	69354300	69354300	C	C	T	7	0.5161	0	0	0	0	0	0	0	0	0	0	0	0	0	0	0	0	0	0	0	0	0	0	0.1429	0	0	0.4286	0	0	0	0	0.4286	0	0
ADGRB3_p.S408L	ADGRB3	408	GRCh38	chr6	68956051	68956051	C	C	T	4	0.5	0	0	0	0	0	0	0	0	0	0	0	0	0	0	0	0	0	0	0	0	0	0	0	0	0	0.5	0	0	0	0	0.5	0	0
ADGRB3_p.S801L	ADGRB3	801	GRCh38	chr6	69063002	69063002	C	C	T	3	0	0	0	0	0	0	0	0	0	0	0	0	0	0	0	0	0	0	0	0	0	0	0	0	0	0	0	0	0	0	0	1	0	0
ADGRB3_p.T1073M	ADGRB3	1073	GRCh38	chr6	69338945	69338945	C	C	T	3	1	0	0	0	0	0	0.3333	0	0	0	0	0	0	0	0	0	0	0	0	0	0	0	0	0	0	0	0	0.3333	0	0	0	0.3333	0	0
ADGRB3_p.X1012_splice	ADGRB3	1012	GRCh38	chr6	69330504	69330504	A	A	T	3	1	0	0	0	0	0	0	0	0	0	0	0	0	0	0	0	0	0.3333	0.3333	0	0.3333	0	0	0	0	0	0	0	0	0	0	0	0	0
ADGRB3_p.X1096_splice	ADGRB3	1096	GRCh38	chr6	69339332	69339332	G	G	T	4	1	0	0	0	0	0	0	0	0	0	0.25	0	0	0	0	0	0	0.25	0	0	0	0	0	0	0	0	0.25	0	0	0	0	0.25	0	0
ADGRD1_p.A733T	ADGRD1	733	GRCh38	chr12	131131746	131131746	G	G	A	3	0.5794	0	0	0	0.3333	0	0	0	0	0	0	0	0	0	0	0	0	0	0	0	0	0	0	0	0	0	0	0	0	0	0	0.6667	0	0
ADGRD1_p.D744N	ADGRD1	744	GRCh38	chr12	131131779	131131779	G	G	A	3	1	0	0	0.3333	0	0	0	0	0	0	0	0	0	0	0	0	0	0	0	0	0	0	0	0	0.3333	0	0	0	0	0	0	0.3333	0	0
ADGRD1_p.I240I	ADGRD1	240	GRCh38	chr12	130987324	130987324	C	C	T	3	1	0	0	0.3333	0	0	0	0	0	0	0	0	0	0	0	0	0	0	0.3333	0	0	0	0	0	0	0	0.3333	0	0	0	0	0	0	0
ADGRD1_p.I445I	ADGRD1	445	GRCh38	chr12	131014202	131014202	C	C	T	3	0.5794	0	0	0	0	0	0	0	0	0	0	0	0	0	0	0	0	0	0	0	0	0	0	0.3333	0	0	0.6667	0	0	0	0	0	0	0
ADGRD1_p.R150W	ADGRD1	150	GRCh38	chr12	130982021	130982021	C	C	T	7	0.7965	0	0	0	0.1429	0	0.1429	0	0	0	0	0	0	0	0	0.2857	0	0	0	0	0	0	0	0	0	0	0	0.1429	0	0	0	0.2857	0	0
ADGRD1_p.R673H	ADGRD1	673	GRCh38	chr12	131108854	131108854	G	G	A	3	1	0	0	0	0	0	0	0	0	0	0.3333	0.3333	0	0	0	0	0	0	0	0	0	0	0	0.3333	0	0	0	0	0	0	0	0	0	0
ADGRD1_p.S523S	ADGRD1	523	GRCh38	chr12	131084561	131084561	G	G	A	3	0.5794	0	0	0	0	0	0	0	0	0.3333	0	0	0	0	0	0	0	0	0	0	0	0	0	0	0	0	0	0	0	0	0	0.6667	0	0
ADGRD1_p.S825S	ADGRD1	825	GRCh38	chr12	131138175	131138175	G	G	A	3	1	0	0	0	0.3333	0	0.3333	0	0	0.3333	0	0	0	0	0	0	0	0	0	0	0	0	0	0	0	0	0	0	0	0	0	0	0	0
ADGRD1_p.X323_splice	ADGRD1	323	GRCh38	chr12	131000382	131000382	G	G	T	3	1	0	0	0	0	0	0	0	0	0	0	0	0	0	0	0	0	0	0	0	0	0	0	0	0.3333	0	0	0	0	0.3333	0	0.3333	0	0
ADGRE1_c.2289+27G>A	ADGRE1	noncoding	GRCh38	chr19	6928238	6928238	G	G	A	5	0.8277	0	0	0	0	0	0.2	0	0	0	0	0	0	0	0	0.2	0	0	0	0	0	0	0	0	0	0	0.2	0	0	0	0	0.4	0	0
ADGRE1_c.-30C>A	ADGRE1	noncoding	GRCh38	chr19	6887579	6887579	C	C	A	3	1	0	0	0	0	0	0.3333	0	0	0	0	0	0	0	0	0	0	0	0	0	0	0	0	0	0	0	0	0	0	0	0	0.3333	0.3333	0
ADGRE1_p.D329N	ADGRE1	329	GRCh38	chr19	6906468	6906468	G	G	A	4	1	0	0	0	0	0	0.25	0	0	0	0	0	0	0	0	0	0	0	0	0	0	0	0	0	0.25	0	0	0	0	0	0	0.25	0.25	0
ADGRE1_p.D73N	ADGRE1	73	GRCh38	chr19	6896520	6896520	G	G	A	3	0	0	0	0	0	0	0	0	0	0	0	0	0	0	0	0	0	0	0	0	0	0	0	0	0	0	1	0	0	0	0	0	0	0
ADGRE1_p.E443*	ADGRE1	443	GRCh38	chr19	6916275	6916275	G	G	T	3	0.5794	0	0	0	0	0	0.3333	0	0	0	0	0	0	0	0	0	0	0	0	0	0	0	0	0	0	0	0	0	0	0	0	0.6667	0	0
ADGRE1_p.L617L	ADGRE1	617	GRCh38	chr19	6924737	6924737	C	C	T	3	0.5794	0	0.3333	0	0	0	0	0	0	0	0	0	0	0	0	0	0	0	0	0	0	0	0	0	0	0	0.6667	0	0	0	0	0	0	0
ADGRE1_p.R429W	ADGRE1	429	GRCh38	chr19	6913815	6913815	C	C	T	6	0.871	0	0	0.1667	0.1667	0	0.1667	0	0	0.1667	0	0	0	0	0	0	0	0	0	0	0	0	0	0	0	0	0.3333	0	0	0	0	0	0	0
ADGRE1_p.R631Q	ADGRE1	631	GRCh38	chr19	6924778	6924778	G	G	A	3	0	0	0	0	0	0	0	0	0	0	0	0	0	0	0	0	0	0	0	0	0	0	0	0	0	0	0	0	0	0	0	1	0	0
ADGRE1_p.S488S	ADGRE1	488	GRCh38	chr19	6919591	6919591	G	G	A	4	0.5	0	0	0	0	0	0.5	0	0	0	0	0	0	0	0	0	0	0	0	0	0	0	0	0	0	0	0	0	0	0	0	0.5	0	0
ADGRE2_p.S75S	ADGRE2	75	GRCh38	chr19	14772472	14772472	C	C	T	3	1	0	0	0	0	0	0	0	0	0	0	0	0	0	0	0	0	0	0	0	0	0	0	0.3333	0	0	0	0.3333	0	0	0	0.3333	0	0
ADGRE3_p.A425V	ADGRE3	425	GRCh38	chr19	14638315	14638315	G	G	A	3	0.5794	0	0	0	0	0	0.3333	0	0	0	0	0	0	0	0	0	0	0	0	0	0	0	0	0	0	0	0	0	0	0	0	0.6667	0	0
ADGRE3_p.F254Lfs*12	ADGRE3	254	GRCh38	chr19	14647301	14647301	A	A	-	4	0.75	0	0	0	0	0	0.25	0	0	0	0	0	0	0	0	0	0	0	0	0	0	0	0	0	0.25	0	0	0	0	0	0	0.5	0	0
ADGRE3_p.I616I	ADGRE3	616	GRCh38	chr19	14625564	14625564	G	G	A	5	1	0	0	0.2	0	0	0	0	0	0	0	0	0	0	0	0	0	0	0	0	0	0	0	0	0.2	0	0	0.2	0	0.2	0	0.2	0	0
ADGRE3_p.R495*	ADGRE3	495	GRCh38	chr19	14638106	14638106	G	G	A	3	1	0	0	0	0	0	0.3333	0	0	0	0	0	0	0	0	0	0	0	0	0	0	0	0	0	0	0	0.3333	0	0	0	0	0.3333	0	0
ADGRE3_p.T287M	ADGRE3	287	GRCh38	chr19	14647203	14647203	G	G	A	3	1	0	0	0	0	0	0	0	0	0.3333	0	0	0	0	0	0	0	0.3333	0	0	0	0	0	0	0	0	0	0.3333	0	0	0	0	0	0
ADGRE3_p.V88V	ADGRE3	88	GRCh38	chr19	14662054	14662054	G	G	A	3	0.5794	0	0	0	0	0	0.6667	0	0	0	0	0	0	0	0	0	0	0	0	0	0	0	0	0	0	0	0	0	0	0	0	0.3333	0	0
ADGRE4P_n.769G>A	ADGRE4P	noncoding	GRCh38	chr19	6974603	6974603	C	C	T	4	0.4056	0	0	0	0	0	0	0	0	0	0	0	0	0	0	0	0	0	0	0	0	0	0	0	0	0	0.75	0	0	0	0	0.25	0	0
ADGRE5_p.E511K	ADGRE5	511	GRCh38	chr19	14404464	14404464	G	G	A	3	0.5794	0	0	0	0	0	0	0	0.3333	0	0	0	0	0	0	0	0	0	0	0	0	0	0	0	0	0	0	0	0	0	0	0.6667	0	0
ADGRF1_c.*92C>T	ADGRF1	noncoding	GRCh38	chr6	47000130	47000130	G	G	A	3	0.5794	0	0	0	0	0	0	0	0	0	0	0	0	0	0	0	0	0	0	0	0	0	0	0	0	0	0.3333	0	0	0	0	0.6667	0	0
ADGRF1_p.P417P	ADGRF1	417	GRCh38	chr6	47010184	47010184	C	C	T	3	0.5794	0	0	0	0	0	0.6667	0	0	0	0	0	0	0	0	0	0	0	0	0	0	0	0	0	0	0	0	0	0	0	0	0.3333	0	0
ADGRF1_p.S617Afs*12	ADGRF1	617	GRCh38	chr6	47009586	47009586	T	T	-	3	1	0	0	0	0	0	0.3333	0	0	0	0	0	0	0	0	0	0	0	0	0	0	0	0	0	0	0	0	0.3333	0	0	0	0.3333	0	0
ADGRF2_p.D672N	ADGRF2	672	GRCh38	chr6	47682573	47682573	G	G	A	3	1	0	0	0	0	0	0	0	0	0	0	0	0	0	0	0	0	0	0	0	0	0	0	0	0	0.3333	0.3333	0	0	0	0	0.3333	0	0
ADGRF2_p.G129E	ADGRF2	129	GRCh38	chr6	47679049	47679049	G	G	A	3	0.5794	0	0	0	0	0	0	0	0	0	0	0	0	0	0	0.3333	0	0	0	0	0	0	0	0	0	0	0.6667	0	0	0	0	0	0	0
ADGRF3_p.R660*	ADGRF3	660	GRCh38	chr2	26311750	26311750	G	G	A	4	0.4056	0	0	0.25	0	0	0	0	0	0	0	0	0	0	0	0	0	0	0	0	0	0	0	0	0	0	0	0	0	0	0	0.75	0	0
ADGRF3_p.R660Q	ADGRF3	660	GRCh38	chr2	26311749	26311749	C	C	T	3	0.5794	0	0	0	0	0	0	0.3333	0	0	0	0	0	0	0	0	0	0	0	0	0	0	0	0	0	0	0.6667	0	0	0	0	0	0	0
ADGRF3_p.S1070S	ADGRF3	1070	GRCh38	chr2	26309974	26309974	G	G	A	3	0.5794	0	0	0	0	0	0	0	0	0	0	0	0	0	0	0.3333	0	0	0	0	0	0	0	0	0	0	0	0	0	0	0	0.6667	0	0
ADGRF3_p.V126I	ADGRF3	126	GRCh38	chr2	26317038	26317038	C	C	T	3	0.5794	0	0	0	0	0	0.3333	0	0	0	0	0	0	0	0	0	0	0	0	0	0	0	0	0	0	0	0	0	0	0	0	0.6667	0	0
ADGRF4_p.E331*	ADGRF4	331	GRCh38	chr6	47714236	47714236	G	G	T	3	0.5794	0	0	0	0	0	0.3333	0	0	0	0	0	0	0	0	0	0	0	0	0	0	0	0	0	0	0	0	0	0	0	0	0.6667	0	0
ADGRF4_p.E373K	ADGRF4	373	GRCh38	chr6	47714362	47714362	G	G	A	3	0	0	0	0	0	0	0	0	0	0	0	0	0	0	0	0	0	0	0	0	0	0	0	0	0	0	1	0	0	0	0	0	0	0
ADGRF4_p.K82Sfs*29	ADGRF4	82	GRCh38	chr6	47710825	47710825	A	A	-	4	0.4056	0	0	0	0	0	0	0	0	0	0	0	0	0	0	0	0	0	0	0	0	0	0	0	0	0	0	0.75	0	0	0	0.25	0	0
ADGRF4_p.Q274H	ADGRF4	274	GRCh38	chr6	47714067	47714067	G	G	T	3	1	0	0	0	0	0	0.3333	0	0	0	0	0	0	0	0	0	0	0.3333	0	0	0	0	0	0	0	0	0	0	0	0	0	0.3333	0	0
ADGRF4_p.R123Q	ADGRF4	123	GRCh38	chr6	47712424	47712424	G	G	A	4	0.4056	0	0	0	0	0	0	0	0	0	0.25	0	0	0	0	0	0	0	0	0	0	0	0	0	0	0	0	0	0	0	0	0.75	0	0
ADGRF4_p.R693C	ADGRF4	693	GRCh38	chr6	47718431	47718431	C	C	T	3	0.5794	0	0	0	0	0	0	0	0	0	0	0	0	0	0	0	0	0	0	0	0	0	0	0	0	0	0.6667	0	0	0	0	0.3333	0	0
ADGRF4_p.S395S	ADGRF4	395	GRCh38	chr6	47714430	47714430	G	G	A	3	1	0	0	0	0	0	0	0	0	0.3333	0	0	0	0	0	0	0	0.3333	0	0	0	0	0	0	0	0	0.3333	0	0	0	0	0	0	0
ADGRF5_p.G950G	ADGRF5	950	GRCh38	chr6	46859053	46859053	G	G	A	4	0.75	0	0	0	0.25	0	0	0	0	0	0	0	0	0	0	0	0	0	0.25	0	0	0	0	0	0	0	0	0	0	0	0	0.5	0	0
ADGRF5_p.I1057I	ADGRF5	1057	GRCh38	chr6	46858732	46858732	G	G	A	5	0.3109	0	0	0	0	0	0	0	0	0	0	0	0	0	0	0	0	0	0.2	0	0	0	0	0	0	0	0.8	0	0	0	0	0	0	0
ADGRF5_p.P1004S	ADGRF5	1004	GRCh38	chr6	46858893	46858893	G	G	A	3	0.5794	0	0	0	0	0	0	0	0	0	0.3333	0	0	0	0	0	0	0	0	0	0	0	0	0	0	0	0.6667	0	0	0	0	0	0	0
ADGRF5_p.P672P	ADGRF5	672	GRCh38	chr6	46863071	46863071	G	G	A	3	1	0	0	0	0	0	0	0	0	0.3333	0	0	0	0.3333	0	0	0	0	0.3333	0	0	0	0	0	0	0	0	0	0	0	0	0	0	0
ADGRF5_p.R515I	ADGRF5	515	GRCh38	chr6	46868960	46868960	C	C	A	3	0.5794	0	0	0	0	0	0.6667	0	0	0	0	0	0	0.3333	0	0	0	0	0	0	0	0	0	0	0	0	0	0	0	0	0	0	0	0
ADGRF5_p.S320S	ADGRF5	320	GRCh38	chr6	46879894	46879894	C	C	T	4	0.75	0	0	0	0	0	0	0	0	0	0	0	0	0	0	0	0	0	0	0	0	0.25	0	0	0	0	0.5	0	0	0	0	0.25	0	0
ADGRF5_p.S331L	ADGRF5	331	GRCh38	chr6	46879862	46879862	G	G	A	4	1	0	0	0	0.25	0	0.25	0	0	0	0	0	0	0	0	0	0	0.25	0	0	0	0	0	0	0	0	0	0	0	0	0	0.25	0	0
ADGRF5_p.T1157T	ADGRF5	1157	GRCh38	chr6	46858432	46858432	C	C	T	3	0.5794	0	0	0	0	0	0	0	0	0	0	0	0	0	0	0	0	0	0	0	0	0	0	0	0	0	0.6667	0	0	0	0	0.3333	0	0
ADGRF5_p.T952T	ADGRF5	952	GRCh38	chr6	46859047	46859047	C	C	T	3	0.5794	0	0	0.3333	0	0	0	0	0	0	0	0	0	0	0	0	0	0	0	0	0	0	0	0	0	0	0.6667	0	0	0	0	0	0	0
ADGRG1_p.R439L	ADGRG1	439	GRCh38	chr16	57659424	57659424	G	G	T	3	0	0	0	0	0	0	0	0	0	0	0	0	0	0	0	0	0	0	0	0	0	0	0	0	0	0	1	0	0	0	0	0	0	0
ADGRG2_c.*281delA	ADGRG2	noncoding	GRCh38	chrX	18990583	18990583	T	T	-	4	0	0	0	0	0	0	0	0	0	0	0	0	0	0	0	0	0	0	0	0	0	0	0	0	0	0	0	0	0	0	0	1	0	0
ADGRG2_p.A354A	ADGRG2	354	GRCh38	chrX	19013723	19013723	C	C	T	3	0.5794	0	0	0	0	0	0.3333	0	0	0	0	0	0	0	0	0	0	0	0	0	0	0	0	0	0	0	0	0	0	0	0	0.6667	0	0
ADGRG2_p.F122Lfs*21	ADGRG2	122	GRCh38	chrX	19028231	19028231	A	A	-	4	0.75	0	0	0	0	0	0.5	0	0	0	0	0	0	0	0	0	0	0	0	0	0	0	0	0	0	0	0	0.25	0	0	0	0.25	0	0
ADGRG2_p.S307Dfs*7	ADGRG2	307	GRCh38	chrX	19013866	19013867	-	-	TGTAACTACGTCAACTTGACGGTGTC	3	0	0	0	0	0	0	0	0	0	0	0	0	0	0	0	0	0	0	0	0	0	0	0	0	0	0	0	0	0	0	0	1	0	0
ADGRG2_p.X139_splice	ADGRG2	139	GRCh38	chrX	19027275	19027275	C	C	A	3	0.5794	0	0	0	0	0	0	0	0	0	0	0	0	0	0	0	0	0	0	0	0.3333	0	0	0	0	0	0	0	0	0	0	0.6667	0	0
ADGRG3_p.F348F	ADGRG3	348	GRCh38	chr16	57684094	57684094	C	C	T	3	1	0	0	0	0	0	0	0	0	0	0	0	0	0	0	0	0	0	0	0	0	0	0	0.3333	0	0	0.3333	0	0	0.3333	0	0	0	0
ADGRG4_p.E170K	ADGRG4	170	GRCh38	chrX	136323215	136323215	G	G	A	3	1	0	0	0.3333	0	0	0.3333	0	0	0	0	0	0	0	0	0	0	0	0	0	0	0	0	0	0	0	0	0	0	0	0	0.3333	0	0
ADGRG4_p.E873K	ADGRG4	873	GRCh38	chrX	136346323	136346323	G	G	A	3	0	0	0	0	0	0	0	0	0	0	0	0	0	0	0	0	0	0	0	0	0	0	0	0	0	0	1	0	0	0	0	0	0	0
ADGRG4_p.F2629L	ADGRG4	2629	GRCh38	chrX	136387850	136387850	C	C	A	4	0.75	0	0	0	0	0	0.25	0	0	0	0	0	0	0	0	0	0	0	0	0	0	0	0	0	0.25	0	0	0	0	0	0	0.5	0	0
ADGRG4_p.F2630*	ADGRG4	2630	GRCh38	chrX	136387851	136387852	-	-	AAGCCTATTCCTGAGG	4	0	0	0	0	0	0	0	0	0	0	0	0	0	0	0	0	0	0	0	0	0	0	0	0	0	0	0	0	0	0	0	1	0	0
ADGRG4_p.F2958Lfs*6	ADGRG4	2958	GRCh38	chrX	136405906	136405906	T	T	-	3	1	0	0.3333	0	0	0	0	0	0	0	0	0	0	0	0	0	0	0	0	0	0	0	0	0	0	0	0	0.3333	0	0	0	0.3333	0	0
ADGRG4_p.G37Wfs*4	ADGRG4	37	GRCh38	chrX	136322808	136322809	-	-	T	4	0	0	0	0	0	0	0	0	0	0	0	0	0	0	0	0	0	0	0	0	0	0	0	0	0	0	0	0	0	0	0	1	0	0
ADGRG4_p.K3030N	ADGRG4	3030	GRCh38	chrX	136414212	136414212	G	G	T	3	0.5794	0	0	0	0	0	0.3333	0	0	0	0	0	0	0	0	0	0	0	0	0	0	0	0	0	0	0	0	0	0	0	0	0.6667	0	0
ADGRG4_p.P220Q	ADGRG4	220	GRCh38	chrX	136323366	136323366	C	C	A	3	0.5794	0	0	0	0	0	0	0	0	0	0	0	0	0	0	0	0	0.3333	0	0	0	0	0	0	0	0	0.6667	0	0	0	0	0	0	0
ADGRG4_p.R1086C	ADGRG4	1086	GRCh38	chrX	136346962	136346962	C	C	T	3	0.5794	0	0	0	0	0	0	0	0	0	0	0	0	0	0	0	0	0	0	0	0	0	0	0	0	0	0.6667	0	0	0	0	0.3333	0	0
ADGRG4_p.R2994W	ADGRG4	2994	GRCh38	chrX	136412309	136412309	C	C	T	3	1	0	0	0	0	0	0.3333	0	0	0	0	0	0	0	0	0	0	0	0	0	0	0	0	0	0	0	0	0.3333	0	0	0	0.3333	0	0
ADGRG4_p.S1264F	ADGRG4	1264	GRCh38	chrX	136347497	136347497	C	C	T	3	0.5794	0	0	0	0	0	0	0	0	0	0.3333	0	0	0	0	0	0	0	0	0	0	0	0	0	0	0	0.6667	0	0	0	0	0	0	0
ADGRG4_p.S1283Y	ADGRG4	1283	GRCh38	chrX	136347554	136347554	C	C	A	5	0.5904	0	0	0	0	0	0	0	0	0.2	0	0	0	0	0	0	0	0	0	0	0	0	0	0	0.2	0	0	0	0	0	0	0.6	0	0
ADGRG4_p.S1314L	ADGRG4	1314	GRCh38	chrX	136347647	136347647	C	C	T	4	0.75	0	0	0	0	0	0	0	0	0.25	0	0	0	0	0	0	0	0	0	0	0	0	0	0	0	0	0.25	0	0	0	0	0.5	0	0
ADGRG4_p.S2233S	ADGRG4	2233	GRCh38	chrX	136350405	136350405	G	G	A	3	1	0	0	0	0	0	0.3333	0	0	0	0	0	0	0	0	0	0	0.3333	0	0	0	0	0	0	0	0	0	0	0	0	0	0.3333	0	0
ADGRG4_p.S2274L	ADGRG4	2274	GRCh38	chrX	136351540	136351540	C	C	T	4	0.4056	0	0	0	0	0	0	0	0	0.25	0	0	0	0	0	0	0	0	0	0	0	0	0	0	0	0	0	0	0	0	0	0.75	0	0
ADGRG4_p.S2285Y	ADGRG4	2285	GRCh38	chrX	136353368	136353368	C	C	A	3	0	0	0	0	0	0	0	0	0	0	0	0	0	0	0	0	0	0	0	0	0	0	0	0	0	0	0	0	0	0	0	1	0	0
ADGRG4_p.S2612L	ADGRG4	2612	GRCh38	chrX	136387798	136387798	C	C	T	3	0.5794	0	0	0	0	0	0	0	0	0	0	0	0	0	0	0	0	0	0	0	0	0	0	0	0	0	0.6667	0	0	0	0	0.3333	0	0
ADGRG4_p.S697S	ADGRG4	697	GRCh38	chrX	136345797	136345797	C	C	T	3	0.5794	0	0	0	0	0	0	0	0	0	0	0	0	0	0	0	0	0	0	0	0	0	0	0	0	0	0.3333	0.6667	0	0	0	0	0	0
ADGRG4_p.T343T	ADGRG4	343	GRCh38	chrX	136344735	136344735	G	G	A	5	0	0	0	0	0	0	0	0	0	0	0	0	0	0	0	0	0	0	0	0	0	0	0	0	0	0	1	0	0	0	0	0	0	0
ADGRG5_p.P114P	ADGRG5	114	GRCh38	chr16	57563892	57563892	C	C	A	3	1	0	0	0	0	0	0	0	0	0	0.3333	0	0	0	0	0	0	0.3333	0	0	0	0	0	0	0	0	0.3333	0	0	0	0	0	0	0
ADGRG6_c.-15C>T	ADGRG6	noncoding	GRCh38	chr6	142302315	142302315	C	C	T	3	0.5794	0	0	0	0	0	0.3333	0	0	0	0	0	0	0	0	0	0	0	0	0	0	0	0	0	0	0	0	0	0	0	0	0.6667	0	0
ADGRG6_p.I402I	ADGRG6	402	GRCh38	chr6	142383827	142383827	C	C	T	4	0	0	0	0	0	0	0	0	0	0	0	0	0	0	0	0	0	0	0	0	0	0	0	0	0	0	0	0	0	0	0	1	0	0
ADGRG6_p.N504Ifs*9	ADGRG6	504	GRCh38	chr6	142397694	142397694	A	A	-	3	0.5794	0	0	0	0	0	0.3333	0	0	0	0	0	0	0	0	0	0	0	0	0	0	0	0	0	0	0	0	0.6667	0	0	0	0	0	0
ADGRG6_p.R677Q	ADGRG6	677	GRCh38	chr6	142403876	142403876	G	G	A	3	1	0	0	0	0	0	0	0	0	0	0	0	0	0	0	0	0	0.3333	0	0	0	0	0	0	0	0	0	0.3333	0	0	0	0.3333	0	0
ADGRG6_p.R893*	ADGRG6	893	GRCh38	chr6	142415803	142415803	C	C	T	3	0.5794	0	0	0	0	0	0.3333	0	0	0	0	0	0	0	0	0	0	0	0	0	0	0	0	0	0	0	0	0	0	0	0	0.6667	0	0
ADGRG7_c.-77G>A	ADGRG7	noncoding	GRCh38	chr3	100609780	100609780	G	G	A	3	0.5794	0	0	0	0	0	0	0	0	0.3333	0	0	0	0	0	0	0	0	0	0	0	0	0	0	0	0	0	0	0	0	0	0.6667	0	0
ADGRG7_p.A528V	ADGRG7	528	GRCh38	chr3	100655038	100655038	C	C	T	4	0.4056	0	0	0	0	0	0	0	0	0	0	0	0	0	0	0	0	0.25	0	0	0	0	0	0	0	0	0	0	0	0	0	0.75	0	0
ADGRG7_p.E784K	ADGRG7	784	GRCh38	chr3	100694957	100694957	G	G	A	3	0.5794	0	0	0	0	0	0.3333	0	0	0	0	0	0	0	0	0	0	0	0	0	0	0	0	0	0	0	0.6667	0	0	0	0	0	0	0
ADGRL2_p.Q78*	ADGRL2	78	GRCh38	chr1	81907175	81907175	C	C	T	3	0.5794	0	0	0	0	0	0	0	0	0	0	0	0	0	0	0	0	0	0	0	0	0	0	0	0	0.3333	0.6667	0	0	0	0	0	0	0
ADGRL2_p.R179C	ADGRL2	179	GRCh38	chr1	81943106	81943106	C	C	T	5	0.5904	0	0	0	0	0	0	0	0	0	0	0	0	0	0	0	0	0	0	0	0	0	0	0	0.2	0	0.6	0	0	0	0	0.2	0	0
ADGRL2_p.R196C	ADGRL2	196	GRCh38	chr1	81943157	81943157	C	C	T	3	1	0	0	0	0	0	0.3333	0	0	0	0	0	0	0	0	0	0	0	0	0	0	0	0	0	0	0	0.3333	0	0	0	0	0.3333	0	0
ADGRL2_p.R206*	ADGRL2	206	GRCh38	chr1	81943187	81943187	C	C	T	3	0.5794	0	0	0	0	0	0	0	0	0	0	0	0	0	0	0	0	0	0	0	0	0	0	0	0	0	0.3333	0	0	0	0	0.6667	0	0
ADGRL2_p.R879Q	ADGRL2	879	GRCh38	chr1	81969302	81969302	G	G	A	4	0.75	0	0	0	0	0	0	0	0.25	0	0	0	0	0	0	0	0	0	0	0	0	0	0	0	0	0	0.5	0	0	0	0	0.25	0	0
ADGRL2_p.S858F	ADGRL2	858	GRCh38	chr1	81969239	81969239	C	C	T	3	0	0	0	0	0	0	0	0	0	0	0	0	0	0	0	0	0	0	0	0	0	0	0	0	0	0	1	0	0	0	0	0	0	0
ADGRL3_c.*1324delA	ADGRL3	noncoding	GRCh38	chr4	62072225	62072225	A	A	-	5	0.3109	0	0	0	0.2	0	0	0	0	0	0	0	0	0	0	0	0	0	0	0	0	0	0	0	0	0	0	0	0	0	0	0.8	0	0
ADGRL3_p.E495K	ADGRL3	495	GRCh38	chr4	61892862	61892862	G	G	A	3	1	0	0	0	0	0	0	0	0	0	0	0	0	0	0	0	0	0.3333	0	0	0	0	0	0	0	0	0.3333	0	0	0	0	0.3333	0	0
ADGRL3_p.R1139*	ADGRL3	1139	GRCh38	chr4	62037758	62037758	C	C	T	3	0.5794	0	0	0	0	0	0	0	0	0	0	0	0	0	0	0	0	0	0	0	0	0	0	0.3333	0	0	0	0	0	0	0	0.6667	0	0
ADGRL3_p.R504R	ADGRL3	504	GRCh38	chr4	61892889	61892889	C	C	A	3	0.5794	0	0	0	0	0	0	0	0	0	0	0	0	0	0	0	0.3333	0	0	0	0	0	0	0	0	0	0.6667	0	0	0	0	0	0	0
ADGRL3_p.R826H	ADGRL3	826	GRCh38	chr4	61948152	61948152	G	G	A	4	0.75	0	0	0	0	0	0.25	0	0	0	0	0	0	0	0	0	0	0	0.25	0	0	0	0	0.5	0	0	0	0	0	0	0	0	0	0
ADGRL3_p.R903W	ADGRL3	903	GRCh38	chr4	61979668	61979668	C	C	T	3	1	0	0	0	0	0	0	0	0	0.3333	0	0	0	0	0	0	0	0	0	0	0	0	0	0	0	0	0.3333	0.3333	0	0	0	0	0	0
ADGRL3_p.V385M	ADGRL3	385	GRCh38	chr4	61733512	61733512	G	G	A	3	1	0	0	0	0	0	0.3333	0	0	0	0	0	0	0	0	0	0	0	0	0	0	0	0	0	0.3333	0	0	0	0	0	0	0	0	0.3333
ADGRL3_p.V879L	ADGRL3	879	GRCh38	chr4	61979596	61979596	G	G	C	3	0.5794	0	0	0	0	0	0	0	0	0	0.3333	0	0	0	0	0	0	0.6667	0	0	0	0	0	0	0	0	0	0	0	0	0	0	0	0
ADGRL4_p.E567K	ADGRL4	567	GRCh38	chr1	78917684	78917684	C	C	T	3	1	0	0.3333	0	0	0	0	0	0	0	0	0	0	0	0	0	0	0	0	0	0	0	0	0	0	0	0.3333	0	0	0	0	0.3333	0	0
ADGRL4_p.E71K	ADGRL4	71	GRCh38	chr1	78946388	78946388	C	C	T	5	0.5904	0	0	0	0	0	0	0	0	0	0.2	0	0	0	0	0	0	0	0	0	0	0	0	0	0	0	0.6	0	0	0	0	0.2	0	0
ADGRL4_p.F451F	ADGRL4	451	GRCh38	chr1	78920291	78920291	G	G	A	3	1	0	0.3333	0	0	0	0	0	0	0	0	0	0	0	0	0	0	0	0.3333	0	0	0	0	0	0	0	0.3333	0	0	0	0	0	0	0
ADGRL4_p.K128T	ADGRL4	128	GRCh38	chr1	78939201	78939201	T	T	G	3	0.5794	0	0	0	0	0	0	0	0	0	0	0	0	0	0	0	0	0	0	0	0	0	0	0	0.3333	0	0	0	0	0	0	0.6667	0	0
ADGRL4_p.R598C	ADGRL4	598	GRCh38	chr1	78893147	78893147	G	G	A	5	0.6555	0	0.2	0	0	0	0	0	0	0	0	0	0	0	0	0	0	0	0	0	0	0	0	0	0	0	0.4	0	0	0	0	0.4	0	0
ADGRL4_p.S438L	ADGRL4	438	GRCh38	chr1	78920331	78920331	G	G	A	3	0	0	0	0	0	0	0	0	0	0	0	0	0	0	0	0	0	0	0	0	0	0	0	0	0	0	1	0	0	0	0	0	0	0
ADGRL4_p.W373*	ADGRL4	373	GRCh38	chr1	78921751	78921751	C	C	T	3	1	0	0	0	0	0	0	0	0.3333	0	0	0	0	0	0	0	0	0	0.3333	0	0	0.3333	0	0	0	0	0	0	0	0	0	0	0	0
ADGRV1_p.A431A	ADGRV1	431	GRCh38	chr5	90628616	90628616	G	G	A	6	0.4842	0	0	0	0	0	0	0	0.1667	0	0	0	0	0	0	0	0	0	0	0	0	0	0	0	0	0	0.6667	0	0	0	0	0.1667	0	0
ADGRV1_p.D1569Vfs*4	ADGRV1	1569	GRCh38	chr5	90658231	90658232	-	-	TCCTGTCCTAAATTTTACGTGTGATTCAGAAAGT	6	0.3552	0	0	0.3333	0	0	0	0	0	0	0	0	0	0	0	0	0	0	0	0	0	0	0	0	0	0	0	0	0	0	0	0.6667	0	0
ADGRV1_p.D3908N	ADGRV1	3908	GRCh38	chr5	90756595	90756595	G	G	A	3	1	0	0	0	0	0	0	0	0	0	0	0	0	0	0	0.3333	0	0	0	0	0	0	0	0	0	0.3333	0.3333	0	0	0	0	0	0	0
ADGRV1_p.E1391K	ADGRV1	1391	GRCh38	chr5	90653745	90653745	G	G	A	3	0	0	0	0	0	0	0	0	0	0	0	0	0	0	0	0	0	0	0	0	0	0	0	0	0	0	1	0	0	0	0	0	0	0
ADGRV1_p.E1535K	ADGRV1	1535	GRCh38	chr5	90658129	90658129	G	G	A	3	0.5794	0	0	0	0	0	0	0	0	0.3333	0	0	0	0	0	0	0	0	0	0	0	0	0	0	0	0	0.6667	0	0	0	0	0	0	0
ADGRV1_p.F1308F	ADGRV1	1308	GRCh38	chr5	90653498	90653498	C	C	T	5	0.3109	0	0	0	0	0	0	0	0	0	0.2	0	0	0	0	0	0	0	0	0	0	0	0	0	0	0	0.8	0	0	0	0	0	0	0
ADGRV1_p.F2580_V2581insFL*	ADGRV1	2580	GRCh38	chr5	90694496	90694497	-	-	TTCCTGTAG	3	0	0	0	0	0	0	0	0	0	0	0	0	0	0	0	0	0	0	0	0	0	0	0	0	0	0	0	0	0	0	0	1	0	0
ADGRV1_p.F4960F	ADGRV1	4960	GRCh38	chr5	90807645	90807645	C	C	T	3	0	0	0	0	0	0	0	0	0	0	0	0	0	0	0	0	0	0	0	0	0	0	0	0	0	0	1	0	0	0	0	0	0	0
ADGRV1_p.F5465Lfs*13	ADGRV1	5465	GRCh38	chr5	90828964	90828964	T	T	-	4	0.75	0	0	0	0	0	0.25	0	0.25	0	0	0	0	0	0	0	0	0	0	0	0	0	0	0	0	0	0	0.5	0	0	0	0	0	0
ADGRV1_p.F5483F	ADGRV1	5483	GRCh38	chr5	90829024	90829024	C	C	T	3	0.5794	0	0	0	0	0	0	0	0	0	0	0	0	0	0	0	0	0	0	0	0	0	0	0	0	0	0.3333	0	0	0	0	0.6667	0	0
ADGRV1_p.H2133Y	ADGRV1	2133	GRCh38	chr5	90685902	90685902	C	C	T	3	0	0	0	0	0	0	0	0	0	0	0	0	0	0	0	0	0	0	0	0	0	0	0	0	0	0	1	0	0	0	0	0	0	0
ADGRV1_p.N1570Vfs*2	ADGRV1	1570	GRCh38	chr5	90658233	90658234	-	-	GTGTGATTCAG	3	0	0	0	0	0	0	0	0	0	0	0	0	0	0	0	0	0	0	0	0	0	0	0	0	0	0	0	0	0	0	0	1	0	0
ADGRV1_p.P735P	ADGRV1	735	GRCh38	chr5	90637913	90637913	G	G	T	3	1	0	0	0	0	0	0	0	0	0	0	0	0	0	0	0.3333	0	0.3333	0	0	0	0	0	0	0	0	0	0	0	0	0	0.3333	0	0
ADGRV1_p.Q3044*	ADGRV1	3044	GRCh38	chr5	90712374	90712374	C	C	T	4	0	0	0	0	0	0	0	0	0	0	0	0	0	0	0	0	0	0	0	0	0	0	0	0	0	0	1	0	0	0	0	0	0	0
ADGRV1_p.R2260*	ADGRV1	2260	GRCh38	chr5	90690868	90690868	C	C	T	4	0.75	0	0	0	0	0	0	0	0	0	0	0	0	0	0	0	0	0	0	0	0	0	0	0	0	0	0.5	0.25	0	0	0	0.25	0	0
ADGRV1_p.R4142W	ADGRV1	4142	GRCh38	chr5	90776473	90776473	C	C	T	10	0.5903	0	0	0	0.1	0	0.1	0	0	0	0	0	0	0	0	0	0	0	0	0	0	0	0	0	0.1	0	0.2	0	0	0	0	0.5	0	0
ADGRV1_p.R4277*	ADGRV1	4277	GRCh38	chr5	90778589	90778589	C	C	T	5	0.5904	0	0	0	0	0	0	0	0	0	0	0	0	0	0	0	0	0	0	0	0	0	0	0	0	0	0.2	0.2	0	0	0	0.6	0	0
ADGRV1_p.R4802*	ADGRV1	4802	GRCh38	chr5	90791233	90791233	C	C	T	8	0.5833	0	0	0	0	0	0	0	0	0	0	0	0	0	0	0	0	0	0	0	0	0	0	0	0.25	0	0	0.125	0	0	0	0.5	0.125	0
ADGRV1_p.R5246Q	ADGRV1	5246	GRCh38	chr5	90810997	90810997	G	G	A	3	0.5794	0	0	0	0	0	0	0	0	0	0.3333	0	0	0	0	0	0	0	0	0	0	0	0	0	0	0	0.6667	0	0	0	0	0	0	0
ADGRV1_p.R5277C	ADGRV1	5277	GRCh38	chr5	90811089	90811089	C	C	T	3	1	0	0	0	0.3333	0	0	0	0	0	0	0	0	0	0	0	0	0.3333	0	0	0	0	0	0	0	0	0	0	0	0	0	0.3333	0	0
ADGRV1_p.R5688Q	ADGRV1	5688	GRCh38	chr5	90848680	90848680	G	G	A	4	0.75	0	0	0.25	0	0	0	0	0	0.25	0	0	0	0	0	0	0	0	0	0	0	0	0	0	0	0	0	0	0	0	0	0.5	0	0
ADGRV1_p.S1982Ffs*2	ADGRV1	1982	GRCh38	chr5	90683859	90683860	-	-	T	3	1	0	0	0	0	0	0.3333	0	0	0	0	0	0.3333	0	0	0	0	0	0	0	0	0	0	0.3333	0	0	0	0	0	0	0	0	0	0
ADGRV1_p.S5501F	ADGRV1	5501	GRCh38	chr5	90829077	90829077	C	C	T	3	0	0	0	0	0	0	0	0	0	0	0	0	0	0	0	0	0	0	0	0	0	0	0	0	0	0	1	0	0	0	0	0	0	0
ADGRV1_p.Y1610Tfs*36	ADGRV1	1610	GRCh38	chr5	90672616	90672616	T	T	-	3	1	0	0	0	0	0	0.3333	0	0	0	0	0	0	0	0	0	0	0	0	0	0	0	0	0	0	0	0	0.3333	0	0	0	0.3333	0	0
ADH1A_p.E257K	ADH1A	257	GRCh38	chr4	99282405	99282405	C	C	T	4	0	0	0	0	0	0	0	0	0	0	0	0	0	0	0	0	0	0	0	0	0	0	0	0	0	0	1	0	0	0	0	0	0	0
ADH1A_p.N115N	ADH1A	115	GRCh38	chr4	99284718	99284718	G	G	A	3	1	0	0	0	0	0	0.3333	0	0	0.3333	0	0	0	0	0	0	0	0	0	0	0	0	0	0	0	0	0	0	0	0	0	0.3333	0	0
ADH1A_p.P107L	ADH1A	107	GRCh38	chr4	99284743	99284743	G	G	A	3	0.5794	0	0.3333	0	0	0	0	0	0	0	0	0	0	0	0	0	0	0	0	0	0	0	0	0	0	0	0	0.6667	0	0	0	0	0	0
ADH1A_p.R38C	ADH1A	38	GRCh38	chr4	99287572	99287572	G	G	A	6	0.4842	0	0	0	0	0	0	0	0	0.1667	0	0	0	0	0	0	0	0	0	0	0	0	0	0	0	0	0.6667	0	0	0	0	0.1667	0	0
ADH1A_p.S342L	ADH1A	342	GRCh38	chr4	99279504	99279504	G	G	A	4	0	0	0	0	0	0	0	0	0	0	0	0	0	0	0	0	0	0	0	0	0	0	0	0	0	0	1	0	0	0	0	0	0	0
ADH1B_p.E257K	ADH1B	257	GRCh38	chr4	99313880	99313880	C	C	T	6	0	0	0	0	0	0	0	0	0	0	0	0	0	0	0	0	0	0	0	0	0	0	0	0	0	0	1	0	0	0	0	0	0	0
ADH1B_p.G366G	ADH1B	366	GRCh38	chr4	99310770	99310770	C	C	T	3	0.5794	0	0	0	0	0	0	0	0	0	0	0	0	0	0	0	0	0.3333	0	0	0	0	0	0	0	0	0.6667	0	0	0	0	0	0	0
ADH1C_c.*137G>T	ADH1C	noncoding	GRCh38	chr4	99336615	99336615	C	C	A	4	0.75	0	0	0	0	0	0	0	0	0	0	0	0	0	0	0	0	0	0	0	0	0	0	0	0.25	0	0	0	0	0	0	0.5	0.25	0
ADH1C_p.D126N	ADH1C	126	GRCh38	chr4	99345053	99345053	C	C	T	3	0	0	0	0	0	0	0	0	0	0	0	0	0	0	0	0	0	0	0	0	0	0	0	0	0	0	1	0	0	0	0	0	0	0
ADH1C_p.E257K	ADH1C	257	GRCh38	chr4	99342854	99342854	C	C	T	3	0	0	0	0	0	0	0	0	0	0	0	0	0	0	0	0	0	0	0	0	0	0	0	0	0	0	1	0	0	0	0	0	0	0
ADH1C_p.G322G	ADH1C	322	GRCh38	chr4	99339714	99339714	G	G	T	3	1	0	0	0	0	0	0.3333	0	0	0	0	0	0	0	0	0	0	0	0	0	0	0	0	0	0	0	0.3333	0	0	0	0	0.3333	0	0
ADH1C_p.G5E	ADH1C	5	GRCh38	chr4	99352662	99352662	C	C	T	5	0.3109	0	0	0	0	0	0	0	0	0	0	0	0	0	0	0	0	0	0	0	0	0	0	0.2	0	0	0.8	0	0	0	0	0	0	0
ADH1C_p.K19N	ADH1C	19	GRCh38	chr4	99347808	99347808	C	C	A	3	0.5794	0	0	0	0	0	0	0	0	0	0	0	0	0	0	0	0	0	0	0	0	0	0	0	0.3333	0	0	0	0	0	0	0.6667	0	0
ADH1C_p.S178L	ADH1C	178	GRCh38	chr4	99344896	99344896	G	G	A	3	0.5794	0	0.3333	0	0	0	0	0	0	0	0	0	0	0	0	0	0	0	0	0	0	0	0	0	0	0	0.6667	0	0	0	0	0	0	0
ADH1C_p.S266L	ADH1C	266	GRCh38	chr4	99342826	99342826	G	G	A	8	0.1812	0	0	0	0.125	0	0	0	0	0	0	0	0	0	0	0	0	0	0	0	0	0	0	0	0	0	0.875	0	0	0	0	0	0	0
ADH5_p.R369*	ADH5	369	GRCh38	chr4	99072437	99072437	G	G	A	4	0.75	0	0	0	0	0	0.25	0	0	0	0	0	0	0	0	0	0	0	0	0	0.25	0	0	0	0	0	0	0	0	0	0	0.5	0	0
ADH6_p.A165T	ADH6	165	GRCh38	chr4	99210156	99210156	C	C	T	3	0.5794	0	0	0.3333	0	0	0	0	0	0	0	0	0	0	0	0	0	0	0	0	0	0	0	0	0	0	0	0	0	0	0	0.6667	0	0
ADH6_p.E339D	ADH6	339	GRCh38	chr4	99205011	99205011	C	C	A	4	0	0	0	0	0	0	0	0	0	0	0	0	0	0	0	0	0	0	0	0	0	0	0	0	0	0	0	0	0	0	0	1	0	0
ADH6_p.R38C	ADH6	38	GRCh38	chr4	99216169	99216169	G	G	A	4	0.4056	0	0	0	0	0	0	0	0	0	0	0	0	0	0	0	0	0	0	0	0	0	0	0	0	0	0.75	0	0	0	0	0.25	0	0
ADH7_p.R50C	ADH7	50	GRCh38	chr4	99429540	99429540	G	G	A	3	1	0	0	0	0.3333	0	0	0	0	0	0	0	0	0	0	0	0	0	0	0	0	0	0	0	0	0	0.3333	0	0	0.3333	0	0	0	0
ADHFE1_c.888-88delT	ADHFE1	noncoding	GRCh38	chr8	66453963	66453963	T	T	-	18	0.3383	0	0	0.0556	0.0556	0	0.2778	0	0	0	0	0	0	0	0	0	0	0	0	0	0	0	0	0	0	0	0	0.6111	0	0	0	0	0	0
ADHFE1_p.A432T	ADHFE1	432	GRCh38	chr8	66460439	66460439	G	G	A	3	0	0	0	0	0	0	0	0	0	0	0	0	0	0	0	0	0	0	0	0	0	0	0	0	0	0	0	0	0	0	0	1	0	0
ADHFE1_p.F412F	ADHFE1	412	GRCh38	chr8	66460381	66460381	C	C	T	4	1	0	0	0	0	0	0.25	0	0	0	0	0	0	0	0	0	0	0	0	0	0	0	0	0	0.25	0	0.25	0	0	0	0	0.25	0	0
ADHFE1_p.S213L	ADHFE1	213	GRCh38	chr8	66448874	66448874	C	C	T	3	0	0	0	0	0	0	0	0	0	0	0	0	0	0	0	0	0	0	0	0	0	0	0	0	0	0	0	0	0	0	0	1	0	0
ADHFE1_p.S96F	ADHFE1	96	GRCh38	chr8	66444682	66444682	C	C	T	3	0	0	0	0	0	0	0	0	0	0	0	0	0	0	0	0	0	0	0	0	0	0	0	0	0	0	1	0	0	0	0	0	0	0
ADIPOR1_p.F145F	ADIPOR1	145	GRCh38	chr1	202945165	202945165	G	G	A	3	1	0	0	0	0.3333	0	0	0	0	0	0	0	0	0	0	0	0	0	0	0	0.3333	0	0	0	0	0	0	0	0	0	0	0.3333	0	0
ADIPOR1_p.G278G	ADIPOR1	278	GRCh38	chr1	202942190	202942190	G	G	A	3	1	0	0	0	0	0	0.3333	0	0	0	0	0	0	0	0	0	0	0	0	0	0.3333	0	0	0	0	0	0	0.3333	0	0	0	0	0	0
ADIPOR2_c.*2A>C	ADIPOR2	noncoding	GRCh38	chr12	1786074	1786074	A	A	C	3	0.5794	0	0	0	0	0	0	0	0	0	0	0	0	0	0	0	0	0	0	0	0.6667	0	0	0	0	0	0	0	0	0	0	0.3333	0	0
ADIPOR2_p.A306T	ADIPOR2	306	GRCh38	chr12	1783957	1783957	G	G	A	4	0.75	0	0	0	0	0	0.5	0	0	0	0	0	0	0	0	0	0.25	0	0	0	0	0	0	0	0	0	0	0	0	0	0	0.25	0	0
ADNP_p.D967D	ADNP	967	GRCh38	chr20	50891813	50891813	G	G	A	3	1	0	0	0.3333	0	0	0	0	0	0	0	0	0	0	0	0	0	0	0	0	0	0	0	0	0	0	0	0.3333	0	0	0	0.3333	0	0
ADNP_p.F465F	ADNP	465	GRCh38	chr20	50893319	50893319	G	G	A	5	0.5904	0	0	0	0	0	0	0	0	0	0	0	0	0	0	0	0	0	0	0	0	0	0	0	0.2	0	0.2	0	0	0	0	0.6	0	0
ADNP_p.I22Yfs*14	ADNP	22	GRCh38	chr20	50903933	50903933	T	T	-	5	0.5904	0	0	0	0	0	0.2	0	0	0	0	0	0	0	0	0	0	0	0	0	0	0	0	0	0	0	0	0.6	0	0	0	0.2	0	0
ADNP_p.I903I	ADNP	903	GRCh38	chr20	50892005	50892005	G	G	T	3	1	0	0	0	0	0	0.3333	0	0	0	0	0	0	0	0	0	0	0	0	0	0	0	0	0	0.3333	0	0	0	0	0	0	0.3333	0	0
ADNP_p.N905N	ADNP	905	GRCh38	chr20	50891999	50891999	G	G	A	3	1	0	0	0	0.3333	0	0	0	0	0	0	0	0	0	0	0.3333	0	0	0	0	0	0.3333	0	0	0	0	0	0	0	0	0	0	0	0
ADNP_p.R225*	ADNP	225	GRCh38	chr20	50894041	50894041	G	G	A	3	0	0	0	0	0	0	0	0	0	0	0	0	0	0	0	0	0	0	0	0	0	0	0	0	0	0	0	0	0	0	0	1	0	0
ADNP_p.R306*	ADNP	306	GRCh38	chr20	50893798	50893798	G	G	A	4	0.75	0	0	0	0.25	0	0	0	0	0	0	0	0	0	0	0	0	0	0	0	0	0	0	0	0.25	0	0	0	0	0	0	0.5	0	0
ADNP_p.S213L	ADNP	213	GRCh38	chr20	50894076	50894076	G	G	A	3	0.5794	0	0	0	0	0	0	0	0	0	0	0	0	0	0	0	0	0	0	0	0	0	0	0	0.3333	0	0	0	0	0	0	0.6667	0	0
ADNP2_p.K1045Nfs*29	ADNP2	1045	GRCh38	chr18	80138543	80138543	A	A	-	4	0.75	0	0	0	0	0	0.25	0	0	0	0	0	0	0	0	0.25	0	0	0	0	0	0	0	0	0	0	0	0.5	0	0	0	0	0	0
ADNP2_p.P324Lfs*8	ADNP2	324	GRCh38	chr18	80136378	80136378	C	C	-	13	0.4935	0	0	0	0	0.0769	0.2308	0	0	0	0	0	0	0	0	0	0	0	0	0	0	0	0	0	0	0	0	0.3077	0	0	0	0.3846	0	0
ADNP2_p.T264T	ADNP2	264	GRCh38	chr18	80136205	80136205	G	G	A	3	0.5794	0	0	0	0	0	0	0	0	0	0	0	0	0	0	0	0	0	0	0	0	0	0	0	0	0	0	0.3333	0	0	0	0.6667	0	0
ADO_c.*1953delT	ADO	noncoding	GRCh38	chr10	62807817	62807817	T	T	-	9	0.5966	0	0	0	0.3333	0.1111	0.2222	0	0	0	0	0	0	0	0	0	0	0	0	0	0	0	0	0	0	0	0	0	0	0	0	0.3333	0	0
ADO_c.*821delT	ADO	noncoding	GRCh38	chr10	62806687	62806687	T	T	-	3	0	0	0	0	0	0	1	0	0	0	0	0	0	0	0	0	0	0	0	0	0	0	0	0	0	0	0	0	0	0	0	0	0	0
ADORA1_p.F185L	ADORA1	185	GRCh38	chr1	203165474	203165474	C	C	A	3	1	0	0	0	0.3333	0	0.3333	0	0	0	0	0	0	0	0	0	0	0	0	0	0	0	0	0	0	0	0	0	0	0	0	0.3333	0	0
ADORA1_p.P222P	ADORA1	222	GRCh38	chr1	203165585	203165585	G	G	A	3	1	0	0	0	0	0	0.3333	0	0	0	0	0	0	0	0	0	0	0	0	0	0	0	0	0	0	0	0	0.3333	0	0	0	0.3333	0	0
ADORA1_p.R122Gfs*7	ADORA1	122	GRCh38	chr1	203165278	203165278	C	C	-	3	0	0	0	0	0	0	0	0	0	0	0	0	0	0	0	0	0	0	0	0	0	0	0	0	0	0	0	0	0	0	0	1	0	0
ADORA2A_p.S132L	ADORA2A	132	GRCh38	chr22	24440645	24440645	C	C	T	4	0.4056	0	0	0	0	0	0.25	0	0	0	0	0	0	0	0	0	0	0	0	0	0	0	0	0	0	0	0	0	0	0	0	0.75	0	0
ADORA3_p.A195T	ADORA3	195	GRCh38	chr1	111500324	111500324	C	C	T	3	1	0	0	0	0	0	0	0	0	0	0	0	0	0	0	0	0	0	0.3333	0	0	0.3333	0	0	0	0	0	0.3333	0	0	0	0	0	0
ADORA3_p.T149T	ADORA3	149	GRCh38	chr1	111488792	111488792	C	C	T	4	1	0	0	0	0	0	0.25	0	0	0	0	0	0	0	0	0	0	0.25	0	0	0	0	0	0	0	0	0.25	0	0	0	0	0.25	0	0
ADPGK_p.R474*	ADPGK	474	GRCh38	chr15	72752412	72752412	G	G	A	3	0.5794	0	0	0.3333	0	0	0	0	0	0	0	0	0	0	0	0	0	0	0	0	0	0	0	0	0	0	0	0	0	0	0	0.6667	0	0
ADPRH_p.A174A	ADPRH	174	GRCh38	chr3	119586508	119586508	G	G	A	3	1	0	0	0	0	0	0.3333	0	0	0	0.3333	0	0	0	0	0	0	0	0	0	0	0	0	0	0	0	0	0	0	0.3333	0	0	0	0
ADPRH_p.D55D	ADPRH	55	GRCh38	chr3	119582334	119582334	C	C	T	3	0.5794	0	0	0	0	0	0	0	0	0	0	0	0	0	0	0	0	0	0	0	0	0	0	0.3333	0	0	0	0	0	0	0	0.6667	0	0
ADPRH_p.F249F	ADPRH	249	GRCh38	chr3	119587551	119587551	C	C	T	3	0	0	0	0	0	0	0	0	0	0	0	0	0	0	0	0	0	0	0	0	0	0	0	0	0	0	0	0	0	0	0	1	0	0
ADPRH_p.L347L	ADPRH	347	GRCh38	chr3	119587845	119587845	C	C	T	3	0.5794	0	0	0	0	0	0	0	0	0	0	0	0	0	0	0	0.3333	0	0	0	0	0	0	0	0	0	0	0	0	0	0	0.6667	0	0
ADPRHL1_p.I63I	ADPRHL1	63	GRCh38	chr13	113453249	113453249	G	G	A	3	1	0	0	0	0	0	0	0	0	0.3333	0	0	0	0	0	0	0	0	0	0	0	0	0	0	0	0	0.3333	0	0	0	0	0.3333	0	0
ADPRHL1_p.I90I	ADPRHL1	90	GRCh38	chr13	113444534	113444534	G	G	A	4	1	0	0	0.25	0	0	0	0	0	0	0	0	0	0	0	0	0	0	0	0	0	0	0	0	0.25	0	0.25	0	0	0	0	0.25	0	0
ADPRHL1_p.L324L	ADPRHL1	324	GRCh38	chr13	113422915	113422915	G	G	A	3	0	0	1	0	0	0	0	0	0	0	0	0	0	0	0	0	0	0	0	0	0	0	0	0	0	0	0	0	0	0	0	0	0	0
ADPRHL1_p.R198W	ADPRHL1	198	GRCh38	chr13	113429006	113429006	G	G	A	3	0.5794	0	0	0	0	0	0	0	0	0	0	0	0	0	0	0	0.3333	0	0	0	0	0	0	0	0	0	0	0	0	0	0	0.6667	0	0
ADPRHL1_p.S265L	ADPRHL1	265	GRCh38	chr13	113424330	113424330	G	G	A	3	0.5794	0	0.3333	0	0	0	0	0	0	0	0	0	0	0	0	0	0	0	0	0	0	0	0	0	0	0	0	0	0	0	0	0.6667	0	0
ADPRHL1_p.T65T	ADPRHL1	65	GRCh38	chr13	113453243	113453243	G	G	A	3	1	0	0	0.3333	0	0	0	0	0	0	0	0	0	0	0	0.3333	0	0	0	0	0	0	0	0	0	0	0	0	0	0	0	0.3333	0	0
ADPRHL2_p.S228S	ADPRHL2	228	GRCh38	chr1	36092077	36092077	C	C	T	3	1	0	0	0	0.3333	0	0	0	0	0	0	0	0	0	0	0	0	0	0	0	0	0	0	0	0	0	0.3333	0	0	0	0	0.3333	0	0
ADRA1A_p.A112A	ADRA1A	112	GRCh38	chr8	26864634	26864634	C	C	T	3	0.5794	0	0	0	0	0	0.3333	0	0	0	0	0	0	0	0	0	0	0	0	0	0	0	0	0	0	0	0	0	0	0	0	0.6667	0	0
ADRA1A_p.S83S	ADRA1A	83	GRCh38	chr8	26864721	26864721	G	G	A	3	1	0	0	0	0	0	0.3333	0	0	0	0	0	0	0	0	0	0	0	0	0	0	0	0	0	0	0	0.3333	0	0	0	0	0.3333	0	0
ADRA1A_p.V394I	ADRA1A	394	GRCh38	chr8	26770370	26770370	C	C	T	4	0.75	0	0	0.25	0.25	0	0	0	0	0	0	0	0	0	0	0	0	0	0	0	0	0	0	0	0	0	0	0.5	0	0	0	0	0	0
ADRA1B_p.C195C	ADRA1B	195	GRCh38	chr5	159917490	159917490	C	C	T	3	0.5794	0	0	0	0	0	0.3333	0	0	0	0	0	0	0	0	0	0	0	0	0	0	0	0	0	0	0	0	0	0	0	0	0.6667	0	0
ADRA1B_p.D327Tfs*88	ADRA1B	327	GRCh38	chr5	159971902	159971902	C	C	-	3	1	0	0	0	0	0	0	0	0	0	0.3333	0	0	0	0	0	0	0	0	0	0	0	0	0	0	0	0	0.3333	0	0	0	0.3333	0	0
ADRA1B_p.R143H	ADRA1B	143	GRCh38	chr5	159917333	159917333	G	G	A	3	1	0	0	0	0.3333	0	0	0	0	0	0	0	0	0	0	0	0.3333	0	0	0	0	0	0	0	0	0	0	0	0	0	0	0.3333	0	0
ADRA1B_p.R77W	ADRA1B	77	GRCh38	chr5	159917134	159917134	C	C	T	3	1	0	0	0	0	0	0	0	0	0	0	0	0	0	0	0	0	0	0	0	0	0	0	0	0.3333	0	0	0.3333	0	0	0	0.3333	0	0
ADRA1D_c.*825delA	ADRA1D	noncoding	GRCh38	chr20	4220698	4220698	T	T	-	6	0.3552	0	0	0	0	0	0	0	0.3333	0	0	0	0	0	0	0	0	0	0	0	0	0	0	0	0	0	0	0	0	0	0	0.6667	0	0
ADRA1D_p.A554T	ADRA1D	554	GRCh38	chr20	4221582	4221582	C	C	T	3	0.5794	0	0	0.3333	0	0	0	0	0	0	0	0	0	0	0	0	0.6667	0	0	0	0	0	0	0	0	0	0	0	0	0	0	0	0	0
ADRA2A_c.*1367delT	ADRA2A	noncoding	GRCh38	chr10	111080753	111080753	T	T	-	7	0.3509	0	0	0	0	0	0.5714	0	0	0	0	0	0	0	0	0	0	0	0	0	0	0	0	0	0	0	0	0	0	0	0	0.4286	0	0
ADRA2A_c.*51delG	ADRA2A	noncoding	GRCh38	chr10	111079440	111079440	G	G	-	3	0.5794	0	0	0	0	0	0.6667	0	0	0	0	0	0	0	0	0	0	0	0	0	0	0	0	0	0	0	0	0	0	0	0	0.3333	0	0
ADRA2A_p.G36Afs*12	ADRA2A	36	GRCh38	chr10	111078098	111078098	G	G	-	4	1	0	0	0	0	0	0.25	0	0.25	0	0	0	0	0	0	0	0	0	0	0	0	0	0	0	0	0	0	0	0	0	0	0.25	0.25	0
ADRA2B_p.D58N	ADRA2B	58	GRCh38	chr2	96115978	96115978	C	C	T	3	0.5794	0	0	0	0	0	0	0	0	0	0.3333	0	0	0	0	0	0	0	0	0	0	0	0	0	0	0	0	0	0	0	0	0.6667	0	0
ADRA2B_p.D92N	ADRA2B	92	GRCh38	chr2	96115876	96115876	C	C	T	4	0.4056	0	0	0	0	0	0	0	0	0	0	0	0	0	0	0	0	0	0	0	0	0	0	0	0	0	0	0.25	0	0	0	0.75	0	0
ADRA2B_p.I178I	ADRA2B	178	GRCh38	chr2	96115616	96115616	G	G	A	3	1	0	0.3333	0	0	0	0	0	0	0	0	0	0	0	0	0	0	0	0	0	0	0	0	0	0	0	0.3333	0	0	0	0	0.3333	0	0
ADRA2B_p.S250S	ADRA2B	250	GRCh38	chr2	96115400	96115400	C	C	T	4	0.75	0	0	0	0	0	0	0	0	0	0	0	0	0	0	0	0	0	0	0	0	0	0	0	0.25	0	0	0.25	0	0	0	0.5	0	0
ADRB1_c.*1183delT	ADRB1	noncoding	GRCh38	chr10	114046741	114046741	T	T	-	11	0.3586	0.0909	0	0	0	0	0.2727	0	0	0	0	0	0	0	0	0	0	0	0	0	0	0	0	0	0	0	0	0	0	0	0	0.6364	0	0
ADRB1_c.*213delT	ADRB1	noncoding	GRCh38	chr10	114045770	114045770	T	T	-	3	0.5794	0.3333	0	0	0	0	0	0	0	0	0	0	0	0	0	0	0	0	0	0	0	0	0	0	0	0	0	0	0	0	0	0.6667	0	0
ADRB1_c.*915delA	ADRB1	noncoding	GRCh38	chr10	114046474	114046474	A	A	-	6	0.4842	0	0	0	0	0	0.6667	0	0	0	0	0	0	0	0	0	0	0	0	0	0	0	0	0	0.1667	0	0	0	0	0	0	0.1667	0	0
ADRB2_p.R343C	ADRB2	343	GRCh38	chr5	148827858	148827858	C	C	T	3	1	0	0	0	0	0	0.3333	0	0	0	0	0	0	0	0	0.3333	0	0	0	0	0	0	0	0	0	0	0	0	0	0	0	0.3333	0	0
ADRBK1_c.*979delC	ADRBK1	noncoding	GRCh38	chr11	67286423	67286423	C	C	-	6	0.2515	0	0	0	0.1667	0	0	0	0	0	0	0	0	0	0	0	0	0	0	0	0	0	0	0	0	0	0	0	0	0	0	0.8333	0	0
ADRBK1_p.R516W	ADRBK1	516	GRCh38	chr11	67284265	67284265	C	C	T	3	0.5794	0	0	0	0	0	0.3333	0	0	0	0	0	0	0	0	0	0	0	0	0	0	0	0	0	0	0	0	0.6667	0	0	0	0	0	0
ADRBK2_p.A331T	ADRBK2	331	GRCh38	chr22	25690222	25690222	G	G	A	3	1	0	0	0	0	0	0	0	0	0	0	0	0	0.3333	0	0	0	0	0	0	0	0	0	0	0	0	0	0	0	0	0	0.3333	0	0.3333
ADRBK2_p.R158Q	ADRBK2	158	GRCh38	chr22	25667770	25667770	G	G	A	3	0.5794	0	0	0	0	0	0	0	0	0	0	0	0	0	0	0.3333	0	0	0	0	0	0	0	0	0	0	0	0	0	0	0	0.6667	0	0
ADRM1_c.*8G>A	ADRM1	noncoding	GRCh38	chr20	62308769	62308769	G	G	A	3	1	0	0	0	0	0	0	0	0	0	0	0	0	0	0	0.3333	0	0	0	0	0	0	0	0	0	0	0	0.3333	0	0	0	0.3333	0	0
ADSL_p.S474S	ADSL	474	GRCh38	chr22	40366489	40366489	C	C	T	7	0.4911	0	0	0	0	0	0.2857	0	0	0	0	0	0	0	0	0	0	0	0	0	0	0	0	0	0	0.1429	0	0	0	0	0	0.5714	0	0
ADSS_p.R430*	ADSS	430	GRCh38	chr1	244411317	244411317	G	G	A	4	0.4056	0	0	0	0	0	0.25	0	0	0	0	0	0	0	0	0	0	0	0	0	0	0	0	0	0	0	0	0	0	0	0	0.75	0	0
AEBP1_p.D469N	AEBP1	469	GRCh38	chr7	44110729	44110729	G	G	A	3	0.5794	0	0	0	0	0	0	0	0	0	0	0	0	0	0	0	0	0	0	0	0	0	0	0	0	0	0	0.3333	0	0	0	0.6667	0	0
AEBP1_p.P142L	AEBP1	142	GRCh38	chr7	44106717	44106717	C	C	T	3	0.5794	0	0	0	0	0	0.6667	0	0	0	0	0	0	0	0	0	0	0.3333	0	0	0	0	0	0	0	0	0	0	0	0	0	0	0	0
AEBP2_c.*297delT	AEBP2	noncoding	GRCh38	chr12	19519010	19519010	T	T	-	3	0	0	0	0	0	0	0	0	0	0	0	0	0	0	0	0	0	0	0	0	0	0	0	0	0	0	0	0	0	0	0	1	0	0
AFAP1_c.1646-10delT	AFAP1	noncoding	GRCh38	chr4	7774913	7774913	A	A	-	6	0.3552	0	0	0	0	0	0	0	0	0	0	0	0	0	0	0	0	0	0	0	0	0	0	0	0	0	0	0.3333	0	0	0	0.6667	0	0
AFAP1_p.N355N	AFAP1	355	GRCh38	chr4	7800643	7800643	G	G	A	3	0.5794	0	0	0	0	0	0	0	0	0	0	0	0	0	0	0	0	0	0	0	0	0	0	0	0	0	0	0.3333	0	0	0	0.6667	0	0
AFAP1_p.R596*	AFAP1	596	GRCh38	chr4	7774763	7774763	G	G	A	3	0.5794	0	0	0	0	0	0	0	0	0	0	0	0	0	0	0	0	0	0.3333	0	0	0	0	0	0	0	0	0	0	0	0	0.6667	0	0
AFAP1_p.S668F	AFAP1	668	GRCh38	chr4	7769007	7769007	G	G	A	3	1	0	0.3333	0	0	0	0	0	0	0	0	0	0	0	0	0	0	0	0	0	0	0	0	0	0	0	0.3333	0	0	0	0	0.3333	0	0
AFAP1_p.V700I	AFAP1	700	GRCh38	chr4	7768912	7768912	C	C	T	3	0.5794	0	0	0	0	0	0	0	0	0	0	0	0	0	0	0	0	0	0	0	0	0	0	0	0	0	0	0.3333	0	0	0	0.6667	0	0
AFAP1L1_p.A519V	AFAP1L1	519	GRCh38	chr5	149319658	149319658	C	C	T	3	1	0	0	0	0	0	0	0	0	0	0	0	0	0	0	0	0.3333	0	0.3333	0	0	0	0	0	0	0	0	0	0	0	0	0.3333	0	0
AFAP1L1_p.F233F	AFAP1L1	233	GRCh38	chr5	149307565	149307565	C	C	T	4	0.75	0	0	0	0	0	0.25	0	0	0	0	0	0	0	0	0	0	0	0	0	0	0	0	0	0.5	0	0	0.25	0	0	0	0	0	0
AFAP1L1_p.F68F	AFAP1L1	68	GRCh38	chr5	149300329	149300329	C	C	T	4	1	0	0	0	0	0	0.25	0	0	0	0	0	0	0	0	0	0	0	0	0	0	0	0	0	0.25	0	0	0.25	0	0	0	0.25	0	0
AFAP1L1_p.R84W	AFAP1L1	84	GRCh38	chr5	149301153	149301153	C	C	T	3	1	0	0	0	0	0	0	0	0	0	0	0	0	0	0	0	0	0	0	0	0.3333	0	0	0	0	0	0	0.3333	0	0	0	0.3333	0	0
AFAP1L1_p.S353S	AFAP1L1	353	GRCh38	chr5	149315859	149315859	C	C	T	3	0.5794	0	0	0	0	0	0.3333	0	0	0	0	0	0	0	0	0	0	0	0	0	0	0	0	0	0	0	0	0	0	0	0	0.6667	0	0
AFAP1L2_p.D491N	AFAP1L2	491	GRCh38	chr10	114301425	114301425	C	C	T	4	1	0	0	0.25	0	0	0	0	0	0	0	0	0	0	0	0	0	0.25	0	0	0	0	0	0	0	0	0.25	0	0	0	0	0.25	0	0
AFAP1L2_p.E355K	AFAP1L2	355	GRCh38	chr10	114307814	114307814	C	C	T	4	0.4056	0	0	0	0	0	0	0	0	0	0	0	0	0	0	0	0	0	0	0	0	0	0	0	0	0	0.75	0	0	0	0	0.25	0	0
AFAP1L2_p.I490I	AFAP1L2	490	GRCh38	chr10	114301426	114301426	G	G	A	4	0.4056	0	0	0	0	0	0.25	0	0	0	0	0	0	0	0	0	0	0	0	0	0	0	0	0	0	0	0	0	0	0	0	0.75	0	0
AFAP1L2_p.P285T	AFAP1L2	285	GRCh38	chr10	114310383	114310383	G	G	T	3	1	0	0	0	0	0	0	0	0	0	0	0	0	0	0	0	0	0.3333	0.3333	0	0	0	0	0	0	0	0	0	0	0	0	0.3333	0	0
AFF1_c.*4757delT	AFF1	noncoding	GRCh38	chr4	87140451	87140451	T	T	-	3	0	0	0	0	0	0	0	0	0	0	0	0	0	0	0	0	0	0	0	0	0	0	0	0	0	0	0	0	0	0	0	1	0	0
AFF1_c.*5157delT	AFF1	noncoding	GRCh38	chr4	87140850	87140850	T	T	-	10	0.1412	0	0	0	0	0.1	0	0	0	0	0	0	0	0	0	0	0	0	0	0	0	0	0	0	0	0	0	0	0	0	0	0.9	0	0
AFF1_p.F1081F	AFF1	1081	GRCh38	chr4	87132361	87132361	C	C	T	3	0.5794	0	0	0	0.3333	0	0	0	0	0	0	0	0	0	0	0	0	0	0	0	0	0	0	0	0	0	0	0	0	0	0	0.6667	0	0
AFF2_p.D42N	AFF2	42	GRCh38	chrX	148652075	148652075	G	G	A	3	1	0	0	0	0.3333	0	0	0	0	0	0	0	0	0	0	0	0	0	0	0	0	0	0	0	0	0	0.3333	0	0	0	0	0.3333	0	0
AFF2_p.E232*	AFF2	232	GRCh38	chrX	148662421	148662421	G	G	T	3	0.5794	0	0	0.3333	0	0	0	0	0	0	0	0	0	0	0	0	0	0	0	0	0	0	0	0	0	0	0	0	0	0	0	0.6667	0	0
AFF2_p.K119N	AFF2	119	GRCh38	chrX	148662084	148662084	G	G	T	3	0.5794	0	0	0	0	0	0	0	0	0	0	0	0	0	0	0	0	0	0	0	0	0	0	0	0.3333	0	0	0	0	0	0	0.6667	0	0
AFF2_p.K629Nfs*126	AFF2	629	GRCh38	chrX	148955927	148955927	A	A	-	3	0.5794	0	0	0	0	0	0	0	0	0	0	0	0	0	0	0	0	0	0	0	0	0	0	0	0	0	0	0.3333	0	0	0	0.6667	0	0
AFF2_p.K868T	AFF2	868	GRCh38	chrX	148958371	148958371	A	A	C	4	0.4056	0	0	0	0	0	0	0	0.25	0	0	0	0	0	0	0	0	0	0	0	0	0	0	0	0	0	0	0.75	0	0	0	0	0	0
AFF2_p.K978Rfs*65	AFF2	978	GRCh38	chrX	148966804	148966804	A	A	-	3	0.5794	0	0	0	0	0	0.3333	0	0	0	0	0	0	0	0	0	0	0	0	0	0	0	0	0	0	0	0	0	0	0	0	0.6667	0	0
AFF2_p.R28Gfs*30	AFF2	28	GRCh38	chrX	148652027	148652027	A	A	-	3	1	0.3333	0	0	0	0	0	0	0	0	0	0	0	0	0	0	0	0	0	0	0	0	0	0	0	0	0	0.3333	0	0	0	0.3333	0	0
AFF2_p.R597H	AFF2	597	GRCh38	chrX	148955835	148955835	G	G	A	3	0.5794	0	0	0	0	0	0	0	0	0	0	0	0	0	0	0	0	0.3333	0	0	0	0	0	0.6667	0	0	0	0	0	0	0	0	0	0
AFF2_p.T574T	AFF2	574	GRCh38	chrX	148955767	148955767	G	G	A	3	0	0	0	0	0	0	0	0	0	0	0	0	0	0	0	0	0	0	0	0	0	0	0	0	0	0	1	0	0	0	0	0	0	0
AFF3_c.175-129G>A	AFF3	noncoding	GRCh38	chr2	100007589	100007589	C	C	T	4	0	0	0	0	0	0	0	0	0	0	0	0	0	0	0	0	0	0	0	0	0	0	0	0	0	0	0	0	0	0	0	1	0	0
AFF3_p.D827D	AFF3	827	GRCh38	chr2	99587264	99587264	G	G	A	3	1	0	0	0	0	0	0	0	0	0	0.3333	0	0	0	0	0	0	0	0	0	0	0	0	0	0	0	0	0.3333	0	0	0	0.3333	0	0
AFF3_p.E894K	AFF3	894	GRCh38	chr2	99582911	99582911	C	C	T	3	0.5794	0	0.6667	0	0	0	0	0	0	0	0	0	0	0	0	0	0	0	0.3333	0	0	0	0	0	0	0	0	0	0	0	0	0	0	0
AFF3_p.F970F	AFF3	970	GRCh38	chr2	99578335	99578335	G	G	A	3	0.5794	0	0	0	0	0	0	0	0	0	0	0	0	0	0	0	0	0	0	0	0	0	0	0	0	0	0	0	0	0	0	0.6667	0.3333	0
AFF3_p.H452Pfs*8	AFF3	452	GRCh38	chr2	99601451	99601452	-	-	G	3	0.5794	0	0	0	0	0	0	0	0	0	0	0	0	0	0	0	0	0	0	0	0	0	0	0	0	0	0	0.3333	0	0	0	0.6667	0	0
AFF3_p.N714N	AFF3	714	GRCh38	chr2	99593519	99593519	G	G	A	3	1	0	0	0	0.3333	0	0.3333	0	0	0	0	0	0	0	0	0	0	0	0	0	0	0	0	0	0	0.3333	0	0	0	0	0	0	0	0
AFF3_p.P605P	AFF3	605	GRCh38	chr2	99593846	99593846	G	G	A	3	1	0	0	0	0	0	0.3333	0	0	0	0	0	0	0	0	0	0	0	0	0	0	0.3333	0	0	0	0	0.3333	0	0	0	0	0	0	0
AFF3_p.R642C	AFF3	642	GRCh38	chr2	99593737	99593737	G	G	A	3	0.5794	0	0	0	0	0	0.6667	0	0	0	0	0	0	0	0	0	0	0	0	0	0	0	0	0.3333	0	0	0	0	0	0	0	0	0	0
AFF3_p.R877W	AFF3	877	GRCh38	chr2	99582962	99582962	G	G	A	5	0.5904	0	0	0	0	0	0	0	0	0.2	0	0	0	0	0	0	0	0	0	0	0	0	0	0	0	0	0	0	0	0	0	0.6	0.2	0
AFF3_p.S1010*	AFF3	1010	GRCh38	chr2	99565577	99565577	G	G	T	3	0.5794	0	0	0	0	0	0.6667	0	0	0	0	0	0	0	0	0	0	0	0	0	0.3333	0	0	0	0	0	0	0	0	0	0	0	0	0
AFF4_p.C1005C	AFF4	1005	GRCh38	chr5	132886394	132886394	G	G	A	3	0.5794	0	0	0	0	0	0.6667	0	0	0	0	0	0	0	0	0	0	0	0	0	0	0	0	0	0	0	0	0	0	0	0	0.3333	0	0
AFF4_p.E1006*	AFF4	1006	GRCh38	chr5	132886393	132886393	C	C	A	3	1	0	0	0	0.3333	0	0	0	0	0	0	0	0	0	0	0	0	0	0.3333	0	0	0	0	0	0	0	0.3333	0	0	0	0	0	0	0
AFF4_p.R1156C	AFF4	1156	GRCh38	chr5	132881085	132881085	G	G	A	3	0.5794	0	0.6667	0	0	0	0	0	0	0	0	0	0	0	0	0	0	0	0	0	0	0	0	0	0	0	0	0	0	0	0	0.3333	0	0
AFF4_p.R689Gfs*28	AFF4	689	GRCh38	chr5	132896566	132896566	A	A	-	3	1	0	0	0	0	0	0.3333	0	0	0	0	0	0	0	0	0	0	0	0	0	0	0	0	0	0	0	0	0.3333	0	0	0	0.3333	0	0
AFF4_p.S378F	AFF4	378	GRCh38	chr5	132902442	132902442	G	G	A	3	1	0	0	0	0	0	0.3333	0	0	0	0	0	0	0	0	0	0	0	0	0	0	0	0	0	0	0	0.3333	0	0	0	0	0.3333	0	0
AFG3L2_p.A86Lfs*99	AFG3L2	86	GRCh38	chr18	12370886	12370886	T	T	-	5	0.5904	0	0	0	0	0.2	0	0	0	0	0	0	0	0	0	0	0	0	0	0	0	0	0	0	0	0	0	0.2	0	0	0	0.6	0	0
AFG3L2_p.X98_splice	AFG3L2	98	GRCh38	chr18	12367383	12367383	C	C	T	3	0.5794	0	0	0	0	0	0	0	0	0	0	0	0	0	0	0	0	0	0	0	0	0	0	0	0.3333	0	0	0	0	0	0	0.6667	0	0
AFM_p.A175T	AFM	175	GRCh38	chr4	73487007	73487007	G	G	A	3	0.5794	0	0	0	0	0	0	0	0	0	0	0	0	0	0	0.3333	0	0	0	0	0	0	0	0	0	0	0	0	0	0	0	0.6667	0	0
AFM_p.A241A	AFM	241	GRCh38	chr4	73488639	73488639	G	G	A	3	0.5794	0	0	0	0	0	0	0	0	0	0	0	0	0	0	0	0	0	0	0	0	0	0	0	0	0	0.6667	0	0	0	0	0.3333	0	0
AFM_p.L16Ffs*3	AFM	16	GRCh38	chr4	73481814	73481815	-	-	T	3	1	0	0	0	0	0	0	0	0	0	0	0	0	0	0	0	0	0	0	0	0	0	0	0	0	0.3333	0	0.3333	0	0	0	0.3333	0	0
AFM_p.T463M	AFM	463	GRCh38	chr4	73499212	73499212	C	C	T	3	1	0	0	0	0	0	0	0	0.3333	0	0	0	0	0	0	0	0	0	0	0	0	0	0	0	0.3333	0	0	0	0	0.3333	0	0	0	0
AFMID_c.155-5347G>T	AFMID	noncoding	GRCh38	chr17	78197152	78197152	G	G	T	3	0	0	0	0	0	0	0	0	0	0	0	0	0	0	0	0	0	0	0	0	0	0	0	0	0	0	0	0	0	0	0	1	0	0
AFMID_p.E24D	AFMID	24	GRCh38	chr17	78190978	78190978	G	G	T	3	1	0	0.3333	0	0	0	0.3333	0	0	0	0	0	0	0	0	0	0	0	0	0	0	0	0	0	0	0	0	0	0	0	0	0.3333	0	0
AFMID_p.F251F	AFMID	251	GRCh38	chr17	78205711	78205711	C	C	T	3	0	0	0	0	0	0	0	0	0	0	0	0	0	0	0	0	0	0	0	0	0	0	0	0	0	0	1	0	0	0	0	0	0	0
AFP_p.N348Ifs*22	AFP	348	GRCh38	chr4	73447655	73447655	A	A	-	6	0.5645	0	0	0	0	0	0.1667	0	0	0	0	0	0	0	0	0	0	0	0	0	0	0	0	0	0	0	0	0.3333	0	0	0	0.5	0	0
AFTPH_c.*327delA	AFTPH	noncoding	GRCh38	chr2	64592353	64592353	A	A	-	5	0.3109	0	0	0	0	0	0	0	0.2	0	0	0	0	0	0	0	0	0	0	0	0	0	0	0	0	0	0	0	0	0	0	0.8	0	0
AFTPH_p.R599*	AFTPH	599	GRCh38	chr2	64553269	64553269	C	C	T	3	0	0	0	0	0	0	0	0	0	0	0	0	0	0	0	0	0	0	0	0	0	0	0	0	0	0	0	0	0	0	0	1	0	0
AFTPH_p.R7Q	AFTPH	7	GRCh38	chr2	64551494	64551494	G	G	A	3	0.5794	0	0	0	0	0	0	0	0	0	0	0	0	0	0	0	0	0	0	0	0	0	0	0	0.3333	0	0	0	0	0	0	0.6667	0	0
AGA_p.I112V	AGA	112	GRCh38	chr4	177439636	177439636	T	T	C	3	0.5794	0	0	0	0	0	0	0	0	0	0	0	0	0	0	0	0	0	0.6667	0	0	0	0	0.3333	0	0	0	0	0	0	0	0	0	0
AGA_p.R234C	AGA	234	GRCh38	chr4	177434488	177434488	G	G	A	3	1	0	0	0	0	0	0.3333	0	0	0.3333	0	0	0	0	0	0	0	0	0	0	0	0	0	0	0	0	0	0	0	0	0	0.3333	0	0
AGA_p.X269_splice	AGA	269	GRCh38	chr4	177433349	177433349	T	T	C	3	1	0	0	0	0	0	0	0.3333	0	0	0	0	0	0	0	0	0	0.3333	0	0	0	0	0	0	0	0	0	0.3333	0	0	0	0	0	0
AGAP1_p.E646K	AGAP1	646	GRCh38	chr2	236049103	236049103	G	G	A	3	0.5794	0	0	0	0	0	0	0	0	0	0.3333	0	0	0	0	0	0	0	0	0	0	0	0	0	0	0	0	0	0	0	0	0.6667	0	0
AGAP1_p.G127A	AGAP1	127	GRCh38	chr2	235741032	235741032	G	G	C	4	0.75	0	0	0	0	0	0.25	0	0	0	0	0	0	0	0	0	0	0	0	0	0	0.25	0	0	0	0	0	0	0	0	0	0.5	0	0
AGAP1_p.P129Rfs*22	AGAP1	129	GRCh38	chr2	235741033	235741033	C	C	-	4	0	0	0	0	0	0	0	0	0	0	0	0	0	0	0	0	0	0	0	0	0	0	0	0	0	0	0	1	0	0	0	0	0	0
AGAP1_p.R662*	AGAP1	662	GRCh38	chr2	236049151	236049151	C	C	T	3	1	0	0	0	0.3333	0	0	0	0	0	0	0	0	0	0	0	0	0	0	0	0	0	0	0	0	0	0.3333	0.3333	0	0	0	0	0	0
AGAP1_p.S360L	AGAP1	360	GRCh38	chr2	235883373	235883373	C	C	T	3	1	0	0	0	0	0	0.3333	0	0	0	0	0	0	0	0	0	0	0	0	0	0	0	0	0	0.3333	0	0	0	0	0	0	0.3333	0	0
AGAP2_c.2617+100delC	AGAP2	noncoding	GRCh38	chr12	57728218	57728218	G	G	-	3	0.5794	0	0	0	0	0	0.3333	0	0	0	0	0	0	0	0	0	0	0	0	0	0	0	0	0	0	0	0	0	0	0	0	0.6667	0	0
AGAP2_p.E659K	AGAP2	659	GRCh38	chr12	57731621	57731621	C	C	T	3	1	0	0	0	0	0	0	0	0	0	0.3333	0	0	0	0	0	0	0	0.3333	0	0	0	0	0	0	0	0	0	0	0	0	0.3333	0	0
AGAP2_p.N715N	AGAP2	715	GRCh38	chr12	57731366	57731366	G	G	A	3	1	0	0.3333	0	0	0	0.3333	0	0	0.3333	0	0	0	0	0	0	0	0	0	0	0	0	0	0	0	0	0	0	0	0	0	0	0	0
AGAP3_p.G261W	AGAP3	261	GRCh38	chr7	151118552	151118552	G	G	T	5	0	0	0	0	0	0	0	0	0	0	0	0	0	0	0	0	0	0	0	0	0	0	0	0	0	0	1	0	0	0	0	0	0	0
AGAP3_p.R679H	AGAP3	679	GRCh38	chr7	151142505	151142505	G	G	A	3	1	0	0	0	0	0	0.3333	0	0	0	0	0	0	0	0	0	0	0	0	0	0	0	0	0	0	0	0	0.3333	0	0	0	0.3333	0	0
AGAP4_p.R226C	AGAP4	226	GRCh38	chr10	45827231	45827231	G	G	A	3	0.5794	0	0	0	0	0	0.3333	0	0	0	0	0	0	0	0	0	0	0	0	0	0	0	0	0	0	0	0	0	0	0	0	0.6667	0	0
AGAP6_c.*121C>T	AGAP6	noncoding	GRCh38	chr10	50010307	50010307	C	C	T	3	1	0	0.3333	0	0	0	0	0	0	0	0	0	0	0	0	0	0	0	0	0	0	0	0	0	0	0	0.3333	0	0	0	0	0.3333	0	0
AGAP6_p.R545C	AGAP6	545	GRCh38	chr10	50009827	50009827	C	C	T	3	1	0	0	0	0	0	0.3333	0	0	0	0	0	0	0	0	0	0	0	0	0	0	0	0	0	0	0	0.3333	0.3333	0	0	0	0	0	0
AGAP6_p.S123L	AGAP6	123	GRCh38	chr10	50002036	50002036	C	C	T	3	0.5794	0	0	0	0	0	0	0	0	0	0	0	0	0	0	0	0	0	0	0	0	0	0	0	0.3333	0	0	0	0	0	0	0.6667	0	0
AGAP7P_n.1081C>T	AGAP7P	noncoding	GRCh38	chr10	46130377	46130377	C	C	T	3	0.5794	0	0	0	0	0	0.6667	0	0	0	0	0	0	0	0	0	0	0	0	0	0	0	0	0	0	0	0	0.3333	0	0	0	0	0	0
AGAP7P_n.1397G>A	AGAP7P	noncoding	GRCh38	chr10	46130693	46130693	G	G	A	3	1	0	0	0	0.3333	0	0	0	0	0	0.3333	0	0	0	0	0	0	0	0	0	0	0.3333	0	0	0	0	0	0	0	0	0	0	0	0
AGAP7P_n.1675C>T	AGAP7P	noncoding	GRCh38	chr10	46130971	46130971	C	C	T	3	0	0	0	0	0	0	0	0	0	0	0	0	0	0	0	0	0	0	0	0	0	0	0	0	0	0	1	0	0	0	0	0	0	0
AGAP9_p.K40E	AGAP9	40	GRCh38	chr10	47549319	47549319	T	T	C	3	0.5794	0	0	0.6667	0	0	0	0	0	0	0	0	0	0	0	0	0	0	0	0	0	0	0	0	0.3333	0	0	0	0	0	0	0	0	0
AGAP9_p.R337Q	AGAP9	337	GRCh38	chr10	47503254	47503254	C	C	T	3	0.5794	0	0	0	0	0	0.3333	0	0	0	0	0	0	0	0	0	0	0	0	0	0	0	0	0	0	0	0.6667	0	0	0	0	0	0	0
AGBL1_c.2236+30G>T	AGBL1	noncoding	GRCh38	chr15	86295438	86295438	G	G	T	5	0.5904	0	0	0	0.2	0	0	0	0	0.2	0	0	0	0	0	0	0	0	0	0	0	0	0	0	0	0	0	0	0	0	0	0.6	0	0
AGBL1_p.D464N	AGBL1	464	GRCh38	chr15	86264699	86264699	G	G	A	3	1	0	0	0	0	0	0.3333	0	0	0	0	0	0	0	0	0	0	0	0	0	0	0	0	0	0	0	0.3333	0	0	0	0	0.3333	0	0
AGBL1_p.E329A	AGBL1	329	GRCh38	chr15	86264295	86264295	A	A	C	4	0	0	0	0	0	0	0	0	0	0	0	0	0	0	0	0	0	0	0	0	0	0	0	0	0	0	0	0	0	0	0	1	0	0
AGBL1_p.I886I	AGBL1	886	GRCh38	chr15	86546112	86546112	C	C	T	3	0.5794	0	0	0	0	0	0	0	0	0	0	0	0	0	0	0	0	0.3333	0	0	0	0	0	0	0	0	0.6667	0	0	0	0	0	0	0
AGBL1_p.P388S	AGBL1	388	GRCh38	chr15	86264471	86264471	C	C	T	3	0.5794	0	0	0	0	0	0	0	0	0	0	0	0	0	0	0	0	0	0	0	0	0	0	0	0	0	0.6667	0	0	0	0	0.3333	0	0
AGBL1_p.P417P	AGBL1	417	GRCh38	chr15	86264560	86264560	G	G	A	5	0.8277	0	0	0	0	0	0.2	0	0	0	0	0	0	0	0	0	0	0	0	0	0	0	0	0	0.2	0	0.2	0	0	0	0	0.4	0	0
AGBL1_p.R504Q	AGBL1	504	GRCh38	chr15	86264820	86264820	G	G	A	7	0.2108	0	0	0	0	0	0	0	0	0	0	0	0	0	0	0	0	0	0	0	0	0	0	0	0	0	0.8571	0	0	0	0	0.1429	0	0
AGBL1_p.R650H	AGBL1	650	GRCh38	chr15	86279650	86279650	G	G	A	3	0.5794	0	0	0	0	0	0	0	0	0	0	0	0	0	0	0	0	0	0	0	0	0	0	0	0	0	0	0.3333	0	0	0	0.6667	0	0
AGBL1_p.R748C	AGBL1	748	GRCh38	chr15	86397371	86397371	C	C	T	3	0.5794	0	0	0	0	0	0	0	0	0	0	0	0	0	0	0	0	0	0	0	0	0	0	0	0	0	0.3333	0.6667	0	0	0	0	0	0
AGBL2_p.K751Rfs*19	AGBL2	751	GRCh38	chr11	47667659	47667659	T	T	-	7	0.4911	0	0	0	0	0	0	0	0	0	0	0	0	0	0	0	0.1429	0	0	0	0	0	0	0	0	0	0	0.2857	0	0	0	0.5714	0	0
AGBL2_p.L828Wfs*8	AGBL2	828	GRCh38	chr11	47663079	47663079	G	G	-	3	0.5794	0	0	0	0	0	0	0	0	0	0.3333	0	0	0	0	0	0	0	0	0	0	0	0	0	0	0	0	0	0	0	0	0.6667	0	0
AGBL2_p.T43M	AGBL2	43	GRCh38	chr11	47710481	47710481	G	G	A	3	1	0	0	0	0	0	0	0	0	0	0.3333	0	0	0	0	0	0	0	0	0	0	0	0	0	0	0	0	0.3333	0	0	0	0.3333	0	0
AGBL3_p.V596V	AGBL3	596	GRCh38	chr7	135045858	135045858	C	C	A	3	0.5794	0	0	0	0	0	0.3333	0	0	0	0	0	0	0	0	0	0	0	0	0	0	0	0	0	0	0	0	0	0	0	0	0.6667	0	0
AGBL4_p.I265I	AGBL4	265	GRCh38	chr1	48653381	48653381	G	G	A	4	0.75	0	0	0	0	0	0.25	0	0	0	0	0	0	0	0	0	0	0	0	0	0	0	0	0	0	0	0.25	0	0	0	0	0.5	0	0
AGBL4_p.R290C	AGBL4	290	GRCh38	chr1	48634576	48634576	G	G	A	3	1	0	0	0	0.3333	0	0	0	0	0	0	0	0	0	0	0	0	0	0	0	0	0	0	0	0	0	0	0.3333	0	0	0	0.3333	0	0
AGBL4_p.R290H	AGBL4	290	GRCh38	chr1	48634575	48634575	C	C	T	3	1	0	0	0	0	0	0	0	0	0	0	0.3333	0	0	0	0	0	0	0	0	0.3333	0	0	0	0.3333	0	0	0	0	0	0	0	0	0
AGBL4_p.V311I	AGBL4	311	GRCh38	chr1	48634513	48634513	C	C	T	3	0.5794	0	0	0	0	0	0.3333	0	0	0	0	0	0	0	0	0	0	0	0	0	0	0	0	0	0	0	0	0	0	0	0	0.6667	0	0
AGBL5_c.*228delA	AGBL5	noncoding	GRCh38	chr2	27070484	27070484	A	A	-	6	0.4842	0	0	0	0.1667	0	0	0	0	0	0	0	0	0	0	0	0	0	0	0	0	0	0	0	0	0	0	0	0	0	0.1667	0.6667	0	0
AGBL5_p.E424Rfs*44	AGBL5	424	GRCh38	chr2	27056033	27056033	C	C	-	4	1	0	0	0	0.25	0	0.25	0	0	0	0	0	0	0	0	0	0	0	0	0	0	0	0	0	0	0	0	0.25	0	0	0	0.25	0	0
AGBL5_p.G426G	AGBL5	426	GRCh38	chr2	27056051	27056051	C	C	T	4	1	0	0	0	0	0	0.25	0	0	0	0.25	0	0	0	0	0	0	0	0	0	0	0	0	0	0	0	0	0.25	0	0	0	0.25	0	0
AGBL5_p.R223H	AGBL5	223	GRCh38	chr2	27054746	27054746	G	G	A	4	0.4056	0	0	0	0	0	0.75	0	0	0	0	0	0	0	0	0	0	0	0	0	0	0	0	0.25	0	0	0	0	0	0	0	0	0	0
AGER_p.S283Afs*4	AGER	283	GRCh38	chr6	32182365	32182365	G	G	-	3	1	0	0	0	0	0	0.3333	0	0	0	0	0	0	0	0	0	0	0	0	0	0	0	0	0	0	0	0	0.3333	0	0	0	0.3333	0	0
AGFG1_p.V135V	AGFG1	135	GRCh38	chr2	227523790	227523790	C	C	T	3	1	0	0	0	0	0	0	0	0	0	0	0	0	0	0	0	0	0	0	0	0	0.3333	0	0.3333	0	0	0	0	0	0	0	0.3333	0	0
AGFG2_p.D316D	AGFG2	316	GRCh38	chr7	100562329	100562329	C	C	T	3	0.5794	0	0	0	0	0	0	0	0	0	0	0	0	0	0	0	0.3333	0.6667	0	0	0	0	0	0	0	0	0	0	0	0	0	0	0	0
AGFG2_p.G354S	AGFG2	354	GRCh38	chr7	100562655	100562655	G	G	A	3	1	0	0	0	0	0	0.3333	0	0	0	0	0	0	0	0	0	0	0	0	0	0	0	0	0	0	0	0	0.3333	0	0	0	0.3333	0	0
AGGF1_p.N681Tfs*29	AGGF1	681	GRCh38	chr5	77063142	77063142	A	A	-	12	0.5442	0	0	0.0833	0	0	0.3333	0	0	0	0	0	0	0	0	0	0	0	0	0	0	0	0	0	0.0833	0	0	0.4167	0	0	0	0.0833	0	0
AGK_p.R9Q	AGK	9	GRCh38	chr7	141555492	141555492	G	G	A	7	0.2108	0	0	0	0	0	0.1429	0	0	0	0	0	0	0	0	0	0	0	0	0	0	0	0	0	0	0	0	0	0	0	0	0.8571	0	0
AGK_p.T255T	AGK	255	GRCh38	chr7	141641286	141641286	G	G	T	3	1	0	0	0	0	0	0	0	0	0	0	0	0	0.3333	0	0	0	0	0.3333	0	0	0	0	0	0	0	0.3333	0	0	0	0	0	0	0
AGK_p.T363T	AGK	363	GRCh38	chr7	141651567	141651567	G	G	T	3	1	0	0	0	0	0	0	0	0	0.3333	0	0	0	0	0	0	0	0	0	0	0	0	0	0.3333	0	0.3333	0	0	0	0	0	0	0	0
AGL_p.K1407Nfs*8	AGL	1407	GRCh38	chr1	99915441	99915441	A	A	-	3	1	0	0	0	0	0	0.3333	0	0	0	0	0	0	0	0	0	0	0	0	0	0	0	0	0	0	0	0	0.3333	0	0	0	0.3333	0	0
AGL_p.P1471P	AGL	1471	GRCh38	chr1	99916663	99916663	G	G	A	3	1	0	0	0	0	0	0	0	0.3333	0	0	0	0	0	0	0	0	0	0	0	0	0.3333	0	0	0	0	0	0.3333	0	0	0	0	0	0
AGL_p.R323*	AGL	323	GRCh38	chr1	99874695	99874695	C	C	T	3	0.5794	0	0	0	0	0	0	0	0	0	0	0	0	0	0	0	0	0	0	0	0	0	0	0	0	0	0	0.6667	0	0	0	0.3333	0	0
AGL_p.T45T	AGL	45	GRCh38	chr1	99861555	99861555	C	C	T	3	1	0	0	0	0	0	0.3333	0	0	0	0	0	0	0	0	0	0	0	0	0	0	0	0	0	0	0	0.3333	0	0	0	0	0.3333	0	0
AGMO_p.R17H	AGMO	17	GRCh38	chr7	15561796	15561796	C	C	T	3	0.5794	0	0	0	0	0	0.3333	0	0	0	0	0	0	0	0	0	0	0	0	0	0	0	0	0	0	0	0	0	0	0	0	0.6667	0	0
AGMO_p.S361S	AGMO	361	GRCh38	chr7	15366214	15366214	C	C	A	6	0.871	0	0	0	0	0	0.1667	0	0	0	0	0	0	0	0	0	0	0.1667	0	0	0	0	0	0.1667	0	0	0	0.1667	0	0	0	0.3333	0	0
AGMO_p.S49Y	AGMO	49	GRCh38	chr7	15560252	15560252	G	G	T	3	1	0	0	0	0	0	0.3333	0	0	0	0	0	0	0	0	0	0	0.3333	0	0	0	0	0	0	0	0	0	0	0	0	0	0.3333	0	0
AGO1_p.F856F	AGO1	856	GRCh38	chr1	35919601	35919601	C	C	T	3	0.5794	0	0	0	0	0	0	0	0	0	0	0	0	0	0	0	0	0	0	0	0	0	0	0	0.3333	0	0	0	0	0	0	0.6667	0	0
AGO1_p.G192Vfs*20	AGO1	192	GRCh38	chr1	35893731	35893731	G	G	-	3	0	0	0	0	0	0	0	0	0	0	0	0	0	0	0	0	0	0	0	0	0	0	0	0	0	0	0	0	0	0	0	1	0	0
AGO1_p.L17Cfs*99	AGO1	17	GRCh38	chr1	35888444	35888444	C	C	-	3	0.5794	0	0	0	0	0	0	0	0	0	0	0	0	0	0	0	0	0.3333	0	0	0	0	0	0	0	0	0	0	0	0	0	0.6667	0	0
AGO1_p.R139Q	AGO1	139	GRCh38	chr1	35893182	35893182	G	G	A	3	0.5794	0	0	0	0	0	0.6667	0	0	0.3333	0	0	0	0	0	0	0	0	0	0	0	0	0	0	0	0	0	0	0	0	0	0	0	0
AGO1_p.R194C	AGO1	194	GRCh38	chr1	35893741	35893741	C	C	T	3	0.5794	0	0	0	0	0	0.3333	0	0	0	0	0	0	0	0	0	0	0	0	0	0	0	0	0	0	0	0	0.6667	0	0	0	0	0	0
AGO1_p.R686C	AGO1	686	GRCh38	chr1	35917620	35917620	C	C	T	4	0.4056	0	0	0	0	0	0	0	0	0	0.25	0	0	0	0	0	0	0	0	0	0	0	0	0	0	0	0	0	0	0	0	0.75	0	0
AGO1_p.R88H	AGO1	88	GRCh38	chr1	35892610	35892610	G	G	A	3	0.5794	0	0	0.3333	0	0	0	0	0	0	0	0	0	0	0	0	0	0	0	0	0	0	0	0	0	0	0	0	0	0	0	0.6667	0	0
AGO2_p.A495V	AGO2	495	GRCh38	chr8	140549218	140549218	G	G	A	3	0.5794	0	0	0	0	0	0.3333	0	0	0	0	0	0	0	0	0	0	0	0	0	0	0	0	0	0	0	0	0	0	0	0	0.6667	0	0
AGO2_p.A603Rfs*71	AGO2	603	GRCh38	chr8	140544245	140544246	-	-	G	4	0	0	0	0	0	0	0	0	0	0	0	0	0	0	0	0	0	0	0	0	0	0	0	0	0	0	0	0	0	0	0	1	0	0
AGO2_p.F746F	AGO2	746	GRCh38	chr8	140535501	140535501	G	G	A	8	0.6667	0	0	0	0	0	0.125	0	0	0	0	0	0	0	0	0	0	0	0	0	0	0	0	0	0	0	0.125	0.125	0	0	0	0.5	0.125	0
AGO2_p.G701W	AGO2	701	GRCh38	chr8	140539388	140539388	C	C	A	3	0.5794	0	0	0	0	0	0	0	0	0	0	0	0	0.3333	0	0	0	0	0	0	0	0	0	0	0	0	0.6667	0	0	0	0	0	0	0
AGO2_p.P489S	AGO2	489	GRCh38	chr8	140549237	140549237	G	G	A	3	0.5794	0	0	0	0	0	0.3333	0	0	0	0	0	0	0	0	0	0	0	0	0	0	0	0	0	0	0	0	0	0	0	0	0.6667	0	0
AGO2_p.P661T	AGO2	661	GRCh38	chr8	140541217	140541217	G	G	T	4	0.75	0	0	0.5	0	0	0	0	0	0	0	0	0	0	0	0	0	0	0	0	0	0	0	0	0	0	0	0	0.25	0	0	0.25	0	0
AGO2_p.P67Q	AGO2	67	GRCh38	chr8	140585134	140585134	G	G	T	3	0.5794	0	0	0	0	0	0	0	0	0	0	0	0	0	0	0	0	0	0	0	0	0	0	0	0	0	0.6667	0	0	0.3333	0	0	0	0
AGO2_p.Q459Sfs*9	AGO2	459	GRCh38	chr8	140551331	140551331	G	G	-	3	0.5794	0	0	0	0	0	0	0	0	0	0	0	0	0	0	0	0	0	0	0	0	0	0	0	0	0	0	0.6667	0	0	0	0.3333	0	0
AGO2_p.T303T	AGO2	303	GRCh38	chr8	140557206	140557206	C	C	T	4	1	0	0.25	0	0	0	0.25	0	0	0	0	0	0	0	0	0	0	0	0	0	0	0	0	0	0	0	0.25	0	0	0	0	0.25	0	0
AGO2_p.T538T	AGO2	538	GRCh38	chr8	140547602	140547602	C	C	T	3	1	0	0	0	0	0	0	0	0	0	0	0	0	0.3333	0	0	0	0	0	0	0	0	0	0	0	0	0.3333	0	0	0	0	0.3333	0	0
AGO3_c.*335delA	AGO3	noncoding	GRCh38	chr1	36056073	36056073	A	A	-	3	0	0	0	0	0	0	0	0	0	0	0	0	0	0	0	0	0	0	0	0	0	0	0	0	0	0	0	0	0	0	0	1	0	0
AGO3_p.R689*	AGO3	689	GRCh38	chr1	36040334	36040334	C	C	T	4	0	0	0	0	0	0	0	0	0	0	0	0	0	0	0	0	0	0	0	0	0	0	0	0	0	0	0	0	0	0	0	1	0	0
AGO4_c.*776delA	AGO4	noncoding	GRCh38	chr1	35854373	35854373	A	A	-	6	0	0	0	0	0	0	0	0	0	0	0	0	0	0	0	0	0	0	0	0	0	0	0	0	0	0	0	0	0	0	0	1	0	0
AGO4_c.*899delT	AGO4	noncoding	GRCh38	chr1	35854499	35854499	T	T	-	4	0	0	0	0	0	0	0	0	0	0	0	0	0	0	0	0	0	0	0	0	0	0	0	0	0	0	0	0	0	0	0	1	0	0
AGO4_p.R29*	AGO4	29	GRCh38	chr1	35816947	35816947	C	C	T	3	1	0	0	0	0	0	0.3333	0	0	0	0	0	0	0	0	0	0	0	0	0	0	0	0	0	0.3333	0	0	0	0	0	0	0.3333	0	0
AGO4_p.V419L	AGO4	419	GRCh38	chr1	35832446	35832446	G	G	T	6	0.2515	0	0	0.8333	0	0	0	0	0	0	0	0	0	0	0	0	0	0	0	0	0	0	0	0	0	0	0	0	0	0	0	0.1667	0	0
AGPAT1_p.R87*	AGPAT1	87	GRCh38	chr6	32171012	32171012	G	G	A	3	1	0	0.3333	0	0.3333	0	0	0	0	0	0	0	0	0	0	0	0	0	0	0	0	0	0	0	0	0	0	0	0	0	0	0.3333	0	0
AGPAT1_p.V162V	AGPAT1	162	GRCh38	chr6	32170449	32170449	G	G	A	3	1	0	0.3333	0	0	0	0	0	0	0	0	0	0	0	0	0	0	0	0	0	0.3333	0	0	0	0	0	0	0	0	0	0	0.3333	0	0
AGPAT2_p.G187G	AGPAT2	187	GRCh38	chr9	136676612	136676612	G	G	A	3	1	0	0	0	0	0	0.3333	0	0	0	0	0	0	0	0	0	0	0	0	0	0	0	0	0.3333	0	0	0	0	0	0	0	0.3333	0	0
AGPAT3_c.*2301_*2302delTG	AGPAT3	noncoding	GRCh38	chr21	43984693	43984694	TG	TG	-	3	0	0	0	0	0	0	0	0	0	0	0	0	0	0	0	0	0	0	0	0	0	0	0	0	0	0	0	0	0	0	0	1	0	0
AGPAT3_p.R353C	AGPAT3	353	GRCh38	chr21	43982318	43982318	C	C	T	6	0.871	0	0	0	0	0	0.1667	0	0	0	0	0	0	0	0	0	0	0	0	0	0	0.1667	0	0	0.1667	0	0.1667	0	0	0	0	0.3333	0	0
AGPAT4_c.*188delT	AGPAT4	noncoding	GRCh38	chr6	161136352	161136352	A	A	-	3	0	0	0	0	0	0	0	0	0	0	0	0	0	0	0	0	0	0	0	0	0	0	0	0	0	0	0	0	0	0	0	1	0	0
AGPAT4_p.A212T	AGPAT4	212	GRCh38	chr6	161153376	161153376	C	C	T	5	0.8277	0	0	0	0	0	0.4	0	0	0	0	0	0	0	0	0	0	0	0	0	0	0	0	0	0.2	0	0	0.2	0	0	0	0.2	0	0
AGPAT4_p.R152C	AGPAT4	152	GRCh38	chr6	161154205	161154205	G	G	A	3	0.5794	0	0	0	0	0	0	0	0	0	0	0	0	0	0	0	0	0	0	0	0	0.3333	0	0	0	0	0.6667	0	0	0	0	0	0	0
AGPAT4_p.R303Gfs*7	AGPAT4	303	GRCh38	chr6	161139557	161139557	G	G	-	5	0.8277	0	0	0	0	0	0.2	0	0	0	0	0	0	0	0	0	0	0	0	0	0	0	0	0	0	0	0	0	0	0	0.2	0.4	0.2	0
AGPAT4_p.T337T	AGPAT4	337	GRCh38	chr6	161139453	161139453	C	C	T	3	0.5794	0	0	0	0	0	0	0	0	0	0	0	0	0	0	0	0	0	0	0	0	0	0	0	0	0	0	0.3333	0	0	0	0.6667	0	0
AGPAT5_p.F285F	AGPAT5	285	GRCh38	chr8	6755160	6755160	C	C	T	3	0.5794	0	0	0	0	0	0.3333	0	0	0	0	0	0	0	0	0	0	0	0	0	0	0	0	0	0	0	0	0	0	0	0	0.6667	0	0
AGPAT6_p.G357G	AGPAT6	357	GRCh38	chr8	41618701	41618701	C	C	T	3	0.5794	0	0	0	0	0	0.3333	0	0	0	0	0	0	0	0	0	0	0	0	0	0	0	0	0	0	0	0	0	0	0	0	0.6667	0	0
AGPAT6_p.P251L	AGPAT6	251	GRCh38	chr8	41612230	41612230	C	C	T	3	1	0	0	0	0	0	0	0	0.3333	0	0	0	0	0	0	0	0	0	0	0	0	0	0	0	0	0	0	0.3333	0	0	0	0.3333	0	0
AGPAT6_p.R96C	AGPAT6	96	GRCh38	chr8	41609705	41609705	C	C	T	3	0.5794	0	0.3333	0	0	0	0	0	0	0	0	0	0	0	0	0	0	0	0	0	0	0	0	0	0	0	0	0	0	0	0	0.6667	0	0
AGPAT9_c.*949delT	AGPAT9	noncoding	GRCh38	chr4	83605709	83605709	T	T	-	4	0	0	0	0	0	0	0	0	0	0	0	0	0	0	0	0	0	0	0	0	0	0	0	0	0	0	0	0	0	0	0	1	0	0
AGPAT9_p.E288*	AGPAT9	288	GRCh38	chr4	83596865	83596865	G	G	T	3	0.5794	0	0	0	0	0	0.3333	0	0	0	0	0	0	0	0	0	0	0	0	0	0	0	0	0	0	0	0	0	0	0	0	0.6667	0	0
AGPAT9_p.R52Q	AGPAT9	52	GRCh38	chr4	83544549	83544549	G	G	A	5	0.3109	0	0	0	0	0	0.2	0	0	0	0	0	0	0	0	0	0	0	0	0	0	0	0	0	0	0	0	0	0	0	0	0.8	0	0
AGPS_c.*25delA	AGPS	noncoding	GRCh38	chr2	177538214	177538214	A	A	-	5	0.6555	0	0	0	0.2	0	0.4	0	0	0	0	0	0	0	0	0	0	0	0	0	0	0	0	0	0	0	0	0.4	0	0	0	0	0	0
AGPS_c.*41delT	AGPS	noncoding	GRCh38	chr2	177538227	177538227	T	T	-	4	1	0	0	0.25	0	0	0.25	0	0	0	0	0	0	0	0	0	0	0	0	0	0.25	0	0	0	0	0	0	0.25	0	0	0	0	0	0
AGPS_p.R265Q	AGPS	265	GRCh38	chr2	177445550	177445550	G	G	A	3	0	0	0	0	0	0	0	0	0	0	0	0	0	0	0	0	0	0	0	0	0	0	0	0	0	0	0	0	0	0	0	1	0	0
AGR2_c.*10delA	AGR2	noncoding	GRCh38	chr7	16792898	16792898	T	T	-	3	0.5794	0	0	0	0	0	0.6667	0	0	0	0	0	0	0	0	0	0	0	0	0	0	0	0	0	0	0	0	0	0	0	0	0.3333	0	0
AGR2_c.*235_*236delAA	AGR2	noncoding	GRCh38	chr7	16792672	16792673	TT	TT	-	4	0.5	0	0	0	0	0	0	0	0.5	0	0	0	0	0	0	0	0	0	0	0	0	0	0	0	0	0	0	0	0	0	0	0.5	0	0
AGR3_p.S58Vfs*5	AGR3	58	GRCh38	chr7	16873781	16873781	T	T	-	3	1	0	0	0	0.3333	0	0	0	0	0	0	0	0	0	0	0	0	0	0	0	0	0	0	0.3333	0	0	0	0	0	0	0	0.3333	0	0
AGRN_p.F908F	AGRN	908	GRCh38	chr1	1046007	1046007	C	C	T	4	0.75	0	0	0	0	0	0	0	0	0	0	0	0	0	0	0	0	0	0	0	0	0	0	0	0	0	0.25	0.25	0	0	0	0.5	0	0
AGRN_p.P627Rfs*105	AGRN	627	GRCh38	chr1	1043899	1043899	C	C	-	5	0.8277	0	0	0	0	0	0.4	0	0	0	0	0	0	0	0	0	0	0	0	0	0	0	0	0	0	0.2	0	0.2	0	0	0	0.2	0	0
AGRN_p.S1199S	AGRN	1199	GRCh38	chr1	1047653	1047653	C	C	T	3	0.5794	0	0	0	0	0	0	0	0	0	0	0	0	0	0	0	0	0	0	0	0	0	0	0	0	0	0.6667	0	0	0	0	0.3333	0	0
AGT_p.A177V	AGT	177	GRCh38	chr1	230710321	230710321	G	G	A	3	0.5794	0	0	0	0	0	0	0	0	0	0	0	0	0	0	0	0	0	0	0	0	0	0	0.3333	0	0	0	0	0	0	0	0.6667	0	0
AGT_p.F430Lfs*25	AGT	430	GRCh38	chr1	230703309	230703309	A	A	-	4	0.75	0	0	0.25	0	0	0	0	0	0	0	0	0	0	0	0	0	0	0	0	0	0	0	0	0	0	0	0.5	0	0	0	0.25	0	0
AGT_p.L267L	AGT	267	GRCh38	chr1	230710050	230710050	C	C	T	3	0.5794	0	0.3333	0	0	0	0	0	0	0	0	0	0	0	0	0	0	0	0	0	0	0	0	0	0	0	0.6667	0	0	0	0	0	0	0
AGTPBP1_p.R258H	AGTPBP1	258	GRCh38	chr9	85657571	85657571	C	C	T	3	1	0	0	0	0.3333	0	0	0	0	0	0	0	0	0	0	0	0	0	0	0	0	0	0	0	0	0	0	0.3333	0	0	0	0.3333	0	0
AGTPBP1_p.R453H	AGTPBP1	453	GRCh38	chr9	85633319	85633319	C	C	T	3	1	0	0	0	0	0	0	0	0	0	0	0	0	0	0	0.3333	0	0	0	0	0	0	0	0.3333	0	0	0	0.3333	0	0	0	0	0	0
AGTPBP1_p.R874W	AGTPBP1	874	GRCh38	chr9	85589630	85589630	G	G	A	5	0.6555	0	0	0.4	0	0	0	0	0	0.2	0	0	0	0	0	0	0	0	0	0	0	0	0	0	0	0	0	0	0	0	0	0.4	0	0
AGTPBP1_p.S786L	AGTPBP1	786	GRCh38	chr9	85596428	85596428	G	G	A	3	0.5794	0	0	0	0	0	0	0	0	0	0	0	0	0	0	0	0	0	0	0	0	0	0	0	0	0	0.3333	0	0	0	0	0.6667	0	0
AGTPBP1_p.T107T	AGTPBP1	107	GRCh38	chr9	85677551	85677551	G	G	T	3	0.5794	0	0	0	0	0	0	0	0.3333	0	0	0	0	0	0	0	0	0	0	0	0	0	0	0	0	0	0	0	0	0	0	0.6667	0	0
AGTR1_c.*776delA	AGTR1	noncoding	GRCh38	chr3	148742885	148742885	A	A	-	5	0	0	0	0	0	0	1	0	0	0	0	0	0	0	0	0	0	0	0	0	0	0	0	0	0	0	0	0	0	0	0	0	0	0
AGTR1_c.*796_*797dupAT	AGTR1	noncoding	GRCh38	chr3	148742906	148742907	-	-	AT	6	0.6934	0	0	0	0	0.1667	0	0	0.1667	0	0	0	0	0	0	0	0.5	0	0	0	0	0	0	0	0	0.1667	0	0	0	0	0	0	0	0
AGTR1_c.*7C>T	AGTR1	noncoding	GRCh38	chr3	148742122	148742122	C	C	T	4	1	0	0.25	0	0.25	0	0	0	0	0	0	0	0	0	0	0	0	0	0	0	0	0	0	0	0	0	0	0.25	0	0	0	0.25	0	0
AGTR1_p.G306G	AGTR1	306	GRCh38	chr3	148741953	148741953	G	G	A	3	0	0	0	0	0	0	0	0	0	0	0	0	0	0	0	0	0	0	0	0	0	0	0	0	0	0	1	0	0	0	0	0	0	0
AGTR1_p.R126Q	AGTR1	126	GRCh38	chr3	148741412	148741412	G	G	A	3	0.5794	0	0	0.3333	0	0	0	0	0	0	0	0	0	0	0	0	0	0	0	0	0	0	0	0	0	0	0.6667	0	0	0	0	0	0	0
AGTR1_p.R139*	AGTR1	139	GRCh38	chr3	148741450	148741450	C	C	T	3	0.5794	0	0	0	0	0	0	0	0	0	0	0	0	0	0	0	0	0	0	0	0	0	0	0	0.3333	0	0.6667	0	0	0	0	0	0	0
AGTR1_p.R140C	AGTR1	140	GRCh38	chr3	148741453	148741453	C	C	T	3	1	0	0	0	0	0	0.3333	0	0	0.3333	0	0	0	0	0	0	0	0	0	0	0	0	0	0	0	0	0	0	0	0	0	0.3333	0	0
AGTR1_p.R167Q	AGTR1	167	GRCh38	chr3	148741535	148741535	G	G	A	4	0.75	0	0	0.25	0	0	0.25	0	0	0	0	0	0	0	0	0	0	0	0	0	0	0	0	0	0	0	0	0	0	0	0	0.5	0	0
AGTR2_c.*94C>T	AGTR2	noncoding	GRCh38	chrX	116173466	116173466	C	C	T	3	0	0	0	0	0	0	0	0	0	0	0	0	0	0	0	0	0	0	0	0	0	0	0	0	0	0	1	0	0	0	0	0	0	0
AGTR2_p.E291K	AGTR2	291	GRCh38	chrX	116173151	116173151	G	G	A	4	0.4056	0	0	0	0	0	0	0	0	0	0	0	0	0	0	0	0	0	0	0	0	0	0	0	0	0	0.75	0	0	0	0	0.25	0	0
AGTR2_p.F20F	AGTR2	20	GRCh38	chrX	116172340	116172340	C	C	T	3	1	0	0	0	0	0	0	0	0	0	0	0	0	0	0	0	0	0	0	0	0	0	0	0	0.3333	0	0.3333	0	0	0	0	0.3333	0	0
AGTR2_p.I217I	AGTR2	217	GRCh38	chrX	116172931	116172931	C	C	T	4	0	0	0	0	0	0	0	0	0	0	0	0	0	0	0	0	0	0	0	0	0	0	0	0	0	0	1	0	0	0	0	0	0	0
AGTR2_p.R155I	AGTR2	155	GRCh38	chrX	116172744	116172744	G	G	T	3	0.5794	0	0	0	0	0	0	0	0	0	0	0	0	0	0	0	0	0	0	0	0	0	0	0	0.3333	0	0	0	0	0	0	0.6667	0	0
AGTR2_p.R182*	AGTR2	182	GRCh38	chrX	116172824	116172824	C	C	T	4	0.4056	0	0	0	0	0	0	0	0	0	0	0	0	0	0	0	0	0	0	0	0	0	0	0	0	0	0.25	0	0	0	0	0.75	0	0
AGTR2_p.V313I	AGTR2	313	GRCh38	chrX	116173217	116173217	G	G	A	3	1	0	0	0	0	0	0.3333	0	0	0	0	0	0	0	0	0	0	0	0	0	0	0	0	0	0.3333	0	0	0.3333	0	0	0	0	0	0
AGTRAP_c.62+360C>T	AGTRAP	noncoding	GRCh38	chr1	11746197	11746197	C	C	T	3	1	0	0	0.3333	0	0	0.3333	0	0	0	0	0	0	0	0	0	0	0	0.3333	0	0	0	0	0	0	0	0	0	0	0	0	0	0	0
AGXT_p.K12Rfs*34	AGXT	12	GRCh38	chr2	240868891	240868891	C	C	-	3	0.5794	0	0	0	0	0	0	0	0	0	0	0	0	0	0	0	0	0	0	0	0	0	0	0	0	0	0	0.3333	0	0	0	0.6667	0	0
AGXT2_c.870+124C>A	AGXT2	noncoding	GRCh38	chr5	35026286	35026286	G	G	T	3	0.5794	0	0	0	0	0	0	0	0	0	0	0	0	0	0	0	0	0	0	0	0	0	0	0	0.3333	0	0	0	0	0	0	0.6667	0	0
AGXT2_c.870+193T>A	AGXT2	noncoding	GRCh38	chr5	35026217	35026217	A	A	T	4	0	0	0	1	0	0	0	0	0	0	0	0	0	0	0	0	0	0	0	0	0	0	0	0	0	0	0	0	0	0	0	0	0	0
AGXT2_p.A183V	AGXT2	183	GRCh38	chr5	35035255	35035255	G	G	A	3	1	0	0	0	0	0	0	0	0	0	0	0	0	0	0	0	0	0	0	0	0	0	0	0	0	0	0	0.3333	0	0	0	0.3333	0.3333	0
AGXT2_p.A372A	AGXT2	372	GRCh38	chr5	35013026	35013026	C	C	T	5	0.6555	0	0	0.4	0	0	0	0	0.2	0	0	0	0	0	0	0	0	0	0	0	0	0	0	0	0	0	0	0	0	0	0	0.4	0	0
AGXT2_p.A372V	AGXT2	372	GRCh38	chr5	35013027	35013027	G	G	A	3	0.5794	0	0	0	0	0	0.3333	0	0	0	0	0	0	0	0	0	0	0	0	0	0	0	0	0	0	0	0	0	0	0	0	0.6667	0	0
AGXT2_p.A484A	AGXT2	484	GRCh38	chr5	34998812	34998812	C	C	T	4	0.4056	0.25	0	0	0	0	0	0	0	0	0	0	0	0	0	0	0	0	0	0	0	0	0	0	0	0	0	0	0	0	0	0.75	0	0
AGXT2_p.D340N	AGXT2	340	GRCh38	chr5	35014065	35014065	C	C	T	3	0	0	0	0	0	0	0	0	0	0	0	0	0	0	0	0	0	0	0	0	0	0	0	0	0	0	1	0	0	0	0	0	0	0
AGXT2_p.F165L	AGXT2	165	GRCh38	chr5	35035308	35035308	G	G	T	3	0	0	0	0	0	0	0	0	0	0	0	0	0	0	0	0	0	0	0	0	0	0	0	0	0	0	0	0	0	0	0	1	0	0
AGXT2_p.L131L	AGXT2	131	GRCh38	chr5	35037035	35037035	G	G	A	4	0.4056	0	0	0	0	0	0	0	0	0	0.25	0	0	0	0	0	0	0	0	0	0	0	0	0	0	0	0	0	0	0	0	0.75	0	0
AGXT2_p.R482H	AGXT2	482	GRCh38	chr5	34998819	34998819	C	C	T	3	1	0	0	0	0	0	0	0	0	0.3333	0	0	0	0	0	0.3333	0	0	0	0	0	0	0	0	0	0	0	0.3333	0	0	0	0	0	0
AGXT2_p.R502C	AGXT2	502	GRCh38	chr5	34998760	34998760	G	G	A	8	0.4329	0	0.125	0	0	0	0	0	0	0	0	0	0	0	0	0	0	0	0	0	0	0	0	0	0	0	0.25	0	0	0	0	0.625	0	0
AHCTF1_p.F95L	AHCTF1	95	GRCh38	chr1	246916259	246916259	G	G	T	3	0.5794	0	0	0	0	0	0	0	0	0	0	0	0	0	0	0	0	0	0	0	0	0	0	0	0.3333	0	0	0	0	0	0	0.6667	0	0
AHCTF1_p.N913Kfs*14	AHCTF1	913	GRCh38	chr1	246877251	246877252	-	-	GATCTCAGTC	4	0	0	0	0	0	0	0	0	0	0	0	0	0	0	0	0	0	0	0	0	0	0	0	0	0	0	0	0	0	0	0	1	0	0
AHCTF1_p.R2228W	AHCTF1	2228	GRCh38	chr1	246840952	246840952	G	G	A	4	0.4056	0	0	0	0	0	0	0	0	0.25	0	0	0	0	0	0	0	0	0	0	0	0	0	0	0	0	0	0	0	0	0	0.75	0	0
AHCTF1_p.S1323S	AHCTF1	1323	GRCh38	chr1	246861089	246861089	G	G	A	3	0.5794	0	0	0	0	0	0	0	0	0	0	0	0	0	0	0	0	0	0	0	0	0	0	0	0	0	0.6667	0	0	0	0	0.3333	0	0
AHCY_p.V68I	AHCY	68	GRCh38	chr20	34295412	34295412	C	C	T	4	0.75	0	0	0	0	0	0.25	0	0	0	0	0	0	0	0	0	0	0	0	0	0	0	0	0	0	0	0	0.25	0	0	0	0.5	0	0
AHCYL1_p.I404I	AHCYL1	404	GRCh38	chr1	110018461	110018461	C	C	T	4	0.75	0	0	0	0	0	0	0	0	0.25	0	0	0	0	0	0	0	0	0	0	0	0	0	0	0	0	0.5	0	0	0	0	0.25	0	0
AHCYL2_p.L379I	AHCYL2	379	GRCh38	chr7	129405206	129405206	C	C	A	3	0.5794	0	0	0	0	0	0	0	0	0	0	0	0	0	0	0	0	0	0	0	0	0	0	0	0	0	0	0	0	0	0	0.6667	0.3333	0
AHCYL2_p.S416S	AHCYL2	416	GRCh38	chr7	129406419	129406419	C	C	T	3	0.5794	0	0	0	0	0	0	0	0.3333	0	0	0	0	0	0	0	0	0	0	0	0	0	0	0	0	0	0.6667	0	0	0	0	0	0	0
AHDC1_p.K586Nfs*37	AHDC1	586	GRCh38	chr1	27550358	27550358	T	T	-	18	0.484	0	0	0	0	0	0.3333	0	0	0	0.0556	0	0	0	0	0	0	0	0	0	0	0	0	0	0.0556	0	0	0.2778	0	0	0	0.2778	0	0
AHI1_p.A1064V	AHI1	1064	GRCh38	chr6	135323299	135323299	G	G	A	3	0.5794	0	0	0	0	0	0	0	0	0.3333	0	0	0	0	0	0	0	0	0	0	0	0	0	0	0	0	0	0	0	0	0	0.6667	0	0
AHI1_p.L33Tfs*9	AHI1	33	GRCh38	chr6	135490661	135490662	-	-	T	3	1	0	0	0	0	0	0	0	0	0.3333	0	0	0	0	0	0	0	0	0	0	0	0	0	0	0	0	0	0.3333	0	0	0	0.3333	0	0
AHI1_p.R1122*	AHI1	1122	GRCh38	chr6	135318581	135318581	G	G	A	5	0.5904	0	0	0	0.2	0	0	0	0	0	0	0	0	0	0	0	0	0	0	0	0	0	0	0.2	0	0	0	0	0	0	0	0.6	0	0
AHI1_p.T304Nfs*6	AHI1	304	GRCh38	chr6	135463145	135463146	-	-	T	4	0.75	0	0	0	0.25	0	0	0	0	0	0	0	0	0	0	0	0	0	0	0	0	0	0	0	0	0	0	0.25	0	0	0	0.5	0	0
AHNAK_c.*138G>A	AHNAK	noncoding	GRCh38	chr11	62433746	62433746	C	C	T	3	1	0	0.3333	0.3333	0	0	0	0	0	0	0.3333	0	0	0	0	0	0	0	0	0	0	0	0	0	0	0	0	0	0	0	0	0	0	0
AHNAK_c.*150A>C	AHNAK	noncoding	GRCh38	chr11	62516594	62516594	T	T	G	3	0.5794	0	0	0.3333	0	0	0	0	0	0	0	0	0	0	0	0	0	0	0	0	0	0	0	0	0	0	0	0	0	0	0	0.6667	0	0
AHNAK_p.D684N	AHNAK	684	GRCh38	chr11	62532367	62532367	C	C	T	3	0.5794	0	0	0	0	0	0	0	0	0	0	0	0	0	0	0	0	0	0	0	0	0	0	0	0.3333	0	0	0	0	0	0	0.6667	0	0
AHNAK_p.I3721I	AHNAK	3721	GRCh38	chr11	62523254	62523254	G	G	A	4	0.4056	0	0	0	0	0	0.25	0	0	0	0	0	0	0	0	0	0	0	0	0	0	0	0	0	0	0	0	0	0	0	0	0.75	0	0
AHNAK_p.I4361I	AHNAK	4361	GRCh38	chr11	62521334	62521334	G	G	A	3	0	0	0	0	0	0	0	0	0	0	0	0	0	0	0	0	0	0	0	0	0	0	0	0	0	0	0	0	0	0	0	1	0	0
AHNAK_p.I4965I	AHNAK	4965	GRCh38	chr11	62519522	62519522	G	G	A	6	0.7421	0	0	0	0	0	0.3333	0	0	0	0	0	0	0	0	0	0	0.1667	0	0	0	0	0	0	0.1667	0	0	0	0	0	0	0.3333	0	0
AHNAK_p.K2834N	AHNAK	2834	GRCh38	chr11	62525915	62525915	C	C	A	3	0.5794	0	0	0	0	0	0.3333	0	0	0	0	0	0	0	0	0	0	0	0	0	0	0	0	0	0	0	0	0	0	0	0	0.6667	0	0
AHNAK_p.K3348N	AHNAK	3348	GRCh38	chr11	62524373	62524373	C	C	A	3	0	0	0	0	0	0	0	0	0	0	0	0	0	0	0	0	0	0	0	0	0	0	0	0	0	0	0	0	0	0	0	1	0	0
AHNAK_p.L4138L	AHNAK	4138	GRCh38	chr11	62522005	62522005	G	G	A	3	0.5794	0	0.6667	0	0	0	0	0	0	0	0	0	0	0	0.3333	0	0	0	0	0	0	0	0	0	0	0	0	0	0	0	0	0	0	0
AHNAK_p.M4378I	AHNAK	4378	GRCh38	chr11	62521283	62521283	C	C	T	3	1	0	0	0.3333	0	0	0	0	0	0	0	0	0	0	0	0	0	0	0	0	0.3333	0	0	0	0	0.3333	0	0	0	0	0	0	0	0
AHNAK_p.V2925V	AHNAK	2925	GRCh38	chr11	62525642	62525642	G	G	C	3	0.5794	0	0	0	0	0	0	0	0	0	0	0	0	0	0	0	0	0.3333	0.6667	0	0	0	0	0	0	0	0	0	0	0	0	0	0	0
AHNAK2_p.A1775A	AHNAK2	1775	GRCh38	chr14	104950126	104950126	C	C	T	3	1	0	0	0	0	0	0.3333	0	0	0	0	0	0	0	0	0	0	0	0	0	0	0	0	0	0	0	0	0.3333	0	0	0	0.3333	0	0
AHNAK2_p.A1931T	AHNAK2	1931	GRCh38	chr14	104949660	104949660	C	C	T	3	0.5794	0	0	0	0	0	0	0	0	0	0	0	0	0	0	0	0	0	0	0	0	0	0	0	0	0	0	0.3333	0	0	0	0.6667	0	0
AHNAK2_p.A2600V	AHNAK2	2600	GRCh38	chr14	104947652	104947652	G	G	A	3	1	0	0.3333	0	0	0	0	0	0.3333	0	0	0	0	0	0	0	0	0	0	0	0	0	0	0	0	0	0	0	0	0	0	0.3333	0	0
AHNAK2_p.A4163V	AHNAK2	4163	GRCh38	chr14	104942963	104942963	G	G	A	3	0	0	0	0	0	0	0	0	0	0	0	0	0	0	0	0	0	0	0	0	0	0	0	0	0	0	0	0	0	0	0	1	0	0
AHNAK2_p.D1616N	AHNAK2	1616	GRCh38	chr14	104950605	104950605	C	C	T	3	0	0	0	0	0	0	0	0	0	0	0	0	0	0	0	0	0	0	0	0	0	0	0	0	0	0	0	0	0	0	0	1	0	0
AHNAK2_p.D1792D	AHNAK2	1792	GRCh38	chr14	104950075	104950075	G	G	A	3	0.5794	0	0	0	0	0	0	0	0.6667	0	0	0	0	0	0	0.3333	0	0	0	0	0	0	0	0	0	0	0	0	0	0	0	0	0	0
AHNAK2_p.D3671N	AHNAK2	3671	GRCh38	chr14	104944440	104944440	C	C	T	3	0.5794	0	0	0	0	0	0	0	0	0	0	0	0	0	0	0	0	0	0	0	0	0	0	0	0	0	0	0.6667	0	0	0	0.3333	0	0
AHNAK2_p.D4496N	AHNAK2	4496	GRCh38	chr14	104941965	104941965	C	C	T	4	0.75	0	0	0	0	0	0.5	0	0	0	0	0	0	0	0	0	0	0	0	0	0	0	0	0.25	0	0	0	0	0	0	0	0.25	0	0
AHNAK2_p.D5067D	AHNAK2	5067	GRCh38	chr14	104940250	104940250	G	G	A	3	1	0	0	0	0	0	0	0	0	0	0.3333	0	0	0	0	0	0	0	0	0	0	0	0	0	0	0	0	0.3333	0	0	0	0.3333	0	0
AHNAK2_p.E5234*	AHNAK2	5234	GRCh38	chr14	104939751	104939751	C	C	A	3	0	0	0	0	0	0	0	0	0	0	0	0	0	0	0	0	0	0	0	0	0	0	0	0	0	0	0	0	0	0	0	1	0	0
AHNAK2_p.F1008F	AHNAK2	1008	GRCh38	chr14	104952427	104952427	G	G	A	3	0.5794	0	0	0	0	0	0.3333	0	0	0	0	0	0	0	0	0	0	0	0	0	0	0	0	0	0	0	0	0	0	0	0	0.6667	0	0
AHNAK2_p.G5056Vfs*30	AHNAK2	5056	GRCh38	chr14	104940284	104940284	C	C	-	4	0.4056	0	0	0	0	0	0	0	0	0	0	0	0	0	0	0	0	0	0	0	0	0	0	0	0	0	0	0.75	0	0	0	0.25	0	0
AHNAK2_p.K659Rfs*5	AHNAK2	659	GRCh38	chr14	104953475	104953475	T	T	-	5	0.5904	0	0	0.2	0	0	0	0	0	0	0	0	0	0	0	0	0	0	0	0	0	0	0	0	0	0	0	0.6	0	0	0	0.2	0	0
AHNAK2_p.L945L	AHNAK2	945	GRCh38	chr14	104952616	104952616	C	C	G	4	1	0	0	0.25	0	0	0	0	0	0	0	0	0	0	0	0	0	0.25	0	0	0	0	0	0	0	0	0.25	0	0	0.25	0	0	0	0
AHNAK2_p.P1732S	AHNAK2	1732	GRCh38	chr14	104950257	104950257	G	G	A	3	1	0	0	0	0	0	0	0	0	0	0	0	0	0	0	0	0	0	0.3333	0	0	0	0	0	0	0	0.3333	0	0	0	0	0.3333	0	0
AHNAK2_p.R4682H	AHNAK2	4682	GRCh38	chr14	104941406	104941406	C	C	T	3	0.5794	0	0	0	0	0	0	0	0	0.6667	0	0	0	0	0	0	0	0	0	0	0	0	0	0	0	0	0	0	0	0	0	0.3333	0	0
AHNAK2_p.S281L	AHNAK2	281	GRCh38	chr14	104954609	104954609	G	G	A	3	0	0	0	0	0	0	0	0	0	0	0	0	0	0	0	0	0	0	0	0	0	0	0	0	0	0	1	0	0	0	0	0	0	0
AHNAK2_p.S4697L	AHNAK2	4697	GRCh38	chr14	104941361	104941361	G	G	A	3	1	0	0	0	0	0	0	0	0	0.3333	0.3333	0	0	0	0	0	0	0	0	0	0	0	0	0	0	0	0	0	0	0	0	0.3333	0	0
AHNAK2_p.S4750L	AHNAK2	4750	GRCh38	chr14	104941202	104941202	G	G	A	3	1	0	0	0	0	0	0.3333	0	0	0	0	0	0	0	0	0	0	0	0	0	0	0	0	0	0	0	0	0	0	0	0	0.3333	0.3333	0
AHNAK2_p.S729S	AHNAK2	729	GRCh38	chr14	104953264	104953264	G	G	A	3	0.5794	0	0	0	0	0	0	0	0	0	0	0	0	0	0	0	0	0	0	0	0	0	0	0	0	0	0.3333	0.6667	0	0	0	0	0	0
AHNAK2_p.T230T	AHNAK2	230	GRCh38	chr14	104954761	104954761	C	C	T	3	0	0	0	0	0	0	0	0	0	0	0	0	0	0	0	0	0	0	0	0	0	0	0	0	0	0	0	0	0	0	0	1	0	0
AHNAK2_p.T2435T	AHNAK2	2435	GRCh38	chr14	104948146	104948146	C	C	T	3	1	0	0	0	0	0	0	0	0	0	0	0	0	0	0	0	0	0	0	0	0.3333	0	0	0	0.3333	0	0	0.3333	0	0	0	0	0	0
AHNAK2_p.T3098M	AHNAK2	3098	GRCh38	chr14	104946158	104946158	G	G	A	4	0.75	0	0	0	0	0	0	0	0	0	0.25	0	0	0	0	0	0	0	0	0	0	0	0	0	0	0	0	0.25	0	0	0	0.5	0	0
AHNAK2_p.V3597V	AHNAK2	3597	GRCh38	chr14	104944660	104944660	G	G	A	4	0.4056	0	0	0	0	0	0	0	0	0	0	0	0	0	0	0	0	0	0	0	0.25	0	0	0	0	0	0	0	0	0	0	0.75	0	0
AHNAK2_p.V3899V	AHNAK2	3899	GRCh38	chr14	104943754	104943754	G	G	C	3	1	0	0.3333	0	0	0	0	0	0	0	0	0	0	0	0	0	0	0.3333	0	0	0.3333	0	0	0	0	0	0	0	0	0	0	0	0	0
AHR_c.*1138C>T	AHR	noncoding	GRCh38	chr7	17344202	17344202	C	C	T	3	0	0	0	0	0	0	0	0	0	0	0	0	0	0	0	0	0	0	0	0	0	0	0	0	0	0	0	0	0	0	0	1	0	0
AHR_p.Q383H	AHR	383	GRCh38	chr7	17335775	17335775	G	G	C	11	0.3693	0	0.7273	0	0	0	0	0	0	0	0	0	0	0.0909	0	0	0.0909	0.0909	0	0	0	0	0	0	0	0	0	0	0	0	0	0	0	0
AHR_p.R398Q	AHR	398	GRCh38	chr7	17339018	17339018	G	G	A	3	1	0	0	0	0	0	0	0	0	0.3333	0	0	0	0	0	0	0	0	0	0	0	0	0	0	0.3333	0	0	0.3333	0	0	0	0	0	0
AHRR_p.A258V	AHRR	258	GRCh38	chr5	427859	427859	C	C	T	6	0.5645	0	0	0	0	0	0	0	0	0	0	0	0	0	0	0	0	0	0	0	0	0.1667	0	0	0	0	0	0.3333	0	0	0	0.5	0	0
AHRR_p.A283V	AHRR	283	GRCh38	chr5	427934	427934	C	C	T	4	0.75	0	0	0	0	0	0.25	0	0	0	0	0	0	0	0	0	0	0	0.25	0	0	0	0	0	0	0	0.5	0	0	0	0	0	0	0
AHSA1_p.S113S	AHSA1	113	GRCh38	chr14	77462227	77462227	C	C	T	3	0	0	0	0	0	0	0	0	0	0	0	0	0	0	0	0	0	0	0	0	0	0	0	0	0	0	0	0	0	0	0	1	0	0
AHSA2_p.Q11K	AHSA2	11	GRCh38	chr2	61184756	61184756	C	C	A	3	0	0	0	0	0	0	0	0	0	0	0	0	0	0	0	0	0	0	0	0	0	0	0	0	0	0	1	0	0	0	0	0	0	0
AHSG_p.P30P	AHSG	30	GRCh38	chr3	186613231	186613231	G	G	A	4	0.75	0	0	0.25	0	0	0.25	0	0	0	0	0	0	0	0	0	0	0	0	0	0	0	0	0	0	0	0	0	0	0	0	0.5	0	0
AHSP_p.F81F	AHSP	81	GRCh38	chr16	31528625	31528625	C	C	T	5	0	0	0	0	0	0	0	0	0	0	0	0	0	0	0	0	0	0	0	0	0	0	0	0	0	0	1	0	0	0	0	0	0	0
AICDA_p.E156K	AICDA	156	GRCh38	chr12	8604884	8604884	C	C	T	3	0.5794	0	0	0	0	0	0	0	0	0	0	0	0	0	0	0	0	0	0	0	0	0	0	0	0	0	0.6667	0	0	0	0	0.3333	0	0
AICDA_p.G100G	AICDA	100	GRCh38	chr12	8605342	8605342	C	C	T	3	0.5794	0	0	0	0	0	0	0	0	0	0	0	0	0	0	0	0	0	0.3333	0	0	0	0	0	0	0	0.6667	0	0	0	0	0	0	0
AICDA_p.S66S	AICDA	66	GRCh38	chr12	8605444	8605444	C	C	T	3	1	0	0	0	0	0	0.3333	0	0	0	0	0	0	0	0	0	0	0	0	0	0	0	0	0.3333	0	0	0	0	0	0	0	0.3333	0	0
AIDA_c.*98C>A	AIDA	noncoding	GRCh38	chr1	222669795	222669795	G	G	T	12	0.2278	0	0	0.8333	0	0	0	0	0	0	0	0	0	0	0	0	0	0	0	0	0.0833	0	0	0	0	0	0	0	0	0	0	0.0833	0	0
AIFM1_c.968-432C>A	AIFM1	noncoding	GRCh38	chrX	130137617	130137617	G	G	T	5	0.5904	0	0	0	0.2	0	0.2	0	0	0	0	0	0	0	0	0	0	0	0	0	0	0	0	0	0	0	0	0	0	0	0	0.6	0	0
AIFM1_p.S371S	AIFM1	371	GRCh38	chrX	130136694	130136694	G	G	A	3	0	0	0	0	0	0	0	0	0	0	0	0	0	0	0	0	0	0	0	0	0	0	0	0	0	0	1	0	0	0	0	0	0	0
AIFM1_p.T304T	AIFM1	304	GRCh38	chrX	130138648	130138648	C	C	T	3	0.5794	0	0	0	0	0	0	0	0	0	0.6667	0	0	0	0	0	0	0	0	0	0	0	0	0	0	0	0.3333	0	0	0	0	0	0	0
AIFM3_p.I222I	AIFM3	222	GRCh38	chr22	20974762	20974762	C	C	T	3	0.5794	0	0	0	0	0	0	0	0	0	0	0	0	0	0	0	0	0	0	0	0	0	0	0	0	0	0.3333	0	0	0	0	0.6667	0	0
AIM1_p.E737K	AIM1	737	GRCh38	chr6	106520641	106520641	G	G	A	3	1	0	0	0	0	0	0	0.3333	0	0.3333	0	0	0	0	0	0	0	0	0	0	0	0	0	0	0	0	0.3333	0	0	0	0	0	0	0
AIM1_p.G463G	AIM1	463	GRCh38	chr6	106519821	106519821	G	G	T	3	1	0	0	0.3333	0	0	0.3333	0	0	0.3333	0	0	0	0	0	0	0	0	0	0	0	0	0	0	0	0	0	0	0	0	0	0	0	0
AIM1_p.R1593*	AIM1	1593	GRCh38	chr6	106561363	106561363	C	C	T	3	0	0	0	0	0	0	0	0	0	0	0	0	0	0	0	0	0	0	0	0	0	0	0	0	0	0	0	0	0	0	0	1	0	0
AIM1L_p.G1414G	AIM1L	1414	GRCh38	chr1	26331561	26331561	G	G	A	4	1	0	0	0	0	0	0.25	0	0	0.25	0.25	0	0	0	0	0	0	0	0	0	0	0	0	0	0	0	0	0	0	0	0	0.25	0	0
AIM1L_p.T1402T	AIM1L	1402	GRCh38	chr1	26331597	26331597	C	C	T	8	0.7185	0	0.125	0	0.125	0	0	0	0	0	0	0	0	0	0	0	0	0	0	0	0	0	0	0	0	0	0.25	0.125	0	0	0	0.375	0	0
AIM2_p.N320Mfs*7	AIM2	320	GRCh38	chr1	159063532	159063532	T	T	-	3	1	0	0	0	0	0	0	0	0	0	0	0	0	0	0	0	0.3333	0	0	0	0	0	0	0.3333	0	0	0	0	0	0	0	0.3333	0	0
AIM2_p.S94S	AIM2	94	GRCh38	chr1	159068682	159068682	C	C	A	3	0.5794	0	0	0	0	0	0	0	0	0	0	0	0	0	0	0	0	0	0	0	0.3333	0	0	0	0	0	0.6667	0	0	0	0	0	0	0
AIMP1_p.R49*	AIMP1	49	GRCh38	chr4	106327486	106327486	C	C	T	4	0.75	0	0	0	0	0	0.25	0	0	0	0	0	0	0	0	0	0	0	0	0	0	0	0	0	0	0	0.25	0	0	0	0	0.5	0	0
AIMP2_c.-114C>T	AIMP2	noncoding	GRCh38	chr7	6009250	6009250	C	C	T	4	0	0	0	0	0	0	0	0	0	0	0	0	0	0	0	0	0	0	0	0	0	0	0	0	0	0	1	0	0	0	0	0	0	0
AIPL1_p.F127F	AIPL1	127	GRCh38	chr17	6428402	6428402	G	G	A	3	1	0	0	0	0	0	0.3333	0	0	0	0	0	0	0	0	0	0	0	0	0	0	0	0	0	0	0	0.3333	0	0	0	0	0.3333	0	0
AIPL1_p.T29T	AIPL1	29	GRCh38	chr17	6435018	6435018	G	G	A	3	1	0	0	0	0	0	0	0	0	0.3333	0	0	0	0	0	0	0	0.3333	0	0	0	0	0	0	0	0	0.3333	0	0	0	0	0	0	0
AIRE_c.880-200delG	AIRE	noncoding	GRCh38	chr21	44290890	44290890	G	G	-	7	0.3509	0	0	0	0	0	0	0	0	0	0	0	0	0	0	0	0	0	0	0	0	0	0	0	0	0	0	0.5714	0	0	0	0.4286	0	0
AIRE_p.E237K	AIRE	237	GRCh38	chr21	44289713	44289713	G	G	A	4	1	0	0	0	0.25	0	0.25	0	0	0	0	0	0	0	0	0	0.25	0	0	0	0	0	0	0	0	0	0	0	0	0	0	0.25	0	0
AJ003147.9_n.419-8264G>A	AJ003147.9	noncoding	GRCh38	chr16	3216305	3216305	G	G	A	3	0	0	0	0	0	0	0	0	0	0	0	0	0	0	0	0	0	0	0	0	0	0	0	0	0	0	1	0	0	0	0	0	0	0
AJAP1_c.*7G>A	AJAP1	noncoding	GRCh38	chr1	4774506	4774506	G	G	A	3	1	0	0	0	0	0	0.3333	0	0	0	0	0	0	0	0	0	0	0	0	0	0	0	0	0	0.3333	0	0.3333	0	0	0	0	0	0	0
AK4_p.T199T	AK4	199	GRCh38	chr1	65226102	65226102	G	G	A	3	0.5794	0	0	0	0	0	0.6667	0	0	0	0	0	0	0	0	0	0	0	0	0	0	0	0	0	0	0	0	0.3333	0	0	0	0	0	0
AK5_p.D238N	AK5	238	GRCh38	chr1	77340389	77340389	G	G	A	3	0.5794	0	0.3333	0	0	0	0	0	0	0	0	0	0	0	0	0	0	0	0	0	0	0	0	0	0	0	0.6667	0	0	0	0	0	0	0
AK5_p.F473F	AK5	473	GRCh38	chr1	77521934	77521934	C	C	T	8	0.4329	0	0.25	0	0	0	0	0	0	0	0	0	0	0	0	0	0	0	0	0	0	0	0	0	0.125	0	0	0	0	0	0	0.625	0	0
AK5_p.R76Q	AK5	76	GRCh38	chr1	77287107	77287107	G	G	A	3	1	0	0	0	0	0	0	0	0	0	0	0	0	0	0	0	0	0.3333	0	0	0	0	0	0	0.3333	0	0	0.3333	0	0	0	0	0	0
AK5_p.X21_splice	AK5	21	GRCh38	chr1	77286940	77286940	G	G	T	3	1	0	0	0.3333	0	0	0	0	0	0	0	0	0	0	0	0	0	0.3333	0.3333	0	0	0	0	0	0	0	0	0	0	0	0	0	0	0
AK7_p.F520F	AK7	520	GRCh38	chr14	96478469	96478469	C	C	T	3	0.5794	0	0	0	0	0	0	0	0	0	0	0	0	0	0	0	0	0	0	0	0	0	0	0	0	0	0.6667	0	0	0	0	0.3333	0	0
AK7_p.S153S	AK7	153	GRCh38	chr14	96408902	96408902	G	G	A	3	1	0	0	0	0	0	0.3333	0	0	0	0	0	0	0	0	0	0	0	0	0	0	0	0	0	0.3333	0	0	0.3333	0	0	0	0	0	0
AK7_p.X496_splice	AK7	496	GRCh38	chr14	96471608	96471608	T	T	A	3	0.5794	0	0	0.3333	0	0	0.6667	0	0	0	0	0	0	0	0	0	0	0	0	0	0	0	0	0	0	0	0	0	0	0	0	0	0	0
AK8_p.E13Rfs*14	AK8	13	GRCh38	chr9	132878220	132878220	G	G	-	4	0.4056	0	0	0	0	0	0.25	0	0	0	0	0	0	0	0	0	0	0	0	0	0	0	0	0	0	0	0	0.75	0	0	0	0	0	0
AK8_p.E464K	AK8	464	GRCh38	chr9	132725738	132725738	C	C	T	3	0.5794	0	0	0.3333	0	0	0	0	0	0	0	0	0	0	0	0	0	0	0	0	0	0	0	0	0	0	0	0	0	0	0	0.6667	0	0
AK8_p.E89D	AK8	89	GRCh38	chr9	132863731	132863731	C	C	A	3	0.5794	0	0	0	0	0	0	0	0	0	0	0	0	0	0	0	0	0	0	0	0	0	0	0	0.3333	0	0	0	0	0	0	0.6667	0	0
AK8_p.H189Y	AK8	189	GRCh38	chr9	132827046	132827046	G	G	A	3	0.5794	0	0.3333	0	0	0	0	0	0	0	0	0	0	0	0	0	0	0	0	0	0	0	0	0	0	0	0.6667	0	0	0	0	0	0	0
AK8_p.I226I	AK8	226	GRCh38	chr9	132826933	132826933	G	G	A	3	0	0	0	0	0	0	0	0	0	0	0	0	0	0	0	0	0	0	0	0	0	0	0	0	0	0	0	0	0	0	0	1	0	0
AK9_p.A1819V	AK9	1819	GRCh38	chr6	109494058	109494058	G	G	A	3	1	0	0	0	0	0	0	0	0	0	0	0	0	0	0	0	0	0	0	0	0	0.3333	0	0	0	0	0	0.3333	0	0	0	0.3333	0	0
AK9_p.L1026I	AK9	1026	GRCh38	chr6	109546016	109546016	G	G	T	3	0.5794	0	0	0	0	0	0.3333	0	0	0	0	0	0	0	0	0	0	0	0	0	0	0	0	0	0	0	0	0	0	0	0	0.6667	0	0
AK9_p.N1048N	AK9	1048	GRCh38	chr6	109545948	109545948	G	G	A	3	1	0	0	0	0	0	0.3333	0	0.3333	0	0	0	0	0	0	0	0	0	0	0	0	0	0	0	0	0	0	0.3333	0	0	0	0	0	0
AK9_p.R1117C	AK9	1117	GRCh38	chr6	109542048	109542048	G	G	A	3	1	0	0	0	0	0	0.3333	0	0	0	0	0	0	0	0	0	0	0	0	0	0	0	0	0	0	0	0	0.3333	0	0	0	0.3333	0	0
AK9_p.R1159C	AK9	1159	GRCh38	chr6	109533346	109533346	G	G	A	4	0.5	0	0	0	0	0	0	0	0	0	0	0	0	0	0	0	0	0	0	0	0	0	0	0	0	0	0.5	0	0	0	0	0.5	0	0
AK9_p.R1209Gfs*39	AK9	1209	GRCh38	chr6	109529019	109529019	T	T	-	11	0.4149	0	0	0	0	0	0.1818	0	0	0	0	0	0	0	0	0	0	0	0	0	0	0	0	0	0	0	0	0.5455	0	0	0	0.2727	0	0
AK9_p.R1757C	AK9	1757	GRCh38	chr6	109497511	109497511	G	G	A	4	1	0	0	0	0.25	0	0	0	0	0	0	0	0	0	0	0	0	0	0.25	0	0	0	0	0	0	0	0.25	0	0	0	0	0.25	0	0
AK9_p.S1811Y	AK9	1811	GRCh38	chr6	109494082	109494082	G	G	T	3	0.5794	0	0	0	0	0	0	0	0	0	0	0	0	0	0	0	0	0	0.3333	0	0	0	0	0	0	0	0	0	0	0	0	0.6667	0	0
AKAP1_p.L20L	AKAP1	20	GRCh38	chr17	57105524	57105524	C	C	T	3	1	0	0	0	0	0	0	0	0	0	0.3333	0	0	0	0	0	0.3333	0	0	0	0	0	0	0	0	0	0	0	0	0	0	0.3333	0	0
AKAP11_p.N537Ifs*8	AKAP11	537	GRCh38	chr13	42300350	42300350	A	A	-	4	0.75	0	0	0	0	0	0.25	0	0	0	0	0	0	0	0	0	0	0	0	0	0	0	0	0	0	0	0	0.5	0	0	0	0.25	0	0
AKAP11_p.R1429I	AKAP11	1429	GRCh38	chr13	42303032	42303032	G	G	T	3	0	0	0	0	0	0	0	0	0	0	0	0	0	0	0	0	0	0	0	0	0	0	0	0	0	0	0	0	0	0	0	1	0	0
AKAP11_p.S300Rfs*30	AKAP11	300	GRCh38	chr13	42299638	42299638	T	T	-	4	0.4056	0	0	0	0	0	0	0	0	0	0	0	0	0	0	0	0	0	0.25	0	0	0	0	0	0	0	0	0.75	0	0	0	0	0	0
AKAP11_p.T1813T	AKAP11	1813	GRCh38	chr13	42317562	42317562	G	G	A	4	0.75	0	0.5	0	0	0	0	0	0	0	0	0	0	0	0	0	0	0	0	0	0	0.25	0	0	0	0	0.25	0	0	0	0	0	0	0
AKAP12_p.A1423V	AKAP12	1423	GRCh38	chr6	151352659	151352659	C	C	T	3	0.5794	0	0	0	0.3333	0	0	0	0	0	0	0	0	0	0	0	0	0	0	0	0	0	0	0	0	0	0	0	0	0	0	0.6667	0	0
AKAP12_p.D726D	AKAP12	726	GRCh38	chr6	151350569	151350569	C	C	T	3	1	0	0.3333	0	0	0	0	0	0	0	0	0	0	0	0	0	0	0	0	0	0	0	0	0.3333	0	0	0	0	0	0	0	0.3333	0	0
AKAP12_p.E147K	AKAP12	147	GRCh38	chr6	151348830	151348830	G	G	A	3	0.5794	0	0.3333	0	0	0	0	0	0	0	0	0	0	0	0	0	0	0	0	0	0	0	0	0	0	0	0	0	0	0	0	0.6667	0	0
AKAP12_p.G563G	AKAP12	563	GRCh38	chr6	151350080	151350080	C	C	T	3	1	0	0	0	0	0	0.3333	0	0	0	0	0	0	0	0	0	0	0	0	0	0	0	0	0	0	0	0	0.3333	0	0	0	0.3333	0	0
AKAP12_p.N1461Mfs*26	AKAP12	1461	GRCh38	chr6	151352767	151352767	A	A	-	3	1	0	0	0	0	0	0.3333	0	0	0	0	0	0	0	0	0	0	0	0	0	0	0	0	0	0	0.3333	0	0.3333	0	0	0	0	0	0
AKAP12_p.P1160Lfs*18	AKAP12	1160	GRCh38	chr6	151351865	151351865	C	C	-	3	0	0	0	0	0	0	1	0	0	0	0	0	0	0	0	0	0	0	0	0	0	0	0	0	0	0	0	0	0	0	0	0	0	0
AKAP12_p.S120S	AKAP12	120	GRCh38	chr6	151348751	151348751	C	C	T	3	1	0	0	0	0	0	0	0	0	0	0.3333	0	0	0	0	0	0	0	0.3333	0	0	0	0	0	0	0	0	0	0	0	0	0.3333	0	0
AKAP12_p.T949Rfs*23	AKAP12	949	GRCh38	chr6	151351230	151351230	C	C	-	4	0.75	0.25	0	0	0	0	0	0	0	0	0	0	0	0	0	0	0	0	0	0	0	0	0	0	0	0	0	0.5	0	0	0	0.25	0	0
AKAP13_p.K2504Rfs*50	AKAP13	2504	GRCh38	chr15	85735624	85735624	A	A	-	4	0.5	0	0	0	0	0	0	0	0	0	0	0	0	0	0	0	0	0	0	0	0	0	0	0	0	0	0	0.5	0	0	0	0.5	0	0
AKAP13_p.R2200C	AKAP13	2200	GRCh38	chr15	85723173	85723173	C	C	T	6	0.871	0	0	0	0.1667	0	0	0	0	0	0	0	0	0	0	0	0	0	0.1667	0	0	0	0	0.1667	0	0	0	0.3333	0	0	0	0.1667	0	0
AKAP14_p.F186F	AKAP14	186	GRCh38	chrX	119920571	119920571	C	C	T	3	1	0	0	0	0	0	0	0	0	0	0.3333	0	0	0	0	0	0	0	0.3333	0	0	0	0	0	0	0	0.3333	0	0	0	0	0	0	0
AKAP17A_p.E144Sfs*18	AKAP17A	144	GRCh38	chrX	1593888	1593888	G	G	-	3	0.5794	0	0	0	0	0	0	0	0	0	0	0	0	0	0	0	0	0.3333	0	0	0	0	0	0	0	0	0	0.6667	0	0	0	0	0	0
AKAP17A_p.F215F	AKAP17A	215	GRCh38	chrX	1594107	1594107	C	C	T	4	0.4056	0	0	0	0	0	0	0	0	0	0	0	0	0	0	0	0	0	0	0	0	0	0	0	0	0	0.25	0	0	0	0	0.75	0	0
AKAP17A_p.G594W	AKAP17A	594	GRCh38	chrX	1601286	1601286	G	G	T	3	0.5794	0	0	0	0	0	0	0	0	0	0	0	0	0	0	0	0	0.3333	0.6667	0	0	0	0	0	0	0	0	0	0	0	0	0	0	0
AKAP17A_p.I119I	AKAP17A	119	GRCh38	chrX	1593819	1593819	C	C	T	3	0.5794	0	0	0	0	0	0	0	0	0	0	0	0	0	0	0	0	0	0	0	0	0	0	0	0	0	0.3333	0	0	0	0	0.6667	0	0
AKAP17A_p.R323C	AKAP17A	323	GRCh38	chrX	1599247	1599247	C	C	T	3	1	0	0	0	0	0	0	0	0	0	0	0	0	0	0	0	0	0	0	0	0	0	0	0	0.3333	0	0.3333	0	0	0	0	0.3333	0	0
AKAP17A_p.T200T	AKAP17A	200	GRCh38	chrX	1594062	1594062	G	G	A	3	1	0	0	0.3333	0	0	0.3333	0	0	0	0	0	0	0	0	0	0.3333	0	0	0	0	0	0	0	0	0	0	0	0	0	0	0	0	0
AKAP3_p.I147I	AKAP3	147	GRCh38	chr12	4628461	4628461	G	G	A	4	0	0	0	0	0	0	0	0	0	0	0	0	0	0	0	0	0	0	0	0	0	0	0	0	0	0	0	0	0	0	0	1	0	0
AKAP3_p.I528I	AKAP3	528	GRCh38	chr12	4627318	4627318	G	G	A	3	0	0	0	0	0	0	0	0	0	0	0	0	0	0	0	0	0	0	0	0	0	0	0	0	0	0	1	0	0	0	0	0	0	0
AKAP3_p.R269Q	AKAP3	269	GRCh38	chr12	4628096	4628096	C	C	T	3	1	0	0	0	0.3333	0	0	0	0	0	0.3333	0	0	0	0	0	0	0	0	0	0	0	0	0	0	0	0.3333	0	0	0	0	0	0	0
AKAP3_p.R639Gfs*15	AKAP3	639	GRCh38	chr12	4626988	4626988	G	G	-	3	0	0	0	0	0	0	0	0	0	0	0	0	0	0	0	0	0	0	0	0	0	0	0	0	0	0	0	1	0	0	0	0	0	0
AKAP3_p.V344I	AKAP3	344	GRCh38	chr12	4627872	4627872	C	C	T	3	1	0	0	0	0	0	0.3333	0	0	0	0	0	0	0	0	0	0	0.3333	0	0	0	0	0	0	0	0.3333	0	0	0	0	0	0	0	0
AKAP4_c.*34delC	AKAP4	noncoding	GRCh38	chrX	50190926	50190926	G	G	-	3	0.5794	0	0	0	0	0	0	0	0	0	0	0	0	0	0	0	0	0	0	0	0	0	0	0	0	0	0	0.6667	0	0	0	0.3333	0	0
AKAP4_p.A692A	AKAP4	692	GRCh38	chrX	50192637	50192637	C	C	T	3	0.5794	0	0	0	0	0	0	0	0	0	0	0	0	0	0	0	0	0	0	0	0	0	0	0	0.3333	0	0	0	0	0	0	0.6667	0	0
AKAP4_p.E235K	AKAP4	235	GRCh38	chrX	50194010	50194010	C	C	T	4	0.4056	0	0	0	0	0	0	0	0	0	0	0	0	0	0	0	0	0	0	0	0	0	0	0	0	0	0.75	0	0	0	0	0.25	0	0
AKAP4_p.G145G	AKAP4	145	GRCh38	chrX	50194278	50194278	G	G	A	4	1	0	0	0.25	0	0	0.25	0	0	0	0	0	0	0	0	0	0	0.25	0	0	0	0	0	0	0	0	0	0.25	0	0	0	0	0	0
AKAP4_p.R223R	AKAP4	223	GRCh38	chrX	50194046	50194046	G	G	T	3	0.5794	0	0	0	0	0	0	0	0.3333	0	0	0	0	0	0	0	0	0	0	0	0	0	0	0	0	0	0.6667	0	0	0	0	0	0	0
AKAP4_p.R264Q	AKAP4	264	GRCh38	chrX	50193922	50193922	C	C	T	4	0	0	0	0	0	0	0	0	0	0	0	0	0	0	0	0	0	0	0	0	0	0	0	0	0	0	0	0	0	0	0	1	0	0
AKAP4_p.S218F	AKAP4	218	GRCh38	chrX	50194060	50194060	G	G	A	3	0	0	0	0	0	0	0	0	0	0	0	0	0	0	0	0	0	0	0	0	0	0	0	0	0	0	1	0	0	0	0	0	0	0
AKAP4_p.S380S	AKAP4	380	GRCh38	chrX	50193573	50193573	G	G	A	4	0.75	0	0	0	0	0	0	0	0	0	0	0	0	0	0	0.25	0	0	0	0	0	0	0	0	0	0	0	0.25	0	0	0	0.5	0	0
AKAP5_p.R138Gfs*8	AKAP5	138	GRCh38	chr14	64468802	64468802	A	A	-	3	0.5794	0	0	0	0	0	0	0	0	0	0	0	0	0	0	0	0	0	0	0	0	0	0	0	0.3333	0	0	0	0	0	0	0.6667	0	0
AKAP5_p.T235T	AKAP5	235	GRCh38	chr14	64469099	64469099	G	G	T	3	1	0	0.3333	0	0	0	0.3333	0	0	0	0	0	0	0	0	0	0	0	0	0	0.3333	0	0	0	0	0	0	0	0	0	0	0	0	0
AKAP6_c.*452delT	AKAP6	noncoding	GRCh38	chr14	32830249	32830249	T	T	-	6	0	0	0	0	0	0	0	0	0	0	0	0	0	0	0	0	0	0	0	0	0	0	0	0	0	0	0	0	0	0	0	1	0	0
AKAP6_c.3147+187_3147+188delTT	AKAP6	noncoding	GRCh38	chr14	32732777	32732778	TT	TT	-	8	0.1812	0	0	0	0	0	0.125	0	0	0	0	0	0	0	0	0	0	0	0	0	0	0	0	0	0	0	0	0	0	0	0	0.875	0	0
AKAP6_p.L11*	AKAP6	11	GRCh38	chr14	32433519	32433519	C	C	-	3	1	0	0	0	0	0	0.3333	0	0	0	0	0	0	0	0	0	0	0	0	0	0	0	0	0.3333	0	0	0	0	0	0	0	0.3333	0	0
AKAP6_p.R1500C	AKAP6	1500	GRCh38	chr14	32822311	32822311	C	C	T	3	1	0	0	0	0.3333	0	0	0	0	0	0	0	0	0	0	0	0	0	0	0	0	0	0	0	0	0	0.3333	0	0	0	0	0.3333	0	0
AKAP6_p.R1652Q	AKAP6	1652	GRCh38	chr14	32822768	32822768	G	G	A	6	0.871	0	0	0.1667	0	0	0.1667	0	0	0	0	0	0	0	0	0	0	0	0	0.1667	0	0	0	0	0	0	0.3333	0	0	0	0	0.1667	0	0
AKAP6_p.R392Efs*14	AKAP6	392	GRCh38	chr14	32545823	32545823	A	A	-	3	0.5794	0	0	0	0	0	0.3333	0	0	0	0	0	0	0	0	0	0	0	0	0	0	0	0	0	0	0	0	0.6667	0	0	0	0	0	0
AKAP6_p.S1714S	AKAP6	1714	GRCh38	chr14	32822955	32822955	G	G	A	5	0.6555	0	0	0	0	0	0	0	0	0	0.2	0	0	0	0	0	0	0	0	0	0	0	0	0	0	0	0.4	0	0	0	0	0.4	0	0
AKAP6_p.S1730S	AKAP6	1730	GRCh38	chr14	32823003	32823003	C	C	T	3	0	0	0	0	0	0	0	0	0	0	0	0	0	0	0	0	0	0	0	0	0	0	0	0	0	0	0	0	0	0	0	1	0	0
AKAP7_p.I239*	AKAP7	239	GRCh38	chr6	131219667	131219667	A	A	-	3	1	0	0	0	0	0	0.3333	0	0	0	0.3333	0	0	0	0	0	0	0	0	0	0	0	0	0	0	0	0	0	0	0	0	0.3333	0	0
AKAP7_p.K79Rfs*21	AKAP7	79	GRCh38	chr6	131160136	131160136	A	A	-	20	0.338	0	0	0	0	0	0.05	0	0	0	0	0	0	0	0	0	0	0	0	0	0	0	0	0	0	0	0	0.4	0	0	0.05	0.5	0	0
AKAP8_p.F156F	AKAP8	156	GRCh38	chr19	15373244	15373244	G	G	A	3	1	0	0	0	0	0	0.3333	0	0	0	0	0	0	0	0	0	0	0	0	0	0	0	0	0	0.3333	0	0.3333	0	0	0	0	0	0	0
AKAP9_p.F414F	AKAP9	414	GRCh38	chr7	92001159	92001159	C	C	T	5	0.5904	0	0	0	0	0	0.2	0	0	0	0	0	0	0	0	0	0	0	0	0	0	0	0	0	0.2	0	0	0	0	0	0	0.6	0	0
AKAP9_p.I2623dup	AKAP9	2623	GRCh38	chr7	92080002	92080003	-	-	ATC	3	1	0	0	0	0	0	0	0	0	0	0	0	0	0	0	0	0	0.3333	0	0	0	0	0	0	0	0	0.3333	0	0	0.3333	0	0	0	0
AKAP9_p.K39Rfs*17	AKAP9	39	GRCh38	chr7	91973771	91973771	A	A	-	21	0.4275	0	0	0	0	0	0.1905	0	0.0952	0	0	0	0	0	0	0	0	0	0	0	0	0	0	0	0.0476	0	0	0.5238	0	0	0	0.1429	0	0
AKAP9_p.L3482I	AKAP9	3482	GRCh38	chr7	92097631	92097631	C	C	A	3	0.5794	0	0	0	0	0	0	0	0	0	0	0	0	0	0	0	0	0	0	0	0	0	0	0	0.6667	0	0	0	0	0	0	0.3333	0	0
AKAP9_p.N2635Mfs*3	AKAP9	2635	GRCh38	chr7	92080031	92080031	A	A	-	3	1	0	0	0	0	0	0	0	0	0	0	0	0	0	0	0	0	0	0	0	0	0	0	0.3333	0	0	0	0.3333	0	0	0	0.3333	0	0
AKAP9_p.R1947C	AKAP9	1947	GRCh38	chr7	92062348	92062348	C	C	T	6	0.6934	0	0	0.1667	0	0	0	0	0	0	0	0	0	0	0	0	0	0	0	0	0	0	0	0	0	0	0.5	0.1667	0	0	0	0.1667	0	0
AKAP9_p.R3308*	AKAP9	3308	GRCh38	chr7	92096881	92096881	C	C	T	5	0.3109	0	0	0.2	0	0	0	0	0	0	0	0	0	0	0	0	0	0	0	0	0	0	0	0	0	0	0	0	0	0	0	0.8	0	0
AKAP9_p.R3417H	AKAP9	3417	GRCh38	chr7	92097209	92097209	G	G	A	3	1	0	0	0	0	0	0.3333	0	0	0	0	0	0	0	0	0	0	0	0	0	0	0	0	0	0	0	0	0.3333	0	0	0	0.3333	0	0
AKAP9_p.R3712*	AKAP9	3712	GRCh38	chr7	92102630	92102630	C	C	T	5	0.6555	0	0	0	0	0	0.4	0	0	0	0	0	0	0	0	0	0	0	0	0	0	0	0	0	0	0	0.2	0	0	0	0	0.4	0	0
AKAP9_p.R649*	AKAP9	649	GRCh38	chr7	92001862	92001862	C	C	T	4	0.75	0	0	0	0	0	0.25	0	0	0	0	0	0	0	0	0	0	0	0	0	0	0	0	0	0	0	0.25	0	0	0	0	0.5	0	0
AKAP9_p.T1942Lfs*3	AKAP9	1942	GRCh38	chr7	92062328	92062328	A	A	-	4	0.4056	0	0	0	0	0	0.75	0	0	0	0	0	0	0	0	0	0	0	0	0	0	0	0	0	0	0	0	0	0	0	0	0.25	0	0
AKIP1_c.*176delT	AKIP1	noncoding	GRCh38	chr11	8919648	8919648	T	T	-	7	0.4911	0	0	0	0.1429	0	0.2857	0	0	0	0	0	0	0	0	0	0	0	0	0	0	0	0	0	0	0	0	0	0	0	0	0.5714	0	0
AKIP1_c.*35delT	AKIP1	noncoding	GRCh38	chr11	8919509	8919509	T	T	-	6	0.871	0.1667	0	0	0	0	0.3333	0	0	0	0	0	0.1667	0	0	0	0	0	0	0	0	0	0	0	0	0	0	0.1667	0	0	0	0.1667	0	0
AKIRIN1_c.*456delA	AKIRIN1	noncoding	GRCh38	chr1	39004505	39004505	A	A	-	3	0	0	0	0	0	0	0	0	0	0	0	0	0	0	0	0	0	0	0	0	0	0	0	0	0	0	0	0	0	0	0	1	0	0
AKNA_p.E1092G	AKNA	1092	GRCh38	chr9	114347847	114347847	T	T	C	4	0.75	0	0	0	0	0	0.25	0	0	0	0	0	0	0	0	0	0.5	0	0	0	0.25	0	0	0	0	0	0	0	0	0	0	0	0	0
AKNAD1_p.P553L	AKNAD1	553	GRCh38	chr1	108834935	108834935	G	G	A	3	1	0	0	0	0	0	0.3333	0	0	0	0	0	0	0	0	0	0	0	0	0	0	0	0	0.3333	0	0	0	0	0	0	0	0.3333	0	0
AKNAD1_p.T189T	AKNAD1	189	GRCh38	chr1	108852098	108852098	C	C	T	3	1	0	0	0	0	0	0.3333	0	0	0.3333	0	0	0	0	0	0	0	0	0.3333	0	0	0	0	0	0	0	0	0	0	0	0	0	0	0
AKR1A1_p.R42H	AKR1A1	42	GRCh38	chr1	45566609	45566609	G	G	A	3	0.5794	0	0	0	0	0	0	0	0	0	0	0	0	0	0	0.3333	0	0	0	0	0	0	0	0	0	0	0	0	0	0	0	0.6667	0	0
AKR1A1_p.T304T	AKR1A1	304	GRCh38	chr1	45569229	45569229	G	G	T	4	0	0	0	0	0	0	0	0	0	0	0	0	0	0	0	0	0	0	0	0	0	0	0	0	0	0	1	0	0	0	0	0	0	0
AKR1B1_c.*61delT	AKR1B1	noncoding	GRCh38	chr7	134442667	134442667	A	A	-	4	0.4056	0	0	0	0.25	0	0.75	0	0	0	0	0	0	0	0	0	0	0	0	0	0	0	0	0	0	0	0	0	0	0	0	0	0	0
AKR1B1_c.742-107T>A	AKR1B1	noncoding	GRCh38	chr7	134447488	134447488	A	A	T	3	1	0	0	0.3333	0	0	0.3333	0	0	0	0	0	0	0	0	0	0	0	0	0	0.3333	0	0	0	0	0	0	0	0	0	0	0	0	0
AKR1B1_c.742-91G>A	AKR1B1	noncoding	GRCh38	chr7	134447472	134447472	C	C	T	3	1	0	0	0	0	0	0	0	0	0	0	0	0	0	0	0	0	0	0.3333	0	0	0.3333	0	0	0	0	0	0.3333	0	0	0	0	0	0
AKR1B1_p.A238T	AKR1B1	238	GRCh38	chr7	134448009	134448009	C	C	T	3	0.5794	0	0	0	0	0	0.6667	0	0	0	0	0	0	0	0	0	0	0	0	0	0	0	0	0	0	0	0	0	0	0	0	0.3333	0	0
AKR1B1_p.F123F	AKR1B1	123	GRCh38	chr7	134449780	134449780	G	G	A	6	0	0	0	0	0	0	0	0	0	0	0	0	0	0	0	0	0	0	0	0	0	0	0	0	0	0	1	0	0	0	0	0	0	0
AKR1B1_p.I205I	AKR1B1	205	GRCh38	chr7	134448431	134448431	G	G	A	4	0.5	0	0	0	0	0	0.5	0	0	0	0	0	0	0	0	0	0	0	0	0	0	0	0	0	0	0	0.5	0	0	0	0	0	0	0
AKR1B10_c.*133C>T	AKR1B10	noncoding	GRCh38	chr7	134541222	134541222	C	C	T	3	0	0	0	0	0	0	0	0	0	0	0	0	0	0	0	0	0	0	0	0	0	0	0	0	0	0	0	0	0	0	0	1	0	0
AKR1B10_p.T244Pfs*6	AKR1B10	244	GRCh38	chr7	134537644	134537644	A	A	-	5	0.4182	0	0	0	0	0	0	0	0	0	0	0	0	0	0	0	0	0	0	0	0	0	0	0	0	0	0	0.4	0	0	0	0.6	0	0
AKR1B15_p.R69C	AKR1B15	69	GRCh38	chr7	134568212	134568212	C	C	T	3	0.5794	0	0	0	0	0	0	0	0	0	0	0	0	0	0	0	0	0	0	0	0	0	0	0	0	0	0.3333	0	0	0	0	0.6667	0	0
AKR1C2_p.D132Y	AKR1C2	132	GRCh38	chr10	4999253	4999253	C	C	A	3	0	0	0	0	0	0	0	0	0	0	0	0	0	0	0	0	0	0	0	0	0	0	0	0	0	0	0	0	0	0	0	1	0	0
AKR1C3_p.S208S	AKR1C3	208	GRCh38	chr10	5102154	5102154	G	G	A	3	0.5794	0	0	0	0	0	0	0	0	0	0	0	0	0	0	0	0	0	0	0	0	0	0	0	0	0	0.6667	0	0	0	0	0.3333	0	0
AKR1C4_p.F139F	AKR1C4	139	GRCh38	chr10	5205804	5205804	C	C	T	4	1	0	0	0	0	0	0.25	0	0	0	0	0	0	0	0	0	0	0	0	0	0	0.25	0	0	0	0	0.25	0	0	0	0	0.25	0	0
AKR1C8P_n.222G>A	AKR1C8P	noncoding	GRCh38	chr10	5162975	5162975	C	C	T	3	1	0	0	0	0	0	0.3333	0	0	0	0	0	0	0	0	0	0	0.3333	0	0	0	0	0	0	0	0	0	0	0	0	0	0	0.3333	0
AKR1C8P_n.281G>T	AKR1C8P	noncoding	GRCh38	chr10	5162916	5162916	C	C	A	3	0.5794	0	0	0	0	0	0	0	0	0	0	0	0	0	0	0	0	0	0	0	0	0	0	0	0	0	0	0.3333	0	0	0	0.6667	0	0
AKR1C8P_n.324G>A	AKR1C8P	noncoding	GRCh38	chr10	5162873	5162873	C	C	T	3	0	0	0	0	0	0	0	0	0	0	0	0	0	0	0	0	0	0	0	0	0	0	0	0	0	0	1	0	0	0	0	0	0	0
AKR1D1_p.E63K	AKR1D1	63	GRCh38	chr7	138088694	138088694	G	G	A	3	0.5794	0	0	0	0	0	0	0	0	0	0	0	0	0	0	0	0	0	0	0	0	0	0	0	0	0	0.3333	0	0	0	0	0.6667	0	0
AKR1D1_p.G248G	AKR1D1	248	GRCh38	chr7	138107469	138107469	G	G	A	3	0	0	0	0	0	0	0	0	0	0	0	0	0	0	0	0	0	0	0	0	0	0	0	0	0	0	1	0	0	0	0	0	0	0
AKR1D1_p.G75E	AKR1D1	75	GRCh38	chr7	138088731	138088731	G	G	A	3	0.5794	0	0.3333	0	0	0	0	0	0	0	0	0	0	0	0	0	0	0	0	0	0	0	0	0	0	0	0.6667	0	0	0	0	0	0	0
AKR7A3_p.R235C	AKR7A3	235	GRCh38	chr1	19284687	19284687	G	G	A	3	1	0	0	0	0	0	0	0	0	0	0	0	0	0	0	0	0	0	0	0	0.3333	0	0	0	0	0	0	0.3333	0	0	0	0.3333	0	0
AKT1_p.E17K	AKT1	17	GRCh38	chr14	104780214	104780214	C	C	T	53	0.4462	0	0.0189	0.4717	0.0566	0	0.0755	0	0	0	0.0189	0	0	0	0	0	0	0.0377	0	0	0	0	0	0.0377	0	0	0.0377	0.0189	0	0.0566	0	0.1698	0	0
AKT1_p.L52R	AKT1	52	GRCh38	chr14	104780108	104780108	A	A	C	3	1	0	0	0.3333	0	0	0	0	0	0	0	0	0	0	0	0	0	0	0.3333	0	0	0	0	0	0	0	0	0	0	0.3333	0	0	0	0
AKT1_p.S266S	AKT1	266	GRCh38	chr14	104773485	104773485	C	C	T	3	0	0	0	0	0	0	0	0	0	0	0	0	0	0	0	0	0	0	0	0	0	0	0	0	0	0	1	0	0	0	0	0	0	0
AKT1_p.W80R	AKT1	80	GRCh38	chr14	104776708	104776708	A	A	G	3	0.5794	0	0	0	0	0	0.3333	0	0	0	0	0	0	0	0	0	0	0	0	0	0	0	0	0	0	0	0	0	0	0	0	0.6667	0	0
AKT2_p.F359F	AKT2	359	GRCh38	chr19	40235988	40235988	G	G	A	3	0.5794	0	0	0.3333	0	0	0	0	0	0	0	0	0	0	0	0	0	0	0	0	0	0	0	0	0	0	0	0	0	0	0	0.6667	0	0
AKT3_c.*1168delA	AKT3	noncoding	GRCh38	chr1	243504081	243504081	T	T	-	4	0.75	0	0	0	0.25	0	0	0	0.25	0	0	0	0	0	0	0	0	0	0	0	0	0	0	0	0	0	0	0	0	0	0	0.5	0	0
AKT3_p.E17K	AKT3	17	GRCh38	chr1	243695714	243695714	C	C	T	3	1	0	0	0	0	0	0	0	0	0	0	0	0.3333	0	0	0	0	0	0.3333	0	0	0	0	0	0	0	0.3333	0	0	0	0	0	0	0
AKT3_p.E398*	AKT3	398	GRCh38	chr1	243545569	243545569	C	C	A	3	0	0	0	0	0	0	0	0	0	0	0	0	0	0	0	0	0	0	0	0	0	0	0	0	0	0	0	0	0	0	0	1	0	0
AKT3_p.R367Q	AKT3	367	GRCh38	chr1	243552792	243552792	C	C	T	5	0.3109	0	0	0	0	0	0	0	0	0.2	0	0	0	0	0	0	0	0	0	0	0	0	0	0	0	0	0	0	0	0	0	0.8	0	0
AKTIP_c.*576delT	AKTIP	noncoding	GRCh38	chr16	53491836	53491836	A	A	-	3	0	0	0	0	0	0	0	0	0	0	0	0	0	0	0	0	0	0	0	0	0	0	0	0	0	0	0	0	0	0	0	1	0	0
AKTIP_c.*576dupT	AKTIP	noncoding	GRCh38	chr16	53491835	53491836	-	-	A	3	0.5794	0	0	0	0	0	0	0	0.3333	0	0	0	0	0	0	0	0	0	0	0	0	0	0	0	0	0	0	0	0	0	0	0.6667	0	0
AL022328.1_p.R52C	AL022328.1	52	GRCh38	chr22	50275907	50275907	C	C	T	4	0.75	0	0	0	0	0	0	0	0	0	0	0	0	0	0	0	0	0	0.25	0	0	0	0	0	0.25	0	0	0	0	0	0	0.5	0	0
AL022578.1_p.P119Q	AL022578.1	119	GRCh38	chrX	47836428	47836428	G	G	T	3	0.5794	0	0	0	0	0	0	0	0	0	0	0	0	0	0	0	0	0	0	0	0	0	0	0	0	0	0	0	0	0	0.3333	0.6667	0	0
AL078471.5_n.1242G>A	AL078471.5	noncoding	GRCh38	chr21	10514146	10514146	G	G	A	6	0.2515	0	0	0	0	0	0	0	0	0	0	0	0	0	0	0	0	0	0	0	0	0	0	0	0	0	0.8333	0	0	0	0	0.1667	0	0
AL078471.5_n.1330G>A	AL078471.5	noncoding	GRCh38	chr21	10514234	10514234	G	G	A	4	0.4056	0	0	0	0	0	0.25	0	0	0	0	0	0	0	0	0	0	0	0	0	0	0	0	0	0	0	0.75	0	0	0	0	0	0	0
AL078471.5_n.1380G>A	AL078471.5	noncoding	GRCh38	chr21	10516351	10516351	G	G	A	11	0.4675	0	0	0	0	0	0.0909	0	0	0	0	0	0	0	0	0	0	0	0	0	0	0	0	0	0.0909	0	0.2727	0	0	0	0	0.5455	0	0
AL078471.5_n.1393G>A	AL078471.5	noncoding	GRCh38	chr21	10516364	10516364	G	G	A	3	0	0	0	0	0	0	0	0	0	0	0	0	0	0	0	0	0	0	0	0	0	0	0	0	0	0	1	0	0	0	0	0	0	0
AL078471.5_n.46C>T	AL078471.5	noncoding	GRCh38	chr21	10482783	10482783	C	C	T	3	1	0	0	0	0	0	0	0	0	0	0	0	0	0	0	0	0	0	0.3333	0	0	0	0	0	0	0.3333	0.3333	0	0	0	0	0	0	0
AL078471.5_n.69G>A	AL078471.5	noncoding	GRCh38	chr21	10482806	10482806	G	G	A	4	0	0	0	0	0	0	0	0	0	0	0	0	0	0	0	0	0	0	0	0	0	0	0	0	0	0	1	0	0	0	0	0	0	0
AL132709.2_n.56G>A	AL132709.2	noncoding	GRCh38	chr14	101025055	101025055	G	G	A	3	0.5794	0	0	0	0	0	0	0	0	0.3333	0	0	0	0	0	0	0	0	0	0	0	0	0	0	0	0	0	0.6667	0	0	0	0	0	0
AL591893.1_n.2154G>A	AL591893.1	noncoding	GRCh38	chr1	152018516	152018516	G	G	A	3	0.5794	0	0	0	0	0	0	0	0	0	0	0	0	0	0	0	0	0	0	0	0	0	0	0	0	0	0	0.3333	0	0	0	0.6667	0	0
AL591893.1_n.2878C>T	AL591893.1	noncoding	GRCh38	chr1	152022468	152022468	C	C	T	3	1	0	0	0	0	0	0.3333	0	0	0	0	0	0	0	0	0	0	0	0	0	0	0	0	0	0	0	0	0.3333	0	0	0	0.3333	0	0
ALAD_p.A299A	ALAD	299	GRCh38	chr9	113389011	113389011	G	G	C	3	0.5794	0	0	0	0	0	0.6667	0	0	0	0	0	0	0	0	0	0	0	0	0	0	0	0	0	0	0	0	0.3333	0	0	0	0	0	0
ALAS1_p.A390V	ALAS1	390	GRCh38	chr3	52208086	52208086	C	C	T	3	0.5794	0	0	0	0	0	0.3333	0	0	0	0	0	0	0	0	0	0	0	0	0	0	0	0	0	0	0	0	0	0	0	0	0.6667	0	0
ALAS1_p.F471F	ALAS1	471	GRCh38	chr3	52211365	52211365	C	C	T	3	0.5794	0	0.6667	0	0	0	0	0	0	0	0.3333	0	0	0	0	0	0	0	0	0	0	0	0	0	0	0	0	0	0	0	0	0	0	0
ALAS1_p.S311S	ALAS1	311	GRCh38	chr3	52205971	52205971	G	G	A	3	1	0	0	0	0	0	0	0	0	0	0	0	0	0	0	0	0	0	0	0	0.3333	0.3333	0	0	0	0	0	0	0	0	0	0.3333	0	0
ALAS2_p.I337I	ALAS2	337	GRCh38	chrX	55015735	55015735	G	G	T	3	0.5794	0	0	0	0	0	0	0	0	0	0	0	0	0	0	0	0	0.3333	0	0	0	0	0	0	0	0	0	0	0	0	0	0.6667	0	0
ALAS2_p.R375C	ALAS2	375	GRCh38	chrX	55015623	55015623	G	G	A	3	1	0	0	0	0	0	0	0	0	0	0.3333	0	0	0	0.3333	0	0	0	0	0	0	0	0	0	0	0	0	0	0	0	0	0	0.3333	0
ALAS2_p.R375H	ALAS2	375	GRCh38	chrX	55015622	55015622	C	C	T	3	0.5794	0	0	0	0	0	0	0	0	0	0	0	0	0	0	0	0	0	0	0	0	0	0	0	0.3333	0	0	0.6667	0	0	0	0	0	0
ALB_p.F398F	ALB	398	GRCh38	chr4	73416258	73416258	C	C	T	7	0.4092	0	0	0.1429	0	0	0.1429	0	0	0	0	0	0	0	0	0	0	0	0	0	0	0	0	0	0	0	0	0	0	0	0	0.7143	0	0
ALB_p.F575F	ALB	575	GRCh38	chr4	73419579	73419579	C	C	T	7	0.5161	0	0	0	0	0	0	0	0	0	0	0	0	0	0	0	0	0	0	0	0	0	0	0	0.1429	0	0.4286	0	0	0	0	0.4286	0	0
ALB_p.R138Q	ALB	138	GRCh38	chr4	73408736	73408736	G	G	A	3	0.5794	0	0	0	0	0	0	0	0	0.3333	0	0	0	0	0	0	0	0	0	0	0	0	0	0	0	0	0.6667	0	0	0	0	0	0	0
ALB_p.R210W	ALB	210	GRCh38	chr4	73410324	73410324	C	C	T	3	0.5794	0	0	0	0	0	0.3333	0	0	0	0	0	0	0	0	0	0	0	0	0	0	0	0	0	0	0	0	0	0	0	0	0.6667	0	0
ALB_p.R434C	ALB	434	GRCh38	chr4	73417541	73417541	C	C	T	6	0.7421	0	0	0	0	0	0	0	0	0	0	0	0	0	0	0	0	0	0.1667	0	0	0	0	0	0	0	0.3333	0.1667	0	0	0	0.3333	0	0
ALB_p.S216L	ALB	216	GRCh38	chr4	73410343	73410343	C	C	T	3	1	0	0	0	0	0	0	0	0	0	0	0	0	0	0	0	0	0	0	0	0	0	0	0	0.3333	0	0.3333	0	0	0	0	0.3333	0	0
ALCAM_c.*1019C>T	ALCAM	noncoding	GRCh38	chr3	105575470	105575470	C	C	T	4	0.4056	0	0	0	0	0	0	0	0	0	0	0	0	0	0	0	0	0	0	0	0	0	0	0	0	0.25	0	0	0	0	0	0.75	0	0
ALCAM_p.K153Sfs*34	ALCAM	153	GRCh38	chr3	105532060	105532060	A	A	-	9	0.7632	0	0	0.1111	0	0	0.1111	0	0.1111	0	0	0	0	0	0	0	0	0	0.1111	0	0	0	0	0	0	0	0	0.2222	0	0	0	0.3333	0	0
ALCAM_p.S320Afs*2	ALCAM	320	GRCh38	chr3	105541726	105541726	A	A	-	3	0.5794	0	0	0	0	0	0	0	0	0	0	0	0	0	0	0	0	0	0	0	0	0	0	0	0	0	0	0.6667	0	0	0	0.3333	0	0
ALDH16A1_p.A347Lfs*155	ALDH16A1	347	GRCh38	chr19	49462691	49462691	G	G	-	4	0.75	0	0	0	0	0	0.25	0	0	0	0	0	0	0	0	0	0	0	0	0	0	0	0	0	0	0	0	0.5	0	0	0	0.25	0	0
ALDH16A1_p.R256C	ALDH16A1	256	GRCh38	chr19	49461890	49461890	C	C	T	3	1	0	0	0	0	0	0.3333	0	0	0	0	0	0	0	0	0	0.3333	0	0	0	0	0	0	0	0	0	0	0	0	0	0	0.3333	0	0
ALDH16A1_p.R334Q	ALDH16A1	334	GRCh38	chr19	49462658	49462658	G	G	A	5	0.5904	0	0.6	0.2	0	0	0	0	0	0	0	0	0	0	0	0	0	0	0	0	0	0	0	0	0	0	0	0	0	0	0	0.2	0	0
ALDH16A1_p.S461L	ALDH16A1	461	GRCh38	chr19	49464467	49464467	C	C	T	3	0	0	0	0	0	0	1	0	0	0	0	0	0	0	0	0	0	0	0	0	0	0	0	0	0	0	0	0	0	0	0	0	0	0
ALDH16A1_p.Y528Mfs*99	ALDH16A1	528	GRCh38	chr19	49465745	49465745	C	C	-	3	0.5794	0	0	0	0	0	0.3333	0	0	0	0	0	0	0	0	0	0	0	0	0	0	0	0	0	0	0	0	0.6667	0	0	0	0	0	0
ALDH18A1_c.*202delT	ALDH18A1	noncoding	GRCh38	chr10	95606560	95606560	A	A	-	5	0.8277	0	0	0.2	0	0	0.2	0	0	0	0	0	0	0	0	0	0	0	0	0	0	0	0	0	0	0	0	0.2	0	0	0	0.4	0	0
ALDH18A1_p.A748T	ALDH18A1	748	GRCh38	chr10	95606908	95606908	C	C	T	3	0.5794	0	0	0	0	0	0.3333	0	0	0	0	0	0	0	0	0	0	0	0	0	0	0	0	0	0	0	0	0	0	0	0	0.6667	0	0
ALDH18A1_p.R128C	ALDH18A1	128	GRCh38	chr10	95637358	95637358	G	G	A	3	0.5794	0	0	0	0	0	0.6667	0	0	0	0	0	0	0	0	0	0	0	0	0	0	0	0	0	0	0	0	0.3333	0	0	0	0	0	0
ALDH1A2_c.*153T>A	ALDH1A2	noncoding	GRCh38	chr15	57955044	57955044	A	A	T	3	0	0	0	0	0	0	0	0	0	0	0	0	0	0	1	0	0	0	0	0	0	0	0	0	0	0	0	0	0	0	0	0	0	0
ALDH1A2_p.A18T	ALDH1A2	18	GRCh38	chr15	58065599	58065599	C	C	T	3	1	0	0	0	0	0	0.3333	0	0	0	0	0	0	0	0	0	0	0	0.3333	0	0	0	0	0	0	0	0	0	0	0	0	0.3333	0	0
ALDH1A2_p.G142S	ALDH1A2	142	GRCh38	chr15	58010718	58010718	C	C	T	3	0.5794	0	0	0	0	0	0	0	0	0	0.3333	0	0	0	0	0	0	0	0	0	0	0	0	0	0	0	0.6667	0	0	0	0	0	0	0
ALDH1A2_p.M495I	ALDH1A2	495	GRCh38	chr15	57955269	57955269	C	C	A	4	0.75	0	0	0	0	0	0	0	0	0	0	0	0	0.25	0	0	0	0	0.5	0	0	0	0	0	0	0	0.25	0	0	0	0	0	0	0
ALDH1A3_p.A470T	ALDH1A3	470	GRCh38	chr15	100908424	100908424	G	G	A	4	0.75	0	0	0	0	0	0.5	0	0	0	0	0	0	0	0	0	0	0	0.25	0	0	0.25	0	0	0	0	0	0	0	0	0	0	0	0
ALDH1A3_p.K284Rfs*83	ALDH1A3	284	GRCh38	chr15	100898145	100898145	G	G	-	10	0.5301	0	0	0	0	0	0.5	0	0.1	0	0	0	0	0	0	0	0	0	0	0	0	0	0	0	0	0	0	0.2	0	0	0	0.2	0	0
ALDH1A3_p.V162V	ALDH1A3	162	GRCh38	chr15	100892955	100892955	C	C	T	4	0.75	0	0	0.25	0	0	0	0	0	0	0	0	0	0	0	0	0	0	0	0	0	0	0	0	0	0	0	0.25	0	0	0	0.5	0	0
ALDH1B1_p.I293I	ALDH1B1	293	GRCh38	chr9	38396627	38396627	C	C	T	3	0.5794	0	0.3333	0	0	0	0	0	0	0	0	0	0	0	0	0	0	0	0	0	0	0	0	0	0	0	0.6667	0	0	0	0	0	0	0
ALDH1B1_p.R3H	ALDH1B1	3	GRCh38	chr9	38395756	38395756	G	G	A	3	0.5794	0	0	0	0	0	0.3333	0	0	0	0	0	0	0	0	0	0	0	0	0	0	0	0	0	0	0	0	0	0	0	0	0.6667	0	0
ALDH1B1_p.R8Q	ALDH1B1	8	GRCh38	chr9	38395771	38395771	G	G	A	3	1	0	0	0	0	0	0	0	0	0	0.3333	0	0	0	0	0	0	0	0	0	0	0	0	0	0	0	0	0.3333	0	0	0	0.3333	0	0
ALDH1L1_p.A511A	ALDH1L1	511	GRCh38	chr3	126131474	126131474	C	C	A	5	0.8277	0	0	0	0	0	0.2	0	0	0	0.2	0	0	0.2	0	0	0	0	0	0	0	0	0	0	0	0	0.4	0	0	0	0	0	0	0
ALDH1L1_p.A511V	ALDH1L1	511	GRCh38	chr3	126131475	126131475	G	G	A	3	0.5794	0	0	0	0	0	0	0	0	0	0	0	0	0	0	0	0	0	0	0	0	0	0	0	0	0	0	0.3333	0	0	0	0.6667	0	0
ALDH1L1_p.E901K	ALDH1L1	901	GRCh38	chr3	126103799	126103799	C	C	T	4	0.4056	0	0	0	0	0	0	0	0	0	0	0	0	0	0	0	0	0	0	0	0	0	0	0	0.25	0	0	0	0	0	0	0.75	0	0
ALDH1L1_p.F430F	ALDH1L1	430	GRCh38	chr3	126136818	126136818	G	G	A	6	0.5645	0	0	0.1667	0	0	0	0	0	0	0	0	0	0	0	0	0	0	0	0	0	0	0	0	0.3333	0	0	0	0	0	0	0.5	0	0
ALDH1L1_p.F723F	ALDH1L1	723	GRCh38	chr3	126112794	126112794	G	G	A	3	0.5794	0	0	0	0	0	0	0	0	0	0	0	0	0	0	0	0	0	0	0	0	0	0	0	0	0	0.3333	0	0	0	0	0.6667	0	0
ALDH1L1_p.G747R	ALDH1L1	747	GRCh38	chr3	126110052	126110052	C	C	T	3	1	0	0	0	0	0	0	0	0	0	0	0	0.3333	0	0	0	0	0.3333	0	0	0	0	0	0	0	0	0.3333	0	0	0	0	0	0	0
ALDH1L1_p.S303S	ALDH1L1	303	GRCh38	chr3	126150481	126150481	C	C	T	3	0.5794	0	0	0	0	0	0.3333	0	0	0	0	0	0	0	0	0	0	0	0	0	0	0	0	0	0	0	0	0	0	0	0	0.6667	0	0
ALDH1L2_p.E743K	ALDH1L2	743	GRCh38	chr12	105034317	105034317	C	C	T	3	0.5794	0	0	0	0	0	0	0	0	0	0	0	0	0	0	0	0	0	0	0	0	0	0	0	0.3333	0	0	0	0	0	0	0.6667	0	0
ALDH1L2_p.Y795Y	ALDH1L2	795	GRCh38	chr12	105031794	105031794	G	G	A	3	0.5794	0	0	0	0	0	0.6667	0	0	0	0	0	0	0	0	0	0	0	0	0	0	0	0	0	0	0	0	0	0	0	0	0.3333	0	0
ALDH2_p.K289Rfs*122	ALDH2	289	GRCh38	chr12	111792123	111792123	G	G	-	6	0.3552	0	0	0	0	0	0	0	0	0	0	0	0	0	0	0	0	0	0	0	0	0	0	0	0	0	0	0.3333	0	0	0	0.6667	0	0
ALDH2_p.T283T	ALDH2	283	GRCh38	chr12	111792114	111792114	C	C	A	3	1	0	0	0	0	0	0	0	0	0	0	0	0	0	0	0	0	0	0	0	0	0	0	0	0	0	0.3333	0.3333	0	0	0	0.3333	0	0
ALDH3A1_p.E97K	ALDH3A1	97	GRCh38	chr17	19743337	19743337	C	C	T	3	0.5794	0	0	0	0	0	0	0	0	0	0	0	0	0	0	0	0	0	0	0	0	0	0	0	0	0	0.6667	0	0	0	0	0.3333	0	0
ALDH3A1_p.P445Rfs*6	ALDH3A1	445	GRCh38	chr17	19738336	19738336	G	G	-	11	0.4847	0	0	0	0	0	0.3636	0	0	0	0	0	0	0	0	0.0909	0	0	0	0	0	0	0	0	0	0	0	0.4545	0	0	0	0.0909	0	0
ALDH3A2_p.R311H	ALDH3A2	311	GRCh38	chr17	19661260	19661260	G	G	A	3	0	0	0	0	0	0	0	0	0	0	0	0	0	0	0	0	0	0	0	0	0	0	0	0	0	0	0	0	0	0	0	1	0	0
ALDH3A2_p.T393T	ALDH3A2	393	GRCh38	chr17	19665019	19665019	G	G	A	3	0.5794	0	0	0	0	0	0	0	0	0	0	0	0	0	0	0	0	0	0.3333	0	0	0	0	0	0	0	0	0	0	0	0	0.6667	0	0
ALDH3B2_c.-36G>T	ALDH3B2	noncoding	GRCh38	chr11	67666971	67666971	C	C	A	3	1	0	0	0	0	0	0	0	0	0	0	0	0	0	0	0	0	0	0	0	0	0	0	0	0	0	0.3333	0.3333	0	0.3333	0	0	0	0
ALDH3B2_p.E269K	ALDH3B2	269	GRCh38	chr11	67664464	67664464	C	C	T	3	0.5794	0	0.3333	0	0	0	0	0	0	0	0	0	0	0	0	0	0	0	0	0	0	0	0	0	0	0	0.6667	0	0	0	0	0	0	0
ALDH4A1_p.F322F	ALDH4A1	322	GRCh38	chr1	18877587	18877587	G	G	A	5	0.8277	0	0	0	0.2	0	0	0	0	0	0.2	0	0	0	0	0	0	0	0.2	0	0	0	0	0	0	0	0.4	0	0	0	0	0	0	0
ALDH4A1_p.S208S	ALDH4A1	208	GRCh38	chr1	18883178	18883178	C	C	T	3	1	0	0	0	0	0	0	0	0	0	0.3333	0	0	0	0	0	0	0	0	0	0	0	0	0	0	0.3333	0	0	0	0	0	0.3333	0	0
ALDH4A1_p.S543S	ALDH4A1	543	GRCh38	chr1	18872908	18872908	C	C	T	4	0.75	0	0	0	0	0	0.25	0	0	0	0	0	0	0	0	0	0	0	0	0	0	0	0	0	0	0	0	0.25	0	0	0	0.5	0	0
ALDH5A1_p.R172H	ALDH5A1	172	GRCh38	chr6	24503339	24503339	G	G	A	3	0.5794	0	0	0	0	0	0	0	0	0	0	0	0	0	0	0	0	0	0	0	0	0	0	0	0	0	0	0	0	0	0.3333	0.6667	0	0
ALDH5A1_p.R261Q	ALDH5A1	261	GRCh38	chr6	24515222	24515222	G	G	A	3	0.5794	0	0	0	0	0	0	0	0	0	0	0	0	0	0	0.3333	0	0	0	0	0	0	0	0	0	0	0	0	0	0	0	0.6667	0	0
ALDH5A1_p.V370I	ALDH5A1	370	GRCh38	chr6	24522860	24522860	G	G	A	3	1	0	0	0	0	0	0.3333	0	0	0	0	0	0	0	0	0	0	0	0	0	0	0	0	0	0	0	0.3333	0.3333	0	0	0	0	0	0
ALDH6A1_c.-69G>A	ALDH6A1	noncoding	GRCh38	chr14	74084463	74084463	C	C	T	3	1	0	0	0	0.3333	0	0	0	0.3333	0	0	0	0	0	0	0	0	0	0.3333	0	0	0	0	0	0	0	0	0	0	0	0	0	0	0
ALDH6A1_p.F48F	ALDH6A1	48	GRCh38	chr14	74072579	74072579	G	G	A	3	0.5794	0	0	0	0	0	0	0	0	0.3333	0	0	0	0	0	0	0	0	0	0	0	0	0	0	0	0	0	0	0	0	0	0.6667	0	0
ALDH6A1_p.I57I	ALDH6A1	57	GRCh38	chr14	74072552	74072552	G	G	A	4	1	0	0	0	0	0	0	0	0	0.25	0	0	0	0	0	0	0	0	0.25	0	0	0	0	0	0	0	0.25	0	0	0	0	0.25	0	0
ALDH8A1_p.A6T	ALDH8A1	6	GRCh38	chr6	134950038	134950038	C	C	T	4	1	0	0	0.25	0	0	0.25	0	0	0	0	0	0	0	0	0	0	0	0.25	0	0	0	0	0	0	0	0	0.25	0	0	0	0	0	0
ALDH8A1_p.D475N	ALDH8A1	475	GRCh38	chr6	134918456	134918456	C	C	T	3	1	0	0	0.3333	0	0	0	0	0	0	0	0	0	0	0	0	0	0	0	0	0	0	0	0	0	0	0.3333	0	0	0	0	0.3333	0	0
ALDH8A1_p.T230T	ALDH8A1	230	GRCh38	chr6	134932935	134932935	G	G	A	3	0.5794	0	0	0	0.3333	0	0	0	0	0	0	0	0	0	0	0	0	0	0	0	0	0	0	0	0	0	0	0	0	0	0	0.6667	0	0
ALDH8A1_p.T376M	ALDH8A1	376	GRCh38	chr6	134918752	134918752	G	G	A	3	0.5794	0	0	0	0	0	0	0	0	0	0	0	0	0	0	0	0	0.3333	0	0	0	0	0	0	0	0	0	0	0	0	0	0.6667	0	0
ALDOA_c.-22+1305C>T	ALDOA	noncoding	GRCh38	chr16	30065810	30065810	C	C	T	5	0.3109	0	0	0.8	0.2	0	0	0	0	0	0	0	0	0	0	0	0	0	0	0	0	0	0	0	0	0	0	0	0	0	0	0	0	0
ALDOA_p.R201C	ALDOA	201	GRCh38	chr16	30069366	30069366	C	C	T	3	0.5794	0	0	0	0	0	0	0	0	0.3333	0	0	0	0	0	0	0	0	0	0	0	0	0	0	0	0	0	0	0	0	0	0.6667	0	0
ALDOB_p.E100K	ALDOB	100	GRCh38	chr9	101429781	101429781	C	C	T	4	0.4056	0	0	0	0	0	0	0	0	0	0.25	0	0	0	0	0	0	0	0	0	0	0	0	0	0	0	0.75	0	0	0	0	0	0	0
ALDOB_p.R331W	ALDOB	331	GRCh38	chr9	101424851	101424851	G	G	A	3	1	0	0	0	0.3333	0	0	0	0	0	0	0	0	0	0	0	0	0	0	0	0.3333	0	0	0	0	0	0	0	0	0	0	0.3333	0	0
ALDOB_p.R4Q	ALDOB	4	GRCh38	chr9	101430877	101430877	C	C	T	4	0.4056	0	0	0	0	0	0	0	0	0	0	0	0	0	0	0	0	0	0	0	0.25	0	0	0	0	0	0	0	0	0	0	0.75	0	0
ALDOC_p.R259H	ALDOC	259	GRCh38	chr17	28574090	28574090	C	C	T	3	1	0	0	0	0	0	0	0	0	0.3333	0	0	0	0	0	0	0	0	0	0	0	0	0	0	0.3333	0	0	0	0	0	0	0.3333	0	0
ALG1_p.P133Qfs*59	ALG1	133	GRCh38	chr16	5075390	5075390	C	C	-	3	1	0	0	0	0	0	0.3333	0	0	0	0.3333	0	0	0	0	0	0	0	0	0	0	0	0	0	0	0	0	0.3333	0	0	0	0	0	0
ALG10_c.*133delT	ALG10	noncoding	GRCh38	chr12	34027041	34027041	T	T	-	7	0.3074	0	0	0	0	0	0.7143	0	0	0	0	0	0	0	0	0	0	0	0	0	0	0	0	0	0	0	0	0	0	0	0	0.2857	0	0
ALG10_c.-130C>T	ALG10	noncoding	GRCh38	chr12	34022470	34022470	C	C	T	6	0.3552	0	0	0	0	0	0	0	0	0	0	0	0	0	0	0	0	0	0.3333	0	0	0	0	0	0	0	0.6667	0	0	0	0	0	0	0
ALG10_c.-164C>T	ALG10	noncoding	GRCh38	chr12	34022436	34022436	C	C	T	3	0	0	0	0	0	0	0	0	0	0	0	0	0	0	0	0	0	0	0	0	0	0	0	0	0	0	1	0	0	0	0	0	0	0
ALG10_p.F146Lfs*20	ALG10	146	GRCh38	chr12	34025925	34025925	T	T	-	4	0.5	0	0	0	0	0	0	0	0	0	0	0	0	0	0	0	0	0	0	0	0	0	0	0	0	0	0	0.5	0	0	0	0.5	0	0
ALG10_p.R416C	ALG10	416	GRCh38	chr12	34026739	34026739	C	C	T	7	0.3074	0	0	0	0	0	0	0	0	0	0	0	0	0	0	0	0	0	0	0	0	0	0	0	0	0	0.7143	0	0	0	0	0.2857	0	0
ALG10_p.S296Hfs*23	ALG10	296	GRCh38	chr12	34026373	34026373	T	T	-	6	0.6934	0	0	0	0	0.1667	0.5	0	0	0	0	0	0	0	0	0	0	0	0	0	0	0	0	0	0	0	0	0.1667	0	0	0	0.1667	0	0
ALG10_p.S302Pfs*17	ALG10	302	GRCh38	chr12	34026391	34026391	T	T	-	3	0	0	0	0	0	0	0	0	0	0	0	0	0	0	0	0	0	0	0	0	0	0	0	0	0	0	0	1	0	0	0	0	0	0
ALG10_p.V328Cfs*18	ALG10	328	GRCh38	chr12	34026468	34026469	-	-	T	3	0	0	0	0	0	0	0	0	0	0	0	0	0	0	0	0	0	0	0	0	0	0	0	0	0	0	0	1	0	0	0	0	0	0
ALG10B_c.-130C>T	ALG10B	noncoding	GRCh38	chr12	38316764	38316764	C	C	T	6	0	0	0	0	0	0	0	0	0	0	0	0	0	0	0	0	0	0	0	0	0	0	0	0	0	0	1	0	0	0	0	0	0	0
ALG10B_p.S296Hfs*23	ALG10B	296	GRCh38	chr12	38320671	38320671	T	T	-	3	0.5794	0	0	0	0	0	0	0	0	0	0	0	0	0	0	0	0	0	0	0	0	0	0	0	0	0	0	0.6667	0	0	0	0.3333	0	0
ALG11_p.G103G	ALG11	103	GRCh38	chr13	52024039	52024039	C	C	T	4	0.4056	0	0	0	0	0	0	0	0	0	0	0	0	0	0	0	0	0	0	0	0	0	0	0	0	0	0	0.25	0	0	0	0.75	0	0
ALG11_p.K382N	ALG11	382	GRCh38	chr13	52024876	52024876	G	G	T	3	0.5794	0	0	0	0	0	0	0	0	0	0	0	0	0	0	0	0	0	0	0	0	0	0	0	0.3333	0	0	0	0	0	0	0.6667	0	0
ALG11_p.Y18Ifs*35	ALG11	18	GRCh38	chr13	52018914	52018914	T	T	-	3	0.5794	0	0	0	0	0	0.3333	0	0	0	0	0	0	0	0	0	0	0	0	0	0	0	0	0	0	0	0	0.6667	0	0	0	0	0	0
ALG12_p.F470Sfs*63	ALG12	470	GRCh38	chr22	49903898	49903898	G	G	-	3	1	0	0	0	0	0	0.3333	0	0	0	0	0	0	0	0	0	0	0	0	0	0	0	0	0	0	0	0	0.3333	0	0	0	0.3333	0	0
ALG12_p.Q386Rfs*75	ALG12	386	GRCh38	chr22	49904343	49904343	G	G	-	5	0.3109	0	0	0	0.2	0	0.8	0	0	0	0	0	0	0	0	0	0	0	0	0	0	0	0	0	0	0	0	0	0	0	0	0	0	0
ALG13_p.R290Lfs*3	ALG13	290	GRCh38	chrX	111711708	111711709	-	-	TAGTATAATAAAAA	4	0	0	0	0	0	0	0	0	0	0	0	0	0	0	0	0	0	0	0	0	0	0	0	0	0	0	0	0	0	0	0	1	0	0
ALG13_p.R312L	ALG13	312	GRCh38	chrX	111713227	111713227	G	G	T	3	0.5794	0	0	0	0	0	0	0	0	0	0	0	0	0	0	0	0	0	0	0	0	0	0	0	0	0	0.6667	0	0	0.3333	0	0	0	0
ALG13_p.R389*	ALG13	389	GRCh38	chrX	111718189	111718189	C	C	T	7	0.2108	0	0	0	0	0	0	0	0	0	0	0	0	0	0	0	0	0	0	0	0	0	0	0	0.1429	0	0	0	0	0	0	0.8571	0	0
ALG13_p.R594*	ALG13	594	GRCh38	chrX	111726859	111726859	C	C	T	10	0.3482	0	0	0	0	0	0.2	0	0	0	0	0	0	0	0	0	0	0	0	0	0	0	0	0	0	0	0.1	0	0	0	0	0.7	0	0
ALG1L_c.349-5delT	ALG1L	noncoding	GRCh38	chr3	125929572	125929572	A	A	-	3	0.5794	0	0	0	0	0	0	0	0	0	0	0	0	0	0	0	0	0	0	0	0	0	0	0	0	0	0	0.6667	0	0	0	0.3333	0	0
ALG1L2_p.D92D	ALG1L2	92	GRCh38	chr3	130093123	130093123	C	C	T	3	0.5794	0	0	0	0	0	0	0	0	0	0	0	0	0	0	0	0	0.3333	0	0	0	0	0	0	0	0	0	0	0	0	0	0.6667	0	0
ALG2_p.S149Y	ALG2	149	GRCh38	chr9	99218739	99218739	G	G	T	3	0	0	0	0	0	0	0	0	0	0	0	0	0	0	0	0	0	0	0	0	0	0	0	0	0	0	0	0	0	0	0	1	0	0
ALG3_c.606-96delG	ALG3	noncoding	GRCh38	chr3	184244817	184244817	C	C	-	3	1	0	0	0	0	0	0	0	0.3333	0	0	0	0	0	0	0	0	0	0	0	0	0	0	0	0	0	0	0	0	0	0.3333	0.3333	0	0
ALG5_c.*93C>A	ALG5	noncoding	GRCh38	chr13	36949849	36949849	G	G	T	3	0.5794	0	0	0	0	0	0	0	0	0	0	0	0	0	0	0	0	0	0	0	0	0	0	0	0.3333	0	0	0	0	0	0	0.6667	0	0
ALG5_p.R309*	ALG5	309	GRCh38	chr13	36949992	36949992	G	G	A	5	0.5904	0	0	0	0	0	0	0	0	0	0	0	0	0	0	0	0.2	0	0	0	0	0	0	0	0.2	0	0	0	0	0	0	0.6	0	0
ALG5_p.S24F	ALG5	24	GRCh38	chr13	36995592	36995592	G	G	A	3	1	0	0	0	0	0	0	0	0	0.3333	0	0	0.3333	0	0	0	0	0	0	0	0	0	0	0	0	0	0.3333	0	0	0	0	0	0	0
ALG6_p.C212Lfs*9	ALG6	212	GRCh38	chr1	63411278	63411279	-	-	T	3	0.5794	0	0	0	0	0	0	0	0	0	0	0	0	0	0	0	0	0	0	0	0	0	0	0	0	0	0	0.3333	0	0	0	0.6667	0	0
ALG8_p.F153F	ALG8	153	GRCh38	chr11	78121084	78121084	G	G	A	3	0.5794	0	0.3333	0	0	0	0	0	0	0	0	0	0	0	0	0	0	0	0	0	0	0	0	0	0	0	0	0	0	0	0	0.6667	0	0
ALG8_p.R364R	ALG8	364	GRCh38	chr11	78106893	78106893	T	T	G	4	0.75	0	0	0	0	0	0	0	0	0	0	0	0.25	0	0	0	0	0	0	0	0	0	0	0	0	0	0.5	0.25	0	0	0	0	0	0
ALG8_p.S404S	ALG8	404	GRCh38	chr11	78104420	78104420	C	C	A	3	1	0	0	0	0	0	0.3333	0	0	0.3333	0	0	0	0	0	0	0	0	0	0	0	0	0	0	0.3333	0	0	0	0	0	0	0	0	0
ALG8_p.S443L	ALG8	443	GRCh38	chr11	78104001	78104001	G	G	A	3	0.5794	0	0	0	0	0	0.3333	0	0	0	0	0	0	0	0	0	0	0	0	0	0	0	0	0	0	0	0	0	0	0	0	0.6667	0	0
ALG8_p.V133Wfs*24	ALG8	133	GRCh38	chr11	78121147	78121147	T	T	-	5	0.5904	0	0	0	0	0	0.6	0	0	0	0	0	0	0	0	0	0	0	0	0	0	0	0	0	0	0	0	0.2	0	0	0	0.2	0	0
ALK_p.P666P	ALK	666	GRCh38	chr2	29275142	29275142	G	G	T	3	0.5794	0	0	0	0	0	0	0	0	0.3333	0	0	0	0	0	0	0	0.6667	0	0	0	0	0	0	0	0	0	0	0	0	0	0	0	0
ALK_p.R401*	ALK	401	GRCh38	chr2	29383813	29383813	G	G	A	4	0.75	0	0	0	0	0	0.25	0	0	0	0	0	0	0	0	0	0	0.25	0	0	0	0	0	0	0.5	0	0	0	0	0	0	0	0	0
[truncated: 50,750 more rows]
