# Supplementary material for: Diversity spectrum analysis identifies mutation-specific effects of cancer driver genes
Source: Commun Biol. 2020 Jan 7;3:6. doi: 10.1038/s42003-019-0736-4 (PMC6946677; doi:10.1038/s42003-019-0736-4)
Supplement: Supplementary file 14 — Supplementary Data 12 [file 42003_2019_736_MOESM14_ESM.xlsx]

## Sheet: Sheet1
Supplementary Data 12. The 184 genes that are significantly enriched with SPMs (MutiSigCV output, q<0.001). Genes that have been recorded in COSMIC Cancer Gene Census are highlighted with green background.
gene	expr	reptime	hic	N_nonsilent	N_silent	N_noncoding	n_nonsilent	n_silent	n_noncoding	nnei	x	X	p	q
ACVR2A	90992	951	-2	12768437	3258805	0	69	0	0	16	0	89092014	0	0
ADAM18	175645	764	4	18772743	4508295	0	36	0	0	18	9	69498660	0	0
AHSA2	704383	371	36	3474933	881397	0	3	0	0	50	6	247152499	0	0
AKR1A1	873800	161	27	7952835	2299737	0	4	0	0	50	3	202241776	0	0
AMICA1	707709	293	56	9843955	2677961	0	8	0	0	50	0	152208144	0	0
ANKRD13D	1369264	177	44	14662934	4322560	0	3	0	0	50	0	226421096	0	0
ANKRD49	341083	589	-7	5835456	1539912	0	8	0	0	50	8	145281917	0	0
APC	247811	399	28	68090451	18955101	0	141	0	0	11	0	48409295	0	0
ARG1	147816	864	7	7800870	2319999	0	5	0	0	50	4	186518464	0	0
ARID1A	975965	182	27	54025246	16223108	0	67	0	0	37	10	166722490	0	0
ARMC4	125789	454	-4	25557136	6973505	0	16	3	0	31	6	133688676	0	0
ATF5	1679101	205	45	6365645	2276098	0	11	0	0	10	3	40287610	0	0
BCL9L	1488276	175	54	34769592	11103576	0	9	0	0	32	0	121906323	0	0
BRAF	305191	616	25	18735596	5285005	0	600	0	0	22	3	109394538	0	0
C19orf66	1615603	272	8	7203141	1975545	0	10	0	0	15	3	58992813	0	0
C1orf106	545933	437	12	15463283	5102647	0	9	0	0	50	8	207621337	0	0
C21orf91	113501	686	26	7442908	1776302	0	9	0	0	50	39	438175881	0	0
CA5A	612550	133	27	7510448	2053216	0	6	0	0	50	3	183735816	0	0
CABP5	993450	433	26	4379969	1111033	0	6	0	0	50	6	235130379	0	0
CALML6	1434423	233	27	4680522	1073886	0	3	0	0	50	6	190621519	0	0
CASP8	571730	386	37	14450183	3268936	0	9	0	0	50	6	207273506	0	0
CATSPERB	394439	483	26	27870381	7111962	0	12	0	0	50	0	268154062	0	0
CCDC38	396472	400	6	14396151	3373623	0	6	0	0	23	0	89426337	0	0
CDH1	924096	240	30	21261592	6183287	0	18	0	0	50	0	172331687	0	0
CDH24	1261207	185	41	19093558	6274466	0	7	0	0	50	0	204639446	0	0
CEP290	150984	429	-18	63099245	14423167	0	13	0	0	18	0	84475655	0	0
CEP57	298879	467	2	12572571	3059562	0	4	0	0	50	3	237436870	0	0
CEP76	453636	206	41	16003603	4501541	0	12	0	0	50	3	158995914	0	0
CHCHD4	312564	463	27	4106432	959068	0	4	0	0	50	0	189689467	0	0
CHL1	25264	796	9	30440278	7844771	0	9	0	0	21	0	95906800	0	0
CLCN1	379715	379	29	23973323	7017406	0	7	0	0	32	0	121099220	0	0
CLEC3A	44717	1261	-26	4845995	1273129	0	8	0	0	50	32	195241255	0	0
CNTNAP2	4892	1115	-31	32864964	8550564	0	25	4	0	29	20	118812991	0	0
CTCF	1074126	147	45	18046688	4484656	0	25	0	0	50	0	213200141	0	0
CTNNB1	305811	448	8	18897692	5477494	0	24	0	0	50	9	176120681	0	0
CYP51A1	691564	461	26	12450999	3414147	0	9	0	0	50	3	206608237	0	0
CYP7B1	8894	1018	22	12322673	3289198	0	6	0	0	50	9	200695110	0	0
CYYR1	345442	626	-75	3755224	1077263	0	6	0	0	28	29	205426287	0	0
DENND1C	865106	219	33	19414373	5872603	0	9	0	0	50	6	198770220	0	0
DNAJC5B	270769	377	45	4970944	1269752	0	6	0	0	50	16	174773258	0	0
DYM	241451	414	57	16591201	4420493	0	10	0	0	13	0	50719163	0	0
DYRK1A	314682	366	47	19444766	5102647	0	14	0	0	42	9	154639584	0	0
EAPP	517394	165	13	7206518	1688500	0	7	0	0	50	9	169346419	0	0
EDDM3A	956361	577	8	3694438	844250	0	6	0	0	50	26	221500807	0	0
EGFR	423489	336	-13	32051107	8462762	0	93	0	0	12	4	48172905	0	0
ERCC2	1280459	215	23	19090181	5528149	0	18	0	0	48	3	197976625	0	0
FABP7	138284	1073	-1	3343230	820611	0	13	0	0	50	36	149523429	0	0
FGFR2	204200	386	-9	22163251	6021191	0	26	0	0	16	12	85063253	0	0
FKBP5	668286	238	27	12109922	2782648	0	6	0	0	19	0	80146341	0	0
FKBP9	375055	235	13	13774783	3944336	0	9	0	0	50	12	234995299	0	0
FN3KRP	855855	243	21	7564480	2080232	0	5	0	0	50	11	169484876	0	0
FOXJ3	541904	579	23	15446398	3974729	0	7	0	0	21	0	78201189	0	0
GABRB2	11638	1049	7	12555686	3400639	0	7	0	0	28	3	158482610	0	0
GATA3	182932	675	-2	10475454	3211527	0	47	0	0	9	0	24787180	0	0
GDF3	237142	672	14	8641743	2532750	0	6	0	0	16	0	59404807	0	0
GFRAL	28347	729	-14	10036444	2313245	0	17	0	0	50	33	280547652	0	0
GNA11	1000335	173	25	8817347	2367277	0	37	0	0	50	12	197743612	0	0
GNAQ	328481	671	-24	8922034	2282852	0	40	0	0	50	12	190732960	0	0
GNG13	1187310	273	39	1749286	398486	0	3	0	0	50	6	221034781	0	0
GRM3	123690	1072	-18	20981301	5926635	0	12	0	0	36	9	158793294	0	0
GRM6	434745	839	2	20383572	6666198	0	9	0	0	50	3	188895872	0	0
GTF2I	908884	151	45	25300484	6439939	0	64	0	0	50	3	231088110	0	0
HBD	109545	1056	-1	3525588	1053624	0	9	0	0	50	26	170710727	0	0
HIST1H2AA	272695	635	29	3035923	1016477	0	4	0	0	50	0	163767615	0	0
HNF4A	769430	376	16	12947418	3677553	0	10	0	0	30	9	130348823	0	0
HNRNPL	1989663	219	30	14365758	4072662	0	10	0	0	50	0	207205966	0	0
HRAS	1970020	236	42	5217465	1458864	0	30	0	0	50	9	192178316	0	0
HTR3E	1453689	334	42	11366982	3262182	0	6	0	0	50	3	245646357	0	0
IDH1	260367	539	17	10343751	2593536	0	390	0	0	44	16	199047134	0	0
IDH2	851518	192	38	11154231	3039300	0	29	0	0	50	10	173770289	0	0
IFIT1	253827	213	17	11620257	2978514	0	6	0	0	47	6	143394174	0	0
ILDR1	524127	715	38	12096414	3434409	0	8	0	0	44	6	146335541	0	0
ITGB4	1885370	198	27	45390257	13268233	0	6	0	0	50	0	205389140	0	0
JAK1	269434	396	-5	28880104	7196387	0	64	0	0	2	0	12015366	0	0
JAKMIP2	102729	642	-4	20400457	5018222	0	9	0	0	16	0	82844564	0	0
KBTBD8	99545	940	13	14652803	3785617	0	6	0	0	22	0	89990296	0	0
KCND2	49438	962	7	14987126	4393477	0	9	0	0	41	6	220589017	0	0
KLF5	274388	328	28	10819908	3221658	0	9	0	0	50	6	196149668	0	0
KRAS	259193	512	16	5788178	1394701	0	133	0	0	50	13	194650280	0	0
LACRT	615189	494	31	3444540	982707	0	4	0	0	50	12	239351629	0	0
LELP1	822908	602	28	2424686	624745	0	6	0	0	33	12	137849140	0	0
LIN28A	1046693	181	33	5112778	1391324	0	3	0	0	50	0	172048019	0	0
LMAN1	292594	549	35	12748175	3289198	0	19	0	0	50	9	181409063	0	0
LRRC8C	300032	514	7	19164475	5352545	0	6	0	0	6	0	24831081	0	0
LRRIQ3	58597	1188	-18	15520692	3738339	0	13	0	0	50	18	221993849	0	0
LTV1	355969	455	5	12005235	2867073	0	15	0	0	50	3	174790143	0	0
METAP1	218494	549	21	9637958	2529373	0	7	0	0	38	13	146761043	0	0
METTL14	238966	636	31	11370359	2924482	0	7	0	0	50	0	141857639	0	0
MPDU1	1957426	194	24	5919881	1860727	0	3	0	0	50	0	208458833	0	0
MSH3	319054	752	36	28022346	7517202	0	18	0	0	18	0	63923233	0	0
MTSS1L	880781	184	34	17665087	5636213	0	11	0	0	31	6	145690534	0	0
MYOF	458453	380	16	51340531	13477607	0	6	0	0	25	0	84114316	0	0
NDST1	1109777	188	60	21234576	6129255	0	6	0	0	37	0	142718774	0	0
NFE2L2	372300	145	36	14700081	3880173	0	11	0	0	50	12	180956545	0	0
NGF	537568	558	6	5669983	1725647	0	8	0	0	50	26	246645949	0	0
NPM1	300840	347	30	7709691	1772925	0	12	0	0	50	6	190560733	0	0
NRAS	600650	472	11	4751439	1225851	0	23	0	0	50	13	199489521	0	0
NSD1	948717	227	42	64828269	18033180	0	16	0	0	50	0	240151978	0	0
OPRK1	147912	861	-14	9053737	2647568	0	7	0	0	10	0	80173357	0	0
OR51G2	65798	1006	-15	7257173	2316622	0	10	0	0	50	25	200198691	0	0
OR5B17	475497	835	-29	7358483	2195050	0	8	0	0	50	18	154818565	0	0
OR5H15	200002	811	-15	7388876	2134264	0	8	0	0	48	22	190814008	0	0
OR5K1	416592	885	-4	7324713	2086986	0	9	0	0	50	13	191361082	0	0
OR6C2	802038	706	3	7365237	2147772	0	9	0	0	45	27	173746650	0	0
OXA1L	1153069	351	36	11860024	3579620	0	11	0	0	36	0	122352087	0	0
PAFAH1B1	612041	184	14	10228933	2627306	0	8	0	0	50	6	185802540	0	0
PARP9	410045	404	35	21352771	5555165	0	6	0	0	50	0	191246264	0	0
PAX3	191783	682	11	13339150	3650537	0	9	0	0	11	0	51985538	0	0
PENK	411547	624	-16	6520987	1725647	0	8	0	0	50	12	161532041	0	0
PIK3CA	401889	613	11	26658038	6642559	0	15	0	0	41	6	177859836	0	0
PIK3R1	48999	619	32	19167852	4751439	0	32	0	0	21	7	89868724	0	0
PPP6C	951081	168	46	8408730	2299737	0	11	0	0	50	6	202802358	0	0
PRSS35	185011	557	-30	9884479	2738747	0	10	0	0	39	18	182425540	0	0
PSG5	307971	178	-25	8067653	2347015	0	9	0	0	50	15	202339709	0	0
PVRIG	1465817	204	59	7493563	2607044	0	9	0	0	50	3	177734887	0	0
PYGO2	1612870	224	35	9367798	3083201	0	6	0	0	50	3	175381118	0	0
PYHIN1	97254	914	6	12305788	3295952	0	7	0	0	11	0	51296630	0	0
RANBP6	350338	339	24	26374370	7260550	0	8	0	0	30	0	127113657	0	0
RASSF6	351984	573	28	9445469	2225443	0	6	0	0	50	9	230493758	0	0
RBL1	822888	309	42	26391255	7041045	0	7	0	0	39	0	158985783	0	0
RBM39	1401606	125	51	13332396	3454671	0	7	0	0	37	0	182070955	0	0
RDH5	1814311	384	26	7341598	2515865	0	6	0	0	50	0	151262584	0	0
RHOA	1623187	201	33	4791963	1266375	0	3	0	0	50	0	186032176	0	0
RNF43	782135	399	22	18350618	5801686	0	85	0	0	41	9	242401060	0	0
RPRD1B	582740	137	45	7942704	2238951	0	3	0	0	50	0	183387985	0	0
RQCD1	939398	179	48	7253796	2137641	0	11	0	0	50	9	195501284	0	0
SAA1	601955	371	17	3052808	807103	0	3	0	0	50	3	202484920	0	0
SCN7A	68529	918	-11	41577624	10546371	0	18	0	0	16	0	78906982	0	0
SENP3	1957426	194	24	13832192	4059154	0	4	0	0	50	0	208458833	0	0
SFPQ	822666	380	36	16834345	5068877	0	6	0	0	50	4	156385493	0	0
SLC10A2	199120	713	24	8374960	2434817	0	11	0	0	50	48	442690930	0	0
SLC38A4	518041	415	-10	13609310	3613390	0	12	0	0	13	0	72044918	0	0
SLFN12	763419	456	18	14146253	3572866	0	9	0	0	26	0	99017017	0	0
SMAD7	160419	191	79	9958773	3140610	0	25	0	0	50	6	214159209	0	0
SNCAIP	142971	684	-6	22122727	6244073	0	15	0	0	45	7	200489113	0	0
SOX17	240943	554	-8	9573795	3079824	0	11	0	0	50	18	206581221	0	0
SPEF2	140884	598	-5	45660417	11417637	0	13	0	0	43	0	182982745	0	0
SPOP	943930	348	28	9371175	2390916	0	42	0	0	50	3	178734479	0	0
ST8SIA6	514060	523	-4	9695367	2715108	0	31	0	0	50	18	212659821	0	0
SULF1	137404	578	-19	21879583	5393069	0	10	0	0	30	0	148260431	0	0
SYT13	173203	637	14	10066837	3113594	0	6	0	0	20	0	91300572	0	0
TFDP1	729832	370	53	10215425	2721862	0	7	0	0	50	6	188183325	0	0
TFEC	236823	538	-14	8587711	2272721	0	7	0	0	50	12	172659256	0	0
THUMPD1	179233	641	14	8618104	2262590	0	8	0	0	50	14	244271918	0	0
TMEM132B	492460	860	-17	25813788	7324713	0	14	0	0	8	0	31743800	0	0
TMEM207	163494	373	9	3579620	1070509	0	7	0	0	50	4	197409289	0	0
TRAIP	1306720	191	39	11714813	3137233	0	3	0	0	50	0	206587975	0	0
TRIM59	435184	513	16	9823693	2495603	0	5	0	0	50	0	205888936	0	0
U2AF2	1077402	254	-10	11627011	3285821	0	4	0	0	50	0	161650236	0	0
UBR5	504282	414	39	68603755	18867299	0	37	0	0	50	3	250451828	0	0
VHL	825905	170	39	5051992	1533158	0	26	0	0	50	10	165506770	0	0
ZBED2	188186	406	-14	5214088	1441979	0	7	0	0	50	29	208006315	0	0
ZFP90	765949	421	34	15652395	3849780	0	6	0	0	50	0	212504479	0	0
ZHX3	383198	262	7	22551606	6575019	0	10	0	0	50	9	277136882	0	0
ZNF195	560134	470	28	15645641	3704569	0	21	0	0	22	0	121967109	0	0
ZNF283	464802	286	11	16851230	3957844	0	6	0	0	50	3	217836762	0	0
ZNF627	1065261	394	15	11302819	2860319	0	15	0	0	41	7	131186319	0	0
ZNF709	1754294	593	0	15932686	3701192	0	12	0	0	28	9	161214603	0	0
ZNF799	1754294	593	0	15898916	3795748	0	14	0	0	28	9	161214603	0	0
POLE	724450	495	35	56189903	15284302	0	35	0	0	14	0	74830943	1.7e-14	1.72e-12
PTEN	259678	300	34	10225556	2377408	0	108	4	0	3	4	7463170	3.86e-14	3.9e-12
FGFR3	859388	222	42	20444358	6321744	0	51	0	0	4	0	23855128	1.47e-13	1.46e-11
PPP2R1A	478211	896	-38	14203662	4295544	0	41	0	0	4	0	21214314	3.89e-13	3.86e-11
MAP2K1	506284	172	43	9762907	2637437	0	18	0	0	50	0	161738038	4.42e-13	4.37e-11
CYP4Z1	366455	479	4	12694143	3150741	0	13	0	0	50	0	188527779	1.38e-11	1.36e-09
CHD3	1971623	337	29	51225713	14017927	0	23	0	0	25	0	105021323	1.11e-10	1.09e-08
EBF2	277181	616	-1	14230678	3903812	0	13	0	0	33	0	126384225	3.79e-10	3.69e-08
RHOB	621277	189	19	4612982	1374439	0	9	0	0	50	0	200563407	3.83e-10	3.71e-08
INPPL1	744547	182	58	30153233	9205702	0	22	0	0	16	0	60039683	6.36e-10	6.12e-08
CNTN5	3647	1135	-26	26884297	7510448	0	31	0	0	4	0	23270907	2.33e-09	2.23e-07
CCND1	441431	536	41	7142355	2016069	0	12	0	0	50	6	193741867	3.28e-09	3.12e-07
FILIP1L	267848	573	10	27725170	7216649	0	15	0	0	35	0	126988708	7.05e-09	6.65e-07
CIC	790787	299	37	36670843	13021712	0	24	0	0	11	0	48064841	1.15e-08	1.08e-06
SMC4	435184	513	16	32287497	7821132	0	11	0	0	50	0	205888936	1.49e-07	1.39e-05
CCDC146	312362	639	35	24128665	5656475	0	13	0	0	37	0	100999316	1.88e-07	1.75e-05
FLG2	387153	671	6	55845449	16935655	0	18	0	0	30	0	103224759	3.34e-07	3.09e-05
MAX	501431	387	39	6824917	1654730	0	6	0	0	50	0	226654109	3.9e-07	3.59e-05
ADH1C	332785	854	8	9138162	2634060	0	14	0	0	50	16	190391883	7.41e-07	6.78e-05
MET	558228	262	2	34276550	9357667	0	16	0	0	15	3	76468788	3.9e-06	0.000356
JARID2	86503	782	34	30018153	8570826	0	13	0	0	18	0	84671521	3.96e-06	0.000359
CEACAM6	1341589	499	16	8206110	2482095	0	9	0	0	50	9	184941405	4.91e-06	0.000443
FUBP1	373296	256	1	15919178	4474525	0	8	0	0	26	0	150425088	5.94e-06	0.000531
PTPRT	17956	1018	-72	35634104	10026313	0	20	0	0	21	0	38426883	6.02e-06	0.000536
ZNF780A	1181917	521	22	17354403	4163841	0	8	0	0	37	0	160306190	6.59e-06	0.000584
OR51A4	65798	1006	-15	7294320	2228820	0	10	0	0	50	25	200198691	6.64e-06	0.000585
