# Supplementary material for: Diversity spectrum analysis identifies mutation-specific effects of cancer driver genes
Source: Commun Biol. 2020 Jan 7;3:6. doi: 10.1038/s42003-019-0736-4 (PMC6946677; doi:10.1038/s42003-019-0736-4)
Supplement: Supplementary file 16 — Supplementary Data 14 [file 42003_2019_736_MOESM16_ESM.xlsx]

## Sheet: Sheet1
Supplementary Data 14. The accession codes of TCGA data
FileID	Filename	Cases	Project	Cancer	Primary Site	Size (MB)	Data Format	Workflow	Genome Build
57478d37-f425-4889-b4ea-e82309a4244e	TCGA.ACC.mutect.57478d37-f425-4889-b4ea-e82309a4244e.DR-6.0.somatic.maf.gz	92	TCGA-ACC	Adrenocortical Carcinoma	Adrenal Gland	2.42	MAF	Mutect	GRCh38
412c1711-564b-4c25-bd5f-320696a4dfb6	TCGA.BLCA.mutect.412c1711-564b-4c25-bd5f-320696a4dfb6.DR-6.0.somatic.maf.gz	412	TCGA-BLCA	Bladder Urothelial Carcinoma	Bladder	32.55	MAF	Mutect	GRCh38
96983226-d92a-449d-8890-e1b210cee0fe	TCGA.BRCA.mutect.96983226-d92a-449d-8890-e1b210cee0fe.DR-6.0.somatic.maf.gz	1044	TCGA-BRCA	Breast Invasive Carcinoma	Breast	29.26	MAF	Mutect	GRCh38
90399958-d30d-4b07-9fca-e7f9fd34534c	TCGA.CESC.mutect.90399958-d30d-4b07-9fca-e7f9fd34534c.DR-6.0.somatic.maf.gz	305	TCGA-CESC	Cervical Squamous Cell Carcinoma and Endocervical Adenocarcinoma	Cervix	22.81	MAF	Mutect	GRCh38
0cb835cf-7795-4422-9bdb-82778c640253	TCGA.CHOL.mutect.0cb835cf-7795-4422-9bdb-82778c640253.DR-6.0.somatic.maf.gz	51	TCGA-CHOL	Cholangiocarcinoma	Bile Duct	1.26	MAF	Mutect	GRCh38
af65d530-7976-4cd0-8ec5-2af0f4dbb3a6	TCGA.COAD.mutect.af65d530-7976-4cd0-8ec5-2af0f4dbb3a6.DR-6.0.somatic.maf.gz	433	TCGA-COAD	Colon Adenocarcinoma	Colorectal	59.38	MAF	Mutect	GRCh38
aa0fe69e-aac2-4cea-935d-c7ecd9751372	TCGA.DLBC.mutect.aa0fe69e-aac2-4cea-935d-c7ecd9751372.DR-6.0.somatic.maf.gz	48	TCGA-DLBC	Lymphoid Neoplasm Diffuse Large B-cell Lymphoma	Lymph Nodes	1.51	MAF	Mutect	GRCh38
1b463a5c-153c-499e-ac1f-f0c909d6ff8f	TCGA.ESCA.mutect.1b463a5c-153c-499e-ac1f-f0c909d6ff8f.DR-6.0.somatic.maf.gz	184	TCGA-ESCA	Esophageal Carcinoma	Esophagus	10.23	MAF	Mutect	GRCh38
195dab4b-31ae-4e1d-9e76-ff95bd1f9a23	TCGA.GBM.mutect.195dab4b-31ae-4e1d-9e76-ff95bd1f9a23.DR-6.0.somatic.maf.gz	396	TCGA-GBM	Glioblastoma Multiforme	Brain	19.63	MAF	Mutect	GRCh38
6c4df857-be5f-4850-b28e-b801fb5bdd7c	TCGA.HNSC.mutect.6c4df857-be5f-4850-b28e-b801fb5bdd7c.DR-6.0.somatic.maf.gz	510	TCGA-HNSC	Head and Neck Squamous Cell Carcinoma	Head and Neck	25.25	MAF	Mutect	GRCh38
72f7a89c-a0d2-4f3f-9f4c-816e9febd284	TCGA.KICH.mutect.72f7a89c-a0d2-4f3f-9f4c-816e9febd284.DR-6.0.somatic.maf.gz	66	TCGA-KICH	Kidney Chromophobe	Kidney	0.71	MAF	Mutect	GRCh38
f3992fbc-45e4-4f33-97c8-ab3636235cfc	TCGA.KIRC.mutect.f3992fbc-45e4-4f33-97c8-ab3636235cfc.DR-6.0.somatic.maf.gz	339	TCGA-KIRC	Kidney Renal Clear Cell Carcinoma	Kidney	6.84	MAF	Mutect	GRCh38
b286dd57-b803-4081-90ed-90549f2cd7a7	TCGA.KIRP.mutect.b286dd57-b803-4081-90ed-90549f2cd7a7.DR-6.0.somatic.maf.gz	288	TCGA-KIRP	Kidney Renal Papillary Cell Carcinoma	Kidney	7.4	MAF	Mutect	GRCh38
2acf9a85-3ed1-4155-9485-a443a8c1b9b2	TCGA.LAML.mutect.2acf9a85-3ed1-4155-9485-a443a8c1b9b2.DR-6.0.somatic.maf.gz	149	TCGA-LAML	Acute Myeloid Leukemia	Bone Marrow	3	MAF	Mutect	GRCh38
2969b2f9-290b-417a-96d2-811713970ecb	TCGA.LGG.mutect.2969b2f9-290b-417a-96d2-811713970ecb.DR-6.0.somatic.maf.gz	513	TCGA-LGG	Brain Lower Grade Glioma	Brain	8.4	MAF	Mutect	GRCh38
c5c3865b-2803-4ebb-8693-30f2311479ea	TCGA.LIHC.mutect.c5c3865b-2803-4ebb-8693-30f2311479ea.DR-6.0.somatic.maf.gz	375	TCGA-LIHC	Liver Hepatocellular Carcinoma	Liver	12.69	MAF	Mutect	GRCh38
fc06e5d5-dd99-490f-9a4b-b3029df1e974	TCGA.LUAD.mutect.fc06e5d5-dd99-490f-9a4b-b3029df1e974.DR-6.0.somatic.maf.gz	569	TCGA-LUAD	Lung Adenocarcinoma	Lung	48.33	MAF	Mutect	GRCh38
b69bc4f4-e9c0-47f9-a874-383256b76bc7	TCGA.LUSC.mutect.b69bc4f4-e9c0-47f9-a874-383256b76bc7.DR-6.0.somatic.maf.gz	497	TCGA-LUSC	Lung Squamous Cell Carcinoma	Lung	41.88	MAF	Mutect	GRCh38
68e05b3d-bc7a-4c34-bf30-09ee4733a941	TCGA.MESO.mutect.68e05b3d-bc7a-4c34-bf30-09ee4733a941.DR-6.0.somatic.maf.gz	83	TCGA-MESO	Mesothelioma	Pleura	1.07	MAF	Mutect	GRCh38
46d8e0d1-9d69-4a6a-98d5-69958b9d179b	TCGA.OV.mutect.46d8e0d1-9d69-4a6a-98d5-69958b9d179b.DR-6.0.somatic.maf.gz	443	TCGA-OV	Ovarian Serous Cystadenocarcinoma	Ovary	21.86	MAF	Mutect	GRCh38
78c75c50-e79e-4585-afb9-c674b5026708	TCGA.PAAD.mutect.78c75c50-e79e-4585-afb9-c674b5026708.DR-6.0.somatic.maf.gz	183	TCGA-PAAD	Pancreatic Adenocarcinoma	Pancreas	7.19	MAF	Mutect	GRCh38
71ed254c-6ce3-4844-a326-c897130b00c8	TCGA.PCPG.mutect.71ed254c-6ce3-4844-a326-c897130b00c8.DR-6.0.somatic.maf.gz	179	TCGA-PCPG	Pheochromocytoma and Paraganglioma	Adrenal Gland	0.62	MAF	Mutect	GRCh38
5dd3362e-cf0f-47ab-b809-56b41d0cc57c	TCGA.PRAD.mutect.5dd3362e-cf0f-47ab-b809-56b41d0cc57c.DR-6.0.somatic.maf.gz	498	TCGA-PRAD	Prostate Adenocarcinoma	Prostate	7.19	MAF	Mutect	GRCh38
ffb80770-fb6a-436a-af3d-71665580b391	TCGA.READ.mutect.ffb80770-fb6a-436a-af3d-71665580b391.DR-6.0.somatic.maf.gz	158	TCGA-READ	Rectum Adenocarcinoma	Colorectal	13.64	MAF	Mutect	GRCh38
53e07c68-8a5e-473e-ba77-bc4b1c075548	TCGA.SARC.mutect.53e07c68-8a5e-473e-ba77-bc4b1c075548.DR-6.0.somatic.maf.gz	255	TCGA-SARC	Sarcoma	Soft Tissue	6.42	MAF	Mutect	GRCh38
c73bb755-b2ff-473c-a6ed-b771f5de531c	TCGA.SKCM.mutect.c73bb755-b2ff-473c-a6ed-b771f5de531c.DR-6.0.somatic.maf.gz	470	TCGA-SKCM	Skin Cutaneous Melanoma	Skin	97	MAF	Mutect	GRCh38
a88b4065-34b4-4858-9c16-55def79c38f2	TCGA.STAD.mutect.a88b4065-34b4-4858-9c16-55def79c38f2.DR-6.0.somatic.maf.gz	441	TCGA-STAD	Stomach Adenocarcinoma	Stomach	49.77	MAF	Mutect	GRCh38
32e3b5b1-694e-44ad-a799-84fa0e3fb487	TCGA.TGCT.mutect.32e3b5b1-694e-44ad-a799-84fa0e3fb487.DR-6.0.somatic.maf.gz	150	TCGA-TGCT	Testicular Germ Cell Tumors	Testis	0.8	MAF	Mutect	GRCh38
9ced960d-0797-4a56-a45e-bc54ec25d022	TCGA.THCA.mutect.9ced960d-0797-4a56-a45e-bc54ec25d022.DR-6.0.somatic.maf.gz	496	TCGA-THCA	Thyroid Carcinoma	Thyroid	3.54	MAF	Mutect	GRCh38
403b4fed-558c-46e0-b7f4-99794e984164	TCGA.THYM.mutect.403b4fed-558c-46e0-b7f4-99794e984164.DR-6.0.somatic.maf.gz	123	TCGA-THYM	Thymoma	Thymus	1.19	MAF	Mutect	GRCh38
934cc4d2-56f3-40e1-a359-75f4e60294d5	TCGA.UCEC.mutect.934cc4d2-56f3-40e1-a359-75f4e60294d5.DR-6.0.somatic.maf.gz	542	TCGA-UCEC	Uterine Corpus Endometrial Carcinoma	Uterus	172.23	MAF	Mutect	GRCh38
80b63a24-1df5-49e6-887a-4b2f7b4d6405	TCGA.UCS.mutect.80b63a24-1df5-49e6-887a-4b2f7b4d6405.DR-6.0.somatic.maf.gz	57	TCGA-UCS	Uterine Carcinosarcoma	Uterus	2.37	MAF	Mutect	GRCh38
a4df17ae-b540-4ddb-9cc4-32c369b57d57	TCGA.UVM.mutect.a4df17ae-b540-4ddb-9cc4-32c369b57d57.DR-6.0.somatic.maf.gz	80	TCGA-UVM	Uveal Melanoma	Eye	476	MAF	Mutect	GRCh38
