# Supplementary material for: Diversity spectrum analysis identifies mutation-specific effects of cancer driver genes
Source: Commun Biol. 2020 Jan 7;3:6. doi: 10.1038/s42003-019-0736-4 (PMC6946677; doi:10.1038/s42003-019-0736-4)
Supplement: Supplementary file 17 — Supplementary Data 15 [file 42003_2019_736_MOESM17_ESM.zip]

Archive with 1 entries (1 files):
- supplemental_file_patient-mutation network.cys
